# Supplementary material for: Visualization and analysis of medically relevant tandem repeats in nanopore sequencing of control cohorts with pathSTR
Source: Genome Res. 2024 Nov;34(11):2074–80. doi: 10.1101/gr.279265.124 (PMC11610575; doi:10.1101/gr.279265.124)
Supplement: Supplement 2 [file Supplemental_Code.zip]

Archive with 40 entries (32 files):
- pathSTR-main/
- pathSTR-main/pathSTR-main/
- pathSTR-main/pathSTR-main/.gitignore
- pathSTR-main/pathSTR-main/app.py
- pathSTR-main/pathSTR-main/LICENSE
- pathSTR-main/pathSTR-main/README.md
- pathSTR-main/pathSTR-main/requirements.txt
- pathSTR-main/pathSTR-main/assets/
- pathSTR-main/pathSTR-main/assets/custom.css
- pathSTR-main/pathSTR-main/assets/favicon.ico
- pathSTR-main/pathSTR-main/assets/overview-strip.png
- pathSTR-main/pathSTR-main/data/
- pathSTR-main/pathSTR-main/data/all_cram_names_ftp.txt
- pathSTR-main/pathSTR-main/data/hg38.STRchive-disease-loci.TRGT.bed
- pathSTR-main/pathSTR-main/data/igsr_samples.tsv
- pathSTR-main/pathSTR-main/data/list-miller-20240606.txt
- pathSTR-main/pathSTR-main/data/list-miller-20240619.txt
- pathSTR-main/pathSTR-main/data/pathSTR_samples.tsv
- pathSTR-main/pathSTR-main/notebooks/
- pathSTR-main/pathSTR-main/notebooks/combining-figures.ipynb
- pathSTR-main/pathSTR-main/notebooks/hg38-vs-t2t.ipynb
- pathSTR-main/pathSTR-main/notebooks/longtr-vs-strdust.ipynb
- pathSTR-main/pathSTR-main/pathSTR/
- pathSTR-main/pathSTR-main/pathSTR/count_kmers.py
- pathSTR-main/pathSTR-main/pathSTR/parse_input.py
- pathSTR-main/pathSTR-main/pathSTR/plot.py
- pathSTR-main/pathSTR-main/pathSTR/repeats.py
- pathSTR-main/pathSTR-main/pathSTR/rle.py
- pathSTR-main/pathSTR-main/pathSTR/version.py
- pathSTR-main/pathSTR-main/scripts/
- pathSTR-main/pathSTR-main/scripts/aSTRonaut.py
- pathSTR-main/pathSTR-main/scripts/copy_good_samples.py
- pathSTR-main/pathSTR-main/scripts/cramino_gather.py
- pathSTR-main/pathSTR-main/scripts/cramino_length_vs_yield.py
- pathSTR-main/pathSTR-main/scripts/prep_fofn.py
- pathSTR-main/pathSTR-main/scripts/sex_check.py
- pathSTR-main/pathSTR-main/scripts/splom_comparison.py
- pathSTR-main/pathSTR-main/scripts/yield_vs_length.py
- pathSTR-main/pathSTR-main/workflow/
- pathSTR-main/pathSTR-main/workflow/pathSTR-1000G.smk
