# Supplementary material for: Visualization and analysis of medically relevant tandem repeats in nanopore sequencing of control cohorts with pathSTR
Source: Genome Res. 2024 Nov;34(11):2074–80. doi: 10.1101/gr.279265.124 (PMC11610575; doi:10.1101/gr.279265.124)
Supplement: Supplement 2 [file Supplemental_Code.zip › pathSTR-main/pathSTR-main/requirements.txt]

cyvcf2==0.30.27
dash==2.14.2
dash-bio==1.0.2
dash-bootstrap-components==1.5.0
h5py==3.10.0
pandas==2.2.0
tables==3.9.2
dash_daq==0.5.0
rustworkx==0.14.2
