# Supplementary material for: Visualization and analysis of medically relevant tandem repeats in nanopore sequencing of control cohorts with pathSTR
Source: Genome Res. 2024 Nov;34(11):2074–80. doi: 10.1101/gr.279265.124 (PMC11610575; doi:10.1101/gr.279265.124)
Supplement: Supplement 2 [file Supplemental_Code.zip › pathSTR-main/pathSTR-main/assets/custom.css]

/* give the label some breathing space */
input[type="checkbox"] {
  margin:5px;
}

input[type="radio"] {
  margin:5px;
}


/* make the tabs a bit more visible */
.tab-content {
  padding: 20px;
}


/* select box now takes full width */
.Select {
    max-width: 80vh;
}


/* export button styling */
.export {
    color: #fff;
    background-color: #17a2b8;
    border-color: #17a2b8;
    display: inline-block;
    font-weight: 400;
    text-align: center;
    white-space: nowrap;
    vertical-align: middle;
    -webkit-user-select: none;
    -moz-user-select: none;
    -ms-user-select: none;
    user-select: none;
    border: 1px solid transparent;
    padding: .375rem .75rem;
    font-size: 1rem;
    line-height: 1.5;
    border-radius: .25rem;
    transition: color .15s ease-in-out,background-color .15s ease-in-out,border-color .15s ease-in-out,box-shadow .15s ease-in-out;
}
