# Supplementary material for: Visualization and analysis of medically relevant tandem repeats in nanopore sequencing of control cohorts with pathSTR
Source: Genome Res. 2024 Nov;34(11):2074–80. doi: 10.1101/gr.279265.124 (PMC11610575; doi:10.1101/gr.279265.124)
Supplement: Supplement 2 [file Supplemental_Code.zip › pathSTR-main/pathSTR-main/data/all_cram_names_ftp.txt]

HG00096.hg38.cram
HG00098.hg38.cram
HG00099.hg38.cram
HG00100.hg38.cram
HG00101.hg38.cram
HG00103.hg38.cram
HG00106.hg38.cram
HG00107.hg38.cram
HG00111.hg38.cram
HG00114.hg38.cram
HG00117.hg38.cram
HG00120.hg38.cram
HG00123.hg38.cram
HG00124.hg38.cram
HG00125.hg38.cram
HG00128.hg38.cram
HG00129.hg38.cram
HG00130.hg38.cram
HG00131.hg38.cram
HG00133.hg38.cram
HG00137.hg38.cram
HG00139.hg38.cram
HG00141.hg38.cram
HG00146.hg38.cram
HG00148.hg38.cram
HG00149.hg38.cram
HG00152.hg38.cram
HG00157.hg38.cram
HG00158.hg38.cram
HG00159.hg38.cram
HG00171.hg38.cram
HG00173.hg38.cram
HG00188.hg38.cram
HG00190.hg38.cram
HG00235.hg38.cram
HG00242.hg38.cram
HG00243.hg38.cram
HG00247.hg38.cram
HG00252.hg38.cram
HG00254.hg38.cram
HG00255.hg38.cram
HG00258.hg38.cram
HG00261.hg38.cram
HG00268.hg38.cram
HG00269.hg38.cram
HG00271.hg38.cram
HG00273.hg38.cram
HG00274.hg38.cram
HG00278.hg38.cram
HG00282.hg38.cram
HG00284.hg38.cram
HG00311.hg38.cram
HG00312.hg38.cram
HG00313.hg38.cram
HG00315.hg38.cram
HG00321.hg38.cram
HG00323.hg38.cram
HG00324.hg38.cram
HG00325.hg38.cram
HG00334.hg38.cram
HG00335.hg38.cram
HG00336.hg38.cram
HG00338.hg38.cram
HG00342.hg38.cram
HG00346.hg38.cram
HG00349.hg38.cram
HG00357.hg38.cram
HG00360.hg38.cram
HG00361.hg38.cram
HG00365.hg38.cram
HG00367.hg38.cram
HG00368.hg38.cram
HG00377.hg38.cram
HG00378.hg38.cram
HG00381.hg38.cram
HG00404.hg38.cram
HG00407.hg38.cram
HG00409.hg38.cram
HG00418.hg38.cram
HG00419.hg38.cram
HG00420.hg38.cram
HG00427.hg38.cram
HG00436.hg38.cram
HG00442.hg38.cram
HG00443.hg38.cram
HG00446.hg38.cram
HG00449.hg38.cram
HG00452.hg38.cram
HG00464.hg38.cram
HG00472.hg38.cram
HG00475.hg38.cram
HG00479.hg38.cram
HG00513.hg38.cram
HG00530.hg38.cram
HG00537.hg38.cram
HG00551.hg38.cram
HG00565.hg38.cram
HG00566.hg38.cram
HG00583.hg38.cram
HG00584.hg38.cram
HG00589.hg38.cram
HG00596.hg38.cram
HG00607.hg38.cram
HG00608.hg38.cram
HG00610.hg38.cram
HG00619.hg38.cram
HG00622.hg38.cram
HG00626.hg38.cram
HG00632.hg38.cram
HG00634.hg38.cram
HG00637.hg38.cram
HG00641.hg38.cram
HG00650.hg38.cram
HG00651.hg38.cram
HG00657.hg38.cram
HG00684.hg38.cram
HG00692.hg38.cram
HG00702.hg38.cram
HG00717.hg38.cram
HG00731.hg38.cram
HG00736.hg38.cram
HG00737.hg38.cram
HG00739.hg38.cram
HG00740.hg38.cram
HG00759.hg38.cram
HG00766.hg38.cram
HG00844.hg38.cram
HG00881.hg38.cram
HG00982.hg38.cram
HG00983.hg38.cram
HG01028.hg38.cram
HG01047.hg38.cram
HG01048.hg38.cram
HG01054.hg38.cram
HG01055.hg38.cram
HG01058.hg38.cram
HG01060.hg38.cram
HG01066.hg38.cram
HG01072.hg38.cram
HG01073.hg38.cram
HG01085.hg38.cram
HG01086.hg38.cram
HG01089.hg38.cram
HG01101.hg38.cram
HG01102.hg38.cram
HG01104.hg38.cram
HG01107.hg38.cram
HG01108.hg38.cram
HG01119.hg38.cram
HG01121.hg38.cram
HG01124.hg38.cram
HG01130.hg38.cram
HG01131.hg38.cram
HG01133.hg38.cram
HG01134.hg38.cram
HG01136.hg38.cram
HG01137.hg38.cram
HG01142.hg38.cram
HG01148.hg38.cram
HG01167.hg38.cram
HG01168.hg38.cram
HG01174.hg38.cram
HG01187.hg38.cram
HG01188.hg38.cram
HG01197.hg38.cram
HG01198.hg38.cram
HG01241.hg38.cram
HG01242.hg38.cram
HG01256.hg38.cram
HG01257.hg38.cram
HG01258.hg38.cram
HG01259.hg38.cram
HG01269.hg38.cram
HG01275.hg38.cram
HG01278.hg38.cram
HG01284.hg38.cram
HG01286.hg38.cram
HG01302.hg38.cram
HG01308.hg38.cram
HG01311.hg38.cram
HG01341.hg38.cram
HG01344.hg38.cram
HG01345.hg38.cram
HG01347.hg38.cram
HG01348.hg38.cram
HG01356.hg38.cram
HG01362.hg38.cram
HG01366.hg38.cram
HG01375.hg38.cram
HG01377.hg38.cram
HG01384.hg38.cram
HG01389.hg38.cram
HG01390.hg38.cram
HG01392.hg38.cram
HG01396.hg38.cram
HG01398.hg38.cram
HG01412.hg38.cram
HG01447.hg38.cram
HG01453.hg38.cram
HG01455.hg38.cram
HG01464.hg38.cram
HG01465.hg38.cram
HG01474.hg38.cram
HG01479.hg38.cram
HG01489.hg38.cram
HG01492.hg38.cram
HG01494.hg38.cram
HG01500.hg38.cram
HG01504.hg38.cram
HG01506.hg38.cram
HG01507.hg38.cram
HG01509.hg38.cram
HG01512.hg38.cram
HG01513.hg38.cram
HG01518.hg38.cram
HG01519.hg38.cram
HG01525.hg38.cram
HG01527.hg38.cram
HG01530.hg38.cram
HG01550.hg38.cram
HG01551.hg38.cram
HG01566.hg38.cram
HG01571.hg38.cram
HG01572.hg38.cram
HG01577.hg38.cram
HG01578.hg38.cram
HG01583.hg38.cram
HG01586.hg38.cram
HG01589.hg38.cram
HG01595.hg38.cram
HG01596.hg38.cram
HG01597.hg38.cram
HG01598.hg38.cram
HG01600.hg38.cram
HG01602.hg38.cram
HG01605.hg38.cram
HG01606.hg38.cram
HG01608.hg38.cram
HG01612.hg38.cram
HG01617.hg38.cram
HG01626.hg38.cram
HG01630.hg38.cram
HG01673.hg38.cram
HG01676.hg38.cram
HG01678.hg38.cram
HG01680.hg38.cram
HG01684.hg38.cram
HG01694.hg38.cram
HG01699.hg38.cram
HG01700.hg38.cram
HG01756.hg38.cram
HG01765.hg38.cram
HG01766.hg38.cram
HG01773.hg38.cram
HG01776.hg38.cram
HG01779.hg38.cram
HG01786.hg38.cram
HG01789.hg38.cram
HG01791.hg38.cram
HG01794.hg38.cram
HG01796.hg38.cram
HG01798.hg38.cram
HG01800.hg38.cram
HG01805.hg38.cram
HG01806.hg38.cram
HG01807.hg38.cram
HG01809.hg38.cram
HG01813.hg38.cram
HG01815.hg38.cram
HG01817.hg38.cram
HG01840.hg38.cram
HG01846.hg38.cram
HG01851.hg38.cram
HG01853.hg38.cram
HG01859.hg38.cram
HG01863.hg38.cram
HG01865.hg38.cram
HG01866.hg38.cram
HG01870.hg38.cram
HG01871.hg38.cram
HG01872.hg38.cram
HG01873.hg38.cram
HG01879.hg38.cram
HG01880.hg38.cram
HG01883.hg38.cram
HG01890.hg38.cram
HG01894.hg38.cram
HG01896.hg38.cram
HG01915.hg38.cram
HG01917.hg38.cram
HG01918.hg38.cram
HG01923.hg38.cram
HG01932.hg38.cram
HG01933.hg38.cram
HG01935.hg38.cram
HG01939.hg38.cram
HG01942.hg38.cram
HG01945.hg38.cram
HG01947.hg38.cram
HG01948.hg38.cram
HG01950.hg38.cram
HG01951.hg38.cram
HG01953.hg38.cram
HG01961.hg38.cram
HG01965.hg38.cram
HG01967.hg38.cram
HG01971.hg38.cram
HG01977.hg38.cram
HG01982.hg38.cram
HG01983.hg38.cram
HG01985.hg38.cram
HG01988.hg38.cram
HG01990.hg38.cram
HG01991.hg38.cram
HG01992.hg38.cram
HG01997.hg38.cram
HG02003.hg38.cram
HG02006.hg38.cram
HG02009.hg38.cram
HG02010.hg38.cram
HG02012.hg38.cram
HG02013.hg38.cram
HG02014.hg38.cram
HG02016.hg38.cram
HG02017.hg38.cram
HG02020.hg38.cram
HG02031.hg38.cram
HG02053.hg38.cram
HG02058.hg38.cram
HG02060.hg38.cram
HG02064.hg38.cram
HG02067.hg38.cram
HG02069.hg38.cram
HG02072.hg38.cram
HG02079.hg38.cram
HG02081.hg38.cram
HG02082.hg38.cram
HG02087.hg38.cram
HG02089.hg38.cram
HG02095.hg38.cram
HG02105.hg38.cram
HG02107.hg38.cram
HG02111.hg38.cram
HG02116.hg38.cram
HG02121.hg38.cram
HG02128.hg38.cram
HG02130.hg38.cram
HG02133.hg38.cram
HG02136.hg38.cram
HG02137.hg38.cram
HG02138.hg38.cram
HG02139.hg38.cram
HG02143.hg38.cram
HG02144.hg38.cram
HG02146.hg38.cram
HG02152.hg38.cram
HG02153.hg38.cram
HG02154.hg38.cram
HG02155.hg38.cram
HG02156.hg38.cram
HG02164.hg38.cram
HG02165.hg38.cram
HG02178.hg38.cram
HG02180.hg38.cram
HG02182.hg38.cram
HG02184.hg38.cram
HG02189.hg38.cram
HG02223.hg38.cram
HG02224.hg38.cram
HG02231.hg38.cram
HG02238.hg38.cram
HG02239.hg38.cram
HG02250.hg38.cram
HG02253.hg38.cram
HG02265.hg38.cram
HG02266.hg38.cram
HG02271.hg38.cram
HG02274.hg38.cram
HG02275.hg38.cram
HG02277.hg38.cram
HG02283.hg38.cram
HG02284.hg38.cram
HG02285.hg38.cram
HG02291.hg38.cram
HG02292.hg38.cram
HG02307.hg38.cram
HG02308.hg38.cram
HG02309.hg38.cram
HG02314.hg38.cram
HG02318.hg38.cram
HG02325.hg38.cram
HG02332.hg38.cram
HG02337.hg38.cram
HG02364.hg38.cram
HG02367.hg38.cram
HG02372.hg38.cram
HG02382.hg38.cram
HG02384.hg38.cram
HG02390.hg38.cram
HG02402.hg38.cram
HG02410.hg38.cram
HG02420.hg38.cram
HG02429.hg38.cram
HG02442.hg38.cram
HG02445.hg38.cram
HG02455.hg38.cram
HG02477.hg38.cram
HG02478.hg38.cram
HG02485.hg38.cram
HG02490.hg38.cram
HG02493.hg38.cram
HG02494.hg38.cram
HG02496.hg38.cram
HG02521.hg38.cram
HG02522.hg38.cram
HG02524.hg38.cram
HG02545.hg38.cram
HG02546.hg38.cram
HG02554.hg38.cram
HG02558.hg38.cram
HG02561.hg38.cram
HG02562.hg38.cram
HG02568.hg38.cram
HG02573.hg38.cram
HG02577.hg38.cram
HG02580.hg38.cram
HG02582.hg38.cram
HG02585.hg38.cram
HG02588.hg38.cram
HG02595.hg38.cram
HG02597.hg38.cram
HG02600.hg38.cram
HG02604.hg38.cram
HG02611.hg38.cram
HG02634.hg38.cram
HG02635.hg38.cram
HG02643.hg38.cram
HG02657.hg38.cram
HG02661.hg38.cram
HG02678.hg38.cram
HG02679.hg38.cram
HG02681.hg38.cram
HG02684.hg38.cram
HG02685.hg38.cram
HG02687.hg38.cram
HG02688.hg38.cram
HG02690.hg38.cram
HG02691.hg38.cram
HG02697.hg38.cram
HG02703.hg38.cram
HG02715.hg38.cram
HG02721.hg38.cram
HG02724.hg38.cram
HG02727.hg38.cram
HG02728.hg38.cram
HG02737.hg38.cram
HG02768.hg38.cram
HG02771.hg38.cram
HG02781.hg38.cram
HG02789.hg38.cram
HG02793.hg38.cram
HG02805.hg38.cram
HG02836.hg38.cram
HG02895.hg38.cram
HG02922.hg38.cram
HG02938.hg38.cram
HG02943.hg38.cram
HG02944.hg38.cram
HG02953.hg38.cram
HG02970.hg38.cram
HG02971.hg38.cram
HG02976.hg38.cram
HG02982.hg38.cram
HG02983.hg38.cram
HG03009.hg38.cram
HG03015.hg38.cram
HG03016.hg38.cram
HG03019.hg38.cram
HG03024.hg38.cram
HG03028.hg38.cram
HG03039.hg38.cram
HG03048.hg38.cram
HG03052.hg38.cram
HG03057.hg38.cram
HG03058.hg38.cram
HG03060.hg38.cram
HG03066.hg38.cram
HG03073.hg38.cram
HG03074.hg38.cram
HG03076.hg38.cram
HG03077.hg38.cram
HG03081.hg38.cram
HG03085.hg38.cram
HG03086.hg38.cram
HG03091.hg38.cram
HG03097.hg38.cram
HG03100.hg38.cram
HG03103.hg38.cram
HG03105.hg38.cram
HG03108.hg38.cram
HG03109.hg38.cram
HG03111.hg38.cram
HG03112.hg38.cram
HG03114.hg38.cram
HG03115.hg38.cram
HG03117.hg38.cram
HG03124.hg38.cram
HG03127.hg38.cram
HG03130.hg38.cram
HG03132.hg38.cram
HG03133.hg38.cram
HG03159.hg38.cram
HG03163.hg38.cram
HG03171.hg38.cram
HG03172.hg38.cram
HG03189.hg38.cram
HG03193.hg38.cram
HG03198.hg38.cram
HG03199.hg38.cram
HG03212.hg38.cram
HG03228.hg38.cram
HG03238.hg38.cram
HG03240.hg38.cram
HG03241.hg38.cram
HG03247.hg38.cram
HG03258.hg38.cram
HG03265.hg38.cram
HG03300.hg38.cram
HG03301.hg38.cram
HG03303.hg38.cram
HG03307.hg38.cram
HG03311.hg38.cram
HG03342.hg38.cram
HG03361.hg38.cram
HG03372.hg38.cram
HG03373.hg38.cram
HG03383.hg38.cram
HG03388.hg38.cram
HG03391.hg38.cram
HG03393.hg38.cram
HG03394.hg38.cram
HG03397.hg38.cram
HG03410.hg38.cram
HG03431.hg38.cram
HG03437.hg38.cram
HG03439.hg38.cram
HG03442.hg38.cram
HG03449.hg38.cram
HG03455.hg38.cram
HG03457.hg38.cram
HG03461.hg38.cram
HG03462.hg38.cram
HG03470.hg38.cram
HG03473.hg38.cram
HG03476.hg38.cram
HG03484.hg38.cram
HG03485.hg38.cram
HG03493.hg38.cram
HG03499.hg38.cram
HG03508.hg38.cram
HG03511.hg38.cram
HG03517.hg38.cram
HG03518.hg38.cram
HG03521.hg38.cram
HG03539.hg38.cram
HG03548.hg38.cram
HG03577.hg38.cram
HG03582.hg38.cram
HG03593.hg38.cram
HG03595.hg38.cram
HG03598.hg38.cram
HG03600.hg38.cram
HG03604.hg38.cram
HG03607.hg38.cram
HG03633.hg38.cram
HG03639.hg38.cram
HG03640.hg38.cram
HG03644.hg38.cram
HG03645.hg38.cram
HG03650.hg38.cram
HG03672.hg38.cram
HG03673.hg38.cram
HG03681.hg38.cram
HG03686.hg38.cram
HG03687.hg38.cram
HG03689.hg38.cram
HG03690.hg38.cram
HG03695.hg38.cram
HG03697.hg38.cram
HG03703.hg38.cram
HG03705.hg38.cram
HG03708.hg38.cram
HG03709.hg38.cram
HG03711.hg38.cram
HG03714.hg38.cram
HG03721.hg38.cram
HG03722.hg38.cram
HG03727.hg38.cram
HG03729.hg38.cram
HG03730.hg38.cram
HG03740.hg38.cram
HG03741.hg38.cram
HG03742.hg38.cram
HG03746.hg38.cram
HG03753.hg38.cram
HG03756.hg38.cram
HG03760.hg38.cram
HG03761.hg38.cram
HG03780.hg38.cram
HG03781.hg38.cram
HG03784.hg38.cram
HG03786.hg38.cram
HG03792.hg38.cram
HG03793.hg38.cram
HG03794.hg38.cram
HG03797.hg38.cram
HG03800.hg38.cram
HG03802.hg38.cram
HG03803.hg38.cram
HG03805.hg38.cram
HG03809.hg38.cram
HG03812.hg38.cram
HG03816.hg38.cram
HG03821.hg38.cram
HG03824.hg38.cram
HG03830.hg38.cram
HG03836.hg38.cram
HG03837.hg38.cram
HG03838.hg38.cram
HG03842.hg38.cram
HG03844.hg38.cram
HG03848.hg38.cram
HG03854.hg38.cram
HG03856.hg38.cram
HG03862.hg38.cram
HG03863.hg38.cram
HG03869.hg38.cram
HG03870.hg38.cram
HG03871.hg38.cram
HG03872.hg38.cram
HG03882.hg38.cram
HG03886.hg38.cram
HG03888.hg38.cram
HG03890.hg38.cram
HG03894.hg38.cram
HG03895.hg38.cram
HG03900.hg38.cram
HG03904.hg38.cram
HG03916.hg38.cram
HG03925.hg38.cram
HG03928.hg38.cram
HG03929.hg38.cram
HG03931.hg38.cram
HG03940.hg38.cram
HG03941.hg38.cram
HG03947.hg38.cram
HG03963.hg38.cram
HG03965.hg38.cram
HG03968.hg38.cram
HG03972.hg38.cram
HG03973.hg38.cram
HG03976.hg38.cram
HG03977.hg38.cram
HG03990.hg38.cram
HG03999.hg38.cram
HG04006.hg38.cram
HG04014.hg38.cram
HG04015.hg38.cram
HG04017.hg38.cram
HG04018.hg38.cram
HG04020.hg38.cram
HG04022.hg38.cram
HG04024.hg38.cram
HG04025.hg38.cram
HG04039.hg38.cram
HG04062.hg38.cram
HG04070.hg38.cram
HG04099.hg38.cram
HG04118.hg38.cram
HG04128.hg38.cram
HG04131.hg38.cram
HG04132.hg38.cram
HG04140.hg38.cram
HG04146.hg38.cram
HG04147.hg38.cram
HG04149.hg38.cram
HG04156.hg38.cram
HG04177.hg38.cram
HG04180.hg38.cram
HG04183.hg38.cram
HG04186.hg38.cram
HG04191.hg38.cram
HG04192.hg38.cram
HG04194.hg38.cram
HG04198.hg38.cram
HG04200.hg38.cram
HG04210.hg38.cram
HG04227.hg38.cram
NA06989.hg38.cram
NA07014.hg38.cram
NA07019.hg38.cram
NA07048.hg38.cram
NA07348.hg38.cram
NA10835.hg38.cram
NA10839.hg38.cram
NA10842.hg38.cram
NA10843.hg38.cram
NA10850.hg38.cram
NA10851.hg38.cram
NA10852.hg38.cram
NA10856.hg38.cram
NA10857.hg38.cram
NA10859.hg38.cram
NA10861.hg38.cram
NA12335.hg38.cram
NA12336.hg38.cram
NA12376.hg38.cram
NA12386.hg38.cram
NA12766.hg38.cram
NA12801.hg38.cram
NA12802.hg38.cram
NA12877.hg38.cram
NA12878.hg38.cram
NA12889.hg38.cram
NA12890.hg38.cram
NA12891.hg38.cram
NA12892.hg38.cram
NA15204.hg38.cram
NA15208.hg38.cram
NA15725.hg38.cram
NA15727.hg38.cram
NA15728.hg38.cram
NA15729.hg38.cram
NA15730.hg38.cram
NA15732.hg38.cram
NA18498.hg38.cram
NA18499.hg38.cram
NA18502.hg38.cram
NA18504.hg38.cram
NA18510.hg38.cram
NA18516.hg38.cram
NA18520.hg38.cram
NA18523.hg38.cram
NA18525.hg38.cram
NA18526.hg38.cram
NA18528.hg38.cram
NA18530.hg38.cram
NA18532.hg38.cram
NA18537.hg38.cram
NA18538.hg38.cram
NA18539.hg38.cram
NA18540.hg38.cram
NA18544.hg38.cram
NA18546.hg38.cram
NA18552.hg38.cram
NA18553.hg38.cram
NA18555.hg38.cram
NA18565.hg38.cram
NA18566.hg38.cram
NA18567.hg38.cram
NA18570.hg38.cram
NA18571.hg38.cram
NA18577.hg38.cram
NA18579.hg38.cram
NA18591.hg38.cram
NA18592.hg38.cram
NA18595.hg38.cram
NA18599.hg38.cram
NA18603.hg38.cram
NA18605.hg38.cram
NA18612.hg38.cram
NA18616.hg38.cram
NA18621.hg38.cram
NA18623.hg38.cram
NA18625.hg38.cram
NA18632.hg38.cram
NA18637.hg38.cram
NA18639.hg38.cram
NA18642.hg38.cram
NA18741.hg38.cram
NA18853.hg38.cram
NA18859.hg38.cram
NA18862.hg38.cram
NA18867.hg38.cram
NA18868.hg38.cram
NA18873.hg38.cram
NA18874.hg38.cram
NA18912.hg38.cram
NA18913.hg38.cram
NA18940.hg38.cram
NA18941.hg38.cram
NA18942.hg38.cram
NA18944.hg38.cram
NA18946.hg38.cram
NA18947.hg38.cram
NA18953.hg38.cram
NA18956.hg38.cram
NA18960.hg38.cram
NA18965.hg38.cram
NA18966.hg38.cram
NA18968.hg38.cram
NA18969.hg38.cram
NA18971.hg38.cram
NA18972.hg38.cram
NA18974.hg38.cram
NA18977.hg38.cram
NA18980.hg38.cram
NA18981.hg38.cram
NA18983.hg38.cram
NA18988.hg38.cram
NA18989.hg38.cram
NA19001.hg38.cram
NA19003.hg38.cram
NA19011.hg38.cram
NA19012.hg38.cram
NA19017.hg38.cram
NA19019.hg38.cram
NA19022.hg38.cram
NA19024.hg38.cram
NA19027.hg38.cram
NA19028.hg38.cram
NA19031.hg38.cram
NA19037.hg38.cram
NA19043.hg38.cram
NA19055.hg38.cram
NA19059.hg38.cram
NA19068.hg38.cram
NA19070.hg38.cram
NA19080.hg38.cram
NA19086.hg38.cram
NA19096.hg38.cram
NA19101.hg38.cram
NA19113.hg38.cram
NA19114.hg38.cram
NA19118.hg38.cram
NA19119.hg38.cram
NA19122.hg38.cram
NA19127.hg38.cram
NA19128.hg38.cram
NA19129.hg38.cram
NA19137.hg38.cram
NA19144.hg38.cram
NA19146.hg38.cram
NA19147.hg38.cram
NA19153.hg38.cram
NA19189.hg38.cram
NA19193.hg38.cram
NA19197.hg38.cram
NA19207.hg38.cram
NA19238.hg38.cram
NA19307.hg38.cram
NA19310.hg38.cram
NA19315.hg38.cram
NA19319.hg38.cram
NA19327.hg38.cram
NA19328.hg38.cram
NA19331.hg38.cram
NA19338.hg38.cram
NA19347.hg38.cram
NA19350.hg38.cram
NA19351.hg38.cram
NA19352.hg38.cram
NA19355.hg38.cram
NA19383.hg38.cram
NA19385.hg38.cram
NA19391.hg38.cram
NA19393.hg38.cram
NA19397.hg38.cram
NA19398.hg38.cram
NA19399.hg38.cram
NA19403.hg38.cram
NA19432.hg38.cram
NA19439.hg38.cram
NA19449.hg38.cram
NA19453.hg38.cram
NA19463.hg38.cram
NA19472.hg38.cram
NA19651.hg38.cram
NA19652.hg38.cram
NA19654.hg38.cram
NA19655.hg38.cram
NA19657.hg38.cram
NA19658.hg38.cram
NA19660.hg38.cram
NA19661.hg38.cram
NA19663.hg38.cram
NA19664.hg38.cram
NA19669.hg38.cram
NA19675.hg38.cram
NA19676.hg38.cram
NA19679.hg38.cram
NA19700.hg38.cram
NA19701.hg38.cram
NA19703.hg38.cram
NA19707.hg38.cram
NA19711.hg38.cram
NA19717.hg38.cram
NA19720.hg38.cram
NA19723.hg38.cram
NA19728.hg38.cram
NA19729.hg38.cram
NA19734.hg38.cram
NA19735.hg38.cram
NA19740.hg38.cram
NA19747.hg38.cram
NA19749.hg38.cram
NA19750.hg38.cram
NA19753.hg38.cram
NA19758.hg38.cram
NA19759.hg38.cram
NA19762.hg38.cram
NA19770.hg38.cram
NA19774.hg38.cram
NA19782.hg38.cram
NA19786.hg38.cram
NA19789.hg38.cram
NA19818.hg38.cram
NA19819.hg38.cram
NA19828.hg38.cram
NA19834.hg38.cram
NA19835.hg38.cram
NA19900.hg38.cram
NA19901.hg38.cram
NA19904.hg38.cram
NA19908.hg38.cram
NA19909.hg38.cram
NA19916.hg38.cram
NA19921.hg38.cram
NA19985.hg38.cram
NA20127.hg38.cram
NA20276.hg38.cram
NA20278.hg38.cram
NA20281.hg38.cram
NA20289.hg38.cram
NA20294.hg38.cram
NA20298.hg38.cram
NA20314.hg38.cram
NA20332.hg38.cram
NA20334.hg38.cram
NA20336.hg38.cram
NA20342.hg38.cram
NA20346.hg38.cram
NA20348.hg38.cram
NA20356.hg38.cram
NA20357.hg38.cram
NA20359.hg38.cram
NA20363.hg38.cram
NA20503.hg38.cram
NA20504.hg38.cram
NA20505.hg38.cram
NA20514.hg38.cram
NA20520.hg38.cram
NA20525.hg38.cram
NA20526.hg38.cram
NA20530.hg38.cram
NA20531.hg38.cram
NA20532.hg38.cram
NA20534.hg38.cram
NA20536.hg38.cram
NA20538.hg38.cram
NA20539.hg38.cram
NA20540.hg38.cram
NA20585.hg38.cram
NA20587.hg38.cram
NA20588.hg38.cram
NA20753.hg38.cram
NA20757.hg38.cram
NA20761.hg38.cram
NA20762.hg38.cram
NA20764.hg38.cram
NA20769.hg38.cram
NA20775.hg38.cram
NA20778.hg38.cram
NA20785.hg38.cram
NA20787.hg38.cram
NA20795.hg38.cram
NA20801.hg38.cram
NA20805.hg38.cram
NA20810.hg38.cram
NA20813.hg38.cram
NA20820.hg38.cram
NA20822.hg38.cram
NA20846.hg38.cram
NA20847.hg38.cram
NA20852.hg38.cram
NA20853.hg38.cram
NA20858.hg38.cram
NA20861.hg38.cram
NA20863.hg38.cram
NA20866.hg38.cram
NA20867.hg38.cram
NA20873.hg38.cram
NA20876.hg38.cram
NA20883.hg38.cram
NA20885.hg38.cram
NA20888.hg38.cram
NA20890.hg38.cram
NA20893.hg38.cram
NA20896.hg38.cram
NA20898.hg38.cram
NA20899.hg38.cram
NA20900.hg38.cram
NA20901.hg38.cram
NA21098.hg38.cram
NA21099.hg38.cram
NA21101.hg38.cram
NA21102.hg38.cram
NA21103.hg38.cram
NA21110.hg38.cram
NA21111.hg38.cram
NA21113.hg38.cram
NA21114.hg38.cram
NA21117.hg38.cram
NA21118.hg38.cram
NA21120.hg38.cram
NA21124.hg38.cram
NA21126.hg38.cram
NA21127.hg38.cram
NA21142.hg38.cram
