# Supplementary material for: Visualization and analysis of medically relevant tandem repeats in nanopore sequencing of control cohorts with pathSTR
Source: Genome Res. 2024 Nov;34(11):2074–80. doi: 10.1101/gr.279265.124 (PMC11610575; doi:10.1101/gr.279265.124)
Supplement: Supplement 2 [file Supplemental_Code.zip › pathSTR-main/pathSTR-main/data/hg38.STRchive-disease-loci.TRGT.bed]

chr1	1435798	1435818	ID=HMNR7_VWA1;MOTIFS=GGCGCGGAGC;STRUC=(GGCGCGGAGC)n
chr1	57367044	57367125	ID=SCA37_DAB1;MOTIFS=AAAAT,GAAAT;STRUC=(AAAAT)n(GAAAT)n(AAAAT)n
chr1	94418422	94418444	ID=OPDM_ABCD3;MOTIFS=GCC;STRUC=(GCC)n
chr1	149390803	149390842	ID=NIID_NOTCH2NLC;MOTIFS=GGC;STRUC=(GGC)n
chr2	96197067	96197121	ID=FAME2_STARD7;MOTIFS=AAATG,AAAAT;STRUC=(AAATG)n(AAAAT)n
chr2	100104799	100104824	ID=FRA2A_AFF3;MOTIFS=GCC;STRUC=(GCC)n
chr2	176093058	176093103	ID=SD5_HOXD13;MOTIFS=GCN;STRUC=(GCN)n
chr2	190880873	190880920	ID=GDPAG_GLS;MOTIFS=GCA;STRUC=(GCA)n
chr3	63912685	63912728	ID=SCA7_ATXN7;MOTIFS=CAG,CCG;STRUC=(CAG)n(CCG)n
chr3	129172577	129172737	ID=DM2_CNBP;MOTIFS=CAGG,CAGA,CA;STRUC=(CAGG)n(CAGA)n(CA)n
chr3	138946020	138946062	ID=BPES_FOXL2;MOTIFS=NGC;STRUC=(NGC)n
chr3	183712188	183712222	ID=FAME4_YEATS2;MOTIFS=TTTTA,TTTCA;STRUC=(TTTTA)n(TTTCA)n
chr4	3074877	3074976	ID=HD_HTT;MOTIFS=CAG,CCG;STRUC=(CAG)n(CCG)n
chr4	39348425	39348483	ID=CANVAS_RFC1;MOTIFS=AAGGG,ACAGG;STRUC=<RFC1>
chr4	41745972	41746032	ID=CCHS_PHOX2B;MOTIFS=GCN;STRUC=(GCN)n
chr4	159342527	159342618	ID=FAME7_RAPGEF2;MOTIFS=TTTTA,TTTCA;STRUC=(TTTTA)n(TTTCA)n(TTTTA)n
chr5	10356339	10356411	ID=FAME3_MARCHF6;MOTIFS=TTTTA,TTTCA;STRUC=(TTTTA)n(TTTCA)n
chr5	146878728	146878759	ID=SCA12_PPP2R2B;MOTIFS=GCT;STRUC=(GCT)n
chr6	16327634	16327724	ID=SCA1_ATXN1;MOTIFS=CTG;STRUC=(CTG)n
chr6	45422750	45422792	ID=CCD_RUNX2;MOTIFS=GCN;STRUC=(GCN)n
chr6	170561907	170562017	ID=SCA17_TBP;MOTIFS=GCA;STRUC=(GCA)n
chr7	27199678	27199732	ID=HFG_HOXA13-III;MOTIFS=NGC;STRUC=(NGC)n
chr7	27199825	27199861	ID=HFG_HOXA13-II;MOTIFS=NGC;STRUC=(NGC)n
chr7	27199924	27199966	ID=HFG_HOXA13-I;MOTIFS=NGC;STRUC=(NGC)n
chr7	55887601	55887639	ID=FRA7A_ZNF713;MOTIFS=GCG;STRUC=(GCG)n
chr8	104588972	104588999	ID=OPDM1_LRP12;MOTIFS=CGC;STRUC=(CGC)n
chr8	118366813	118366918	ID=FAME1_SAMD12;MOTIFS=TAAAA,TGAAA;STRUC=(TAAAA)n(TGAAA)n(TAAAA)n
chr9	27573484	27573546	ID=FTDALS1_C9orf72;MOTIFS=GGCCCC;STRUC=(GGCCCC)n
chr9	69037270	69037304	ID=FRDA_FXN;MOTIFS=A,GAA;STRUC=(A)n(GAA)n
chr9	130681606	130681639	ID=HSAN-VIII_PRDM12;MOTIFS=GCC;STRUC=(GCC)n
chr10	79826383	79826404	ID=OPML1_NUTM2B-AS1;MOTIFS=GGC;STRUC=(GGC)n
chr11	119206289	119206322	ID=JBS_CBL;MOTIFS=CGG;STRUC=(CGG)n
chr12	6936717	6936775	ID=DRPLA_ATN1;MOTIFS=CAG;STRUC=(CAG)n
chr12	50505002	50505022	ID=FRA12A_DIP2B;MOTIFS=GGC;STRUC=(GGC)n
chr12	111598950	111599019	ID=SCA2_ATXN2;MOTIFS=CTG;STRUC=(CTG)n
chr12	123533720	123533755	ID=OPDM4_RILPL1;MOTIFS=GGC;STRUC=(GGC)n
chr13	70139353	70139429	ID=SCA8_ATXN8OS;MOTIFS=CTA,CTG;STRUC=(CTA)n(CTG)n
chr13	99985448	99985493	ID=HPE5_ZIC2;MOTIFS=GCN;STRUC=(GCN)n
chr13	102161577	102161726	ID=SCA27B_FGF14;MOTIFS=AAG;STRUC=(AAG)n
chr14	23321472	23321502	ID=OPMD_PABPN1;MOTIFS=GCN;STRUC=(GCN)n
chr14	92071012	92071053	ID=SCA3_ATXN3;MOTIFS=CTG;STRUC=(CTG)n
chr15	22786677	22786701	ID=ALS1_NIPA1;MOTIFS=GCG;STRUC=(GCG)n
chr15	89333589	89333629	ID=CPEO_POLG;MOTIFS=CTG;STRUC=(CTG)nTTG(CTG)n
chr16	17470907	17470922	ID=DBQD2_XYLT1;MOTIFS=GCC;STRUC=(GCC)n
chr16	24613439	24613532	ID=FAME6_TNRC6A;MOTIFS=TTTTA,TTTCA;STRUC=(TTTTA)n(TTTCA)n(TTTTA)n
chr16	66490397	66490466	ID=SCA31_BEAN1;MOTIFS=TGGAA,TAGAA;STRUC=(TGGAA)n(TAGAA)n
chr16	67842863	67842950	ID=SCA_THAP11;MOTIFS=CAG;STRUC=(CAG)n
chr16	72787695	72787758	ID=SCA4_ZFHX3;MOTIFS=GCC;STRUC=(GCC)n
chr16	87604283	87604329	ID=HDL2_JPH3;MOTIFS=CTG;STRUC=(CTG)n
chr17	80147059	80147139	ID=RCPS_EIF4A3;MOTIFS=CCTCGCTGCGCCGCTGCCGA,CCTCGCTGTGCCGCTGCCGA;STRUC=(CCTCGCTGCGCCGCTGCCGA)n(CCTCGCTGTGCCGCTGCCGA)n
chr18	55586155	55586227	ID=FECD3_TCF4;MOTIFS=CAG;STRUC=(CAG)n
chr19	13207859	13207898	ID=SCA6_CACNA1A;MOTIFS=CTG;STRUC=(CTG)n
chr19	14496041	14496074	ID=OPDM2_GIPC1;MOTIFS=CCG;STRUC=(CCG)n
chr19	18786034	18786049	ID=EDM1-PSACH_COMP;MOTIFS=GTC;STRUC=(GTC)n
chr19	45770204	45770266	ID=DM1_DMPK;MOTIFS=CAG;STRUC=(CAG)n
chr20	2652733	2652775	ID=SCA36_NOP56;MOTIFS=GGCCTG,CGCCTG;STRUC=(GGCCTG)n(CGCCTG)n
chr20	4699370	4699493	ID=CJD_PRNP;MOTIFS=CCTCAGGGCGGTGGTGGCTGGGGGCAG,CCTCATGGTGGTGGCTGGGGGCAG;STRUC=(CCTCAGGGCGGTGGTGGCTGGGGGCAG)n(CCTCATGGTGGTGGCTGGGGGCAG)n
chr21	43776443	43776479	ID=EPM1_CSTB;MOTIFS=CGCGGGGCGGGG;STRUC=(CGCGGGGCGGGG)n
chr22	19766762	19766807	ID=TOF_TBX1;MOTIFS=GCN;STRUC=(GCN)n
chr22	45795355	45795424	ID=SCA10_ATXN10;MOTIFS=ATTCT;STRUC=(ATTCT)n
chrX	25013530	25013565	ID=PRTS_ARX;MOTIFS=NGC;STRUC=(NGC)n
chrX	25013649	25013697	ID=EIEE1_ARX;MOTIFS=NGC;STRUC=(NGC)n
chrX	31284557	31284605	ID=DMD_DMD;MOTIFS=TCC;STRUC=(TCC)n
chrX	67545317	67545419	ID=SBMA_AR;MOTIFS=GCA;STRUC=(GCA)n
chrX	137566826	137566856	ID=VACTERLX_ZIC3;MOTIFS=GCN;STRUC=(GCN)n
chrX	140504316	140504361	ID=XLMR_SOX3;MOTIFS=NGC;STRUC=(NGC)n
chrX	147912037	147912111	ID=FXS_FMR1;MOTIFS=CGG;STRUC=(CGG)n
chrX	148500605	148500753	ID=FRAXE_AFF2;MOTIFS=GCC;STRUC=(GCC)n
