# Supplementary material for: Visualization and analysis of medically relevant tandem repeats in nanopore sequencing of control cohorts with pathSTR
Source: Genome Res. 2024 Nov;34(11):2074–80. doi: 10.1101/gr.279265.124 (PMC11610575; doi:10.1101/gr.279265.124)
Supplement: Supplement 2 [file Supplemental_Code.zip › pathSTR-main/pathSTR-main/data/igsr_samples.tsv]

Sample name	Sex	Biosample ID	Population code	Population name	Superpopulation code	Superpopulation name	Population elastic ID	Data collections
HG00271	male	SAME123417	FIN	Finnish	EUR	European Ancestry	FIN	1000 Genomes on GRCh38,1000 Genomes 30x on GRCh38,1000 Genomes phase 3 release,1000 Genomes phase 1 release,Geuvadis
HG00276	female	SAME123424	FIN	Finnish	EUR	European Ancestry	FIN	1000 Genomes on GRCh38,1000 Genomes 30x on GRCh38,1000 Genomes phase 3 release,1000 Genomes phase 1 release,Geuvadis
HG00288	female	SAME1839246	FIN	Finnish	EUR	European Ancestry	FIN	1000 Genomes on GRCh38,1000 Genomes 30x on GRCh38,1000 Genomes phase 3 release
HG00290	male	SAME1839057	FIN	Finnish	EUR	European Ancestry	FIN	1000 Genomes on GRCh38,1000 Genomes 30x on GRCh38,1000 Genomes phase 3 release
HG00303	male	SAME1840115	FIN	Finnish	EUR	European Ancestry	FIN	1000 Genomes on GRCh38
HG00308	male	SAME124161	FIN	Finnish	EUR	European Ancestry	FIN	1000 Genomes on GRCh38,1000 Genomes 30x on GRCh38,1000 Genomes phase 3 release,Geuvadis
HG00310	male	SAME124338	FIN	Finnish	EUR	European Ancestry	FIN	1000 Genomes on GRCh38,1000 Genomes 30x on GRCh38,1000 Genomes phase 3 release,1000 Genomes phase 1 release,Geuvadis
HG00315	female	SAME124335	FIN	Finnish	EUR	European Ancestry	FIN	1000 Genomes on GRCh38,1000 Genomes 30x on GRCh38,1000 Genomes phase 3 release,1000 Genomes phase 1 release,Geuvadis
HG00327	female	SAME123791	FIN	Finnish	EUR	European Ancestry	FIN	1000 Genomes on GRCh38,1000 Genomes 30x on GRCh38,1000 Genomes phase 3 release,1000 Genomes phase 1 release,Geuvadis
HG00334	female	SAME123981	FIN	Finnish	EUR	European Ancestry	FIN	1000 Genomes on GRCh38,1000 Genomes 30x on GRCh38,1000 Genomes phase 3 release,1000 Genomes phase 1 release,Geuvadis
HG00339	female	SAME123991	FIN	Finnish	EUR	European Ancestry	FIN	1000 Genomes on GRCh38,1000 Genomes 30x on GRCh38,1000 Genomes phase 3 release,1000 Genomes phase 1 release,Geuvadis
HG00341	male	SAME124922	FIN	Finnish	EUR	European Ancestry	FIN	1000 Genomes on GRCh38,1000 Genomes 30x on GRCh38,1000 Genomes phase 3 release,1000 Genomes phase 1 release,Geuvadis
HG00346	female	SAME125264	FIN	Finnish	EUR	European Ancestry	FIN	1000 Genomes on GRCh38,1000 Genomes 30x on GRCh38,1000 Genomes phase 3 release,1000 Genomes phase 1 release,Geuvadis
HG00353	female	SAME125120	FIN	Finnish	EUR	European Ancestry	FIN	1000 Genomes on GRCh38,1000 Genomes 30x on GRCh38,1000 Genomes phase 3 release,1000 Genomes phase 1 release,Geuvadis
HG00358	male	SAME125126	FIN	Finnish	EUR	European Ancestry	FIN	1000 Genomes on GRCh38,1000 Genomes 30x on GRCh38,Human Genome Structural Variation Consortium, Phase 3,1000 Genomes phase 3 release,1000 Genomes phase 1 release,Geuvadis
HG00360	male	SAME124539	FIN	Finnish,Finnish	EUR	European Ancestry,West Eurasia (SGDP)	FIN,FinnishSGDP	1000 Genomes on GRCh38,Simons Genome Diversity Project,1000 Genomes 30x on GRCh38,1000 Genomes phase 3 release,1000 Genomes phase 1 release,Geuvadis
HG00365	female	SAME124542	FIN	Finnish	EUR	European Ancestry	FIN	1000 Genomes on GRCh38,1000 Genomes 30x on GRCh38,1000 Genomes phase 3 release,1000 Genomes phase 1 release,Geuvadis
HG00372	male	SAME124748	FIN	Finnish	EUR	European Ancestry	FIN	1000 Genomes on GRCh38,1000 Genomes 30x on GRCh38,1000 Genomes phase 3 release,1000 Genomes phase 1 release,Geuvadis
HG00132	female	SAME123061	GBR	British	EUR	European Ancestry	GBR	1000 Genomes on GRCh38,1000 Genomes 30x on GRCh38,1000 Genomes phase 3 release,1000 Genomes phase 1 release,Geuvadis
HG00137	female	SAME123066	GBR	British	EUR	European Ancestry	GBR	1000 Genomes on GRCh38,1000 Genomes 30x on GRCh38,1000 Genomes phase 3 release,1000 Genomes phase 1 release,Geuvadis
HG00144	female	SAME124392	GBR	British	EUR	European Ancestry	GBR	1000 Genomes on GRCh38,1000 Genomes phase 3 release
HG00149	male	SAME124387	GBR	British	EUR	European Ancestry	GBR	1000 Genomes on GRCh38,1000 Genomes 30x on GRCh38,1000 Genomes phase 3 release,1000 Genomes phase 1 release,Geuvadis
HG00151	male	SAME124592	GBR	British	EUR	European Ancestry	GBR	1000 Genomes on GRCh38,1000 Genomes 30x on GRCh38,1000 Genomes phase 3 release,1000 Genomes phase 1 release,Geuvadis
HG00156	male	SAME123276	GBR	British	EUR	European Ancestry	GBR	1000 Genomes on GRCh38,1000 Genomes phase 3 release,1000 Genomes phase 1 release,Geuvadis
HG00182	male	SAME123643	FIN	Finnish	EUR	European Ancestry	FIN	1000 Genomes on GRCh38,1000 Genomes 30x on GRCh38,1000 Genomes phase 3 release,1000 Genomes phase 1 release,Geuvadis
HG00187	male	SAME123646	FIN	Finnish	EUR	European Ancestry	FIN	1000 Genomes on GRCh38,1000 Genomes 30x on GRCh38,1000 Genomes phase 3 release,1000 Genomes phase 1 release,Geuvadis
HG00136	male	SAME123065	GBR	British	EUR	European Ancestry	GBR	1000 Genomes on GRCh38,1000 Genomes 30x on GRCh38,1000 Genomes phase 3 release,1000 Genomes phase 1 release,Geuvadis
HG00233	female	SAME124127	GBR	British	EUR	European Ancestry	GBR	1000 Genomes on GRCh38,1000 Genomes 30x on GRCh38,1000 Genomes phase 3 release,1000 Genomes phase 1 release,Geuvadis
HG00143	male	SAME124393	GBR	British	EUR	European Ancestry	GBR	1000 Genomes on GRCh38,1000 Genomes 30x on GRCh38,1000 Genomes phase 3 release,1000 Genomes phase 1 release,Geuvadis
HG00238	female	SAME124131	GBR	British	EUR	European Ancestry	GBR	1000 Genomes on GRCh38,1000 Genomes 30x on GRCh38,1000 Genomes phase 3 release,1000 Genomes phase 1 release,Geuvadis
HG00148	male	SAME124388	GBR	British	EUR	European Ancestry	GBR	1000 Genomes on GRCh38,1000 Genomes 30x on GRCh38,1000 Genomes phase 3 release,1000 Genomes phase 1 release,Geuvadis
HG00240	female	SAME123221	GBR	British	EUR	European Ancestry	GBR	1000 Genomes on GRCh38,1000 Genomes 30x on GRCh38,1000 Genomes phase 3 release,1000 Genomes phase 1 release,Geuvadis
HG00150	female	SAME124591	GBR	British	EUR	European Ancestry	GBR	1000 Genomes on GRCh38,1000 Genomes 30x on GRCh38,1000 Genomes phase 3 release,1000 Genomes phase 1 release,Geuvadis
HG00245	female	SAME123218	GBR	British	EUR	European Ancestry	GBR	1000 Genomes on GRCh38,1000 Genomes 30x on GRCh38,1000 Genomes phase 3 release,1000 Genomes phase 1 release,Geuvadis
HG00155	male	SAME124588	GBR	British	EUR	European Ancestry	GBR	1000 Genomes on GRCh38,1000 Genomes 30x on GRCh38,1000 Genomes phase 3 release,1000 Genomes phase 1 release,Geuvadis
HG00252	male	SAME123052	GBR	British	EUR	European Ancestry	GBR	1000 Genomes on GRCh38,1000 Genomes 30x on GRCh38,1000 Genomes phase 3 release,1000 Genomes phase 1 release,Geuvadis
HG00174	female	SAME124958	FIN	Finnish,Finnish	EUR	European Ancestry,West Eurasia (SGDP)	FIN,FinnishSGDP	1000 Genomes on GRCh38,Simons Genome Diversity Project,1000 Genomes 30x on GRCh38,1000 Genomes phase 3 release,1000 Genomes phase 1 release,Geuvadis
HG00257	female	SAME123047	GBR	British	EUR	European Ancestry	GBR	1000 Genomes on GRCh38,1000 Genomes 30x on GRCh38,1000 Genomes phase 3 release,1000 Genomes phase 1 release,Geuvadis
HG00179	female	SAME124965	FIN	Finnish	EUR	European Ancestry	FIN	1000 Genomes on GRCh38,1000 Genomes 30x on GRCh38,1000 Genomes phase 3 release,1000 Genomes phase 1 release,Geuvadis
HG00264	male	SAME123578	GBR	British	EUR	European Ancestry	GBR	1000 Genomes on GRCh38,1000 Genomes 30x on GRCh38,1000 Genomes phase 3 release,1000 Genomes phase 1 release,Geuvadis
HG00181	male	SAME123644	FIN	Finnish	EUR	European Ancestry	FIN	1000 Genomes on GRCh38,1000 Genomes 30x on GRCh38,1000 Genomes phase 3 release,1000 Genomes phase 1 release,Geuvadis
HG00269	female	SAME123575	FIN	Finnish	EUR	European Ancestry	FIN	1000 Genomes on GRCh38,1000 Genomes 30x on GRCh38,1000 Genomes phase 3 release,1000 Genomes phase 1 release,Geuvadis
HG00186	male	SAME123647	FIN	Finnish	EUR	European Ancestry	FIN	1000 Genomes on GRCh38,1000 Genomes 30x on GRCh38,1000 Genomes phase 3 release,1000 Genomes phase 1 release,Geuvadis
HG00377	female	SAME124752	FIN	Finnish	EUR	European Ancestry	FIN	1000 Genomes on GRCh38,1000 Genomes phase 3 release,1000 Genomes phase 1 release,Geuvadis
HG00232	female	SAME124128	GBR	British	EUR	European Ancestry	GBR	1000 Genomes on GRCh38,1000 Genomes 30x on GRCh38,1000 Genomes phase 3 release,1000 Genomes phase 1 release,Geuvadis
HG00384	female	SAME123034	FIN	Finnish	EUR	European Ancestry	FIN	1000 Genomes on GRCh38,1000 Genomes 30x on GRCh38,1000 Genomes phase 3 release,1000 Genomes phase 1 release,Geuvadis
HG00237	female	SAME124124	GBR	British	EUR	European Ancestry	GBR	1000 Genomes on GRCh38,1000 Genomes 30x on GRCh38,1000 Genomes phase 3 release,1000 Genomes phase 1 release,Geuvadis
HG00404	female	SAME123158	CHS	Southern Han Chinese	EAS	East Asian Ancestry	CHS	1000 Genomes on GRCh38,1000 Genomes 30x on GRCh38,1000 Genomes phase 3 release,1000 Genomes phase 1 release
HG00244	male	SAME123217	GBR	British	EUR	European Ancestry	GBR	1000 Genomes on GRCh38,1000 Genomes 30x on GRCh38,1000 Genomes phase 3 release,1000 Genomes phase 1 release,Geuvadis
HG00409	male	SAME1840026	CHS	Southern Han Chinese	EAS	East Asian Ancestry	CHS	1000 Genomes on GRCh38,1000 Genomes 30x on GRCh38,1000 Genomes phase 3 release
HG00249	female	SAME123227	GBR	British	EUR	European Ancestry	GBR	1000 Genomes on GRCh38,1000 Genomes phase 3 release,1000 Genomes phase 1 release,Geuvadis
HG00411	male	SAME1839726	CHS	Southern Han Chinese	EAS	East Asian Ancestry	CHS
HG00251	male	SAME123053	GBR	British	EUR	European Ancestry	GBR	1000 Genomes on GRCh38,1000 Genomes 30x on GRCh38,1000 Genomes phase 3 release,1000 Genomes phase 1 release,Geuvadis
HG00423	female	SAME122810	CHS	Southern Han Chinese	EAS	East Asian Ancestry	CHS	1000 Genomes 30x on GRCh38,1000 Genomes phase 3 release
HG00256	male	SAME123048	GBR	British	EUR	European Ancestry	GBR	1000 Genomes on GRCh38,1000 Genomes 30x on GRCh38,1000 Genomes phase 3 release,1000 Genomes phase 1 release,Geuvadis
HG00428	female	SAME122811	CHS	Southern Han Chinese	EAS	East Asian Ancestry	CHS	1000 Genomes on GRCh38,1000 Genomes 30x on GRCh38,1000 Genomes phase 3 release,1000 Genomes phase 1 release,90 Han Chinese high coverage genomes
HG00263	female	SAME123581	GBR	British	EUR	European Ancestry	GBR	1000 Genomes on GRCh38,1000 Genomes 30x on GRCh38,1000 Genomes phase 3 release,1000 Genomes phase 1 release,Geuvadis
HG00442	male	SAME124912	CHS	Southern Han Chinese	EAS	East Asian Ancestry	CHS	1000 Genomes on GRCh38,1000 Genomes 30x on GRCh38,1000 Genomes phase 3 release,1000 Genomes phase 1 release,90 Han Chinese high coverage genomes
HG00268	female	SAME123574	FIN	Finnish	EUR	European Ancestry	FIN	1000 Genomes on GRCh38,1000 Genomes 30x on GRCh38,Human Genome Structural Variation Consortium, Phase 2,Human Genome Structural Variation Consortium, Phase 3,1000 Genomes phase 3 release,1000 Genomes phase 1 release,Geuvadis
HG00447	female	SAME124953	CHS	Southern Han Chinese	EAS	East Asian Ancestry	CHS	1000 Genomes 30x on GRCh38,1000 Genomes phase 3 release
HG00383	female	SAME123032	FIN	Finnish	EUR	European Ancestry	FIN	1000 Genomes on GRCh38,1000 Genomes 30x on GRCh38,1000 Genomes phase 3 release,1000 Genomes phase 1 release,Geuvadis
HG00459	male	SAME125269	CHS	Southern Han Chinese	EAS	East Asian Ancestry	CHS	1000 Genomes 30x on GRCh38,1000 Genomes phase 3 release
HG00403	male	SAME123160	CHS	Southern Han Chinese	EAS	East Asian Ancestry	CHS	1000 Genomes on GRCh38,1000 Genomes 30x on GRCh38,1000 Genomes phase 3 release,1000 Genomes phase 1 release
HG00473	female	SAME123338	CHS	Southern Han Chinese	EAS	East Asian Ancestry	CHS	1000 Genomes on GRCh38,1000 Genomes 30x on GRCh38,1000 Genomes phase 3 release,1000 Genomes phase 1 release,90 Han Chinese high coverage genomes
HG00408	female	SAME123155	CHS	Southern Han Chinese	EAS	East Asian Ancestry	CHS	1000 Genomes 30x on GRCh38,1000 Genomes phase 3 release
HG00098	male	SAME123272	GBR	British	EUR	European Ancestry	GBR	1000 Genomes on GRCh38,1000 Genomes phase 3 release
HG00410	female	SAME1839734	CHS	Southern Han Chinese	EAS	East Asian Ancestry	CHS	1000 Genomes on GRCh38,1000 Genomes 30x on GRCh38,1000 Genomes phase 3 release
HG00101	male	SAME125153	GBR	British	EUR	European Ancestry	GBR	1000 Genomes on GRCh38,1000 Genomes 30x on GRCh38,1000 Genomes phase 3 release,1000 Genomes phase 1 release,Geuvadis
HG00422	female	SAME122809	CHS	Southern Han Chinese	EAS	East Asian Ancestry	CHS	1000 Genomes on GRCh38,1000 Genomes 30x on GRCh38,1000 Genomes phase 3 release,1000 Genomes phase 1 release,90 Han Chinese high coverage genomes
HG00106	female	SAME123948	GBR	British	EUR	European Ancestry	GBR	1000 Genomes on GRCh38,1000 Genomes 30x on GRCh38,1000 Genomes phase 3 release,1000 Genomes phase 1 release,Geuvadis
HG00427	male	SAME122806	CHS	Southern Han Chinese	EAS	East Asian Ancestry	CHS	1000 Genomes on GRCh38,1000 Genomes 30x on GRCh38,1000 Genomes phase 3 release,1000 Genomes phase 1 release,90 Han Chinese high coverage genomes
HG00113	male	SAME125342	GBR	British	EUR	European Ancestry	GBR	1000 Genomes on GRCh38,1000 Genomes 30x on GRCh38,1000 Genomes phase 3 release,1000 Genomes phase 1 release
HG00446	female	SAME123880	CHS	Southern Han Chinese	EAS	East Asian Ancestry	CHS	1000 Genomes on GRCh38,1000 Genomes 30x on GRCh38,1000 Genomes phase 3 release,1000 Genomes phase 1 release
HG00118	female	SAME125347	GBR	British	EUR	European Ancestry	GBR	1000 Genomes on GRCh38,1000 Genomes 30x on GRCh38,1000 Genomes phase 3 release,1000 Genomes phase 1 release,Geuvadis
HG00453	female	SAME123113	CHS	Southern Han Chinese	EAS	East Asian Ancestry	CHS	1000 Genomes 30x on GRCh38,1000 Genomes phase 3 release
HG00120	female	SAME122874	GBR	British	EUR	European Ancestry	GBR	1000 Genomes on GRCh38,1000 Genomes 30x on GRCh38,1000 Genomes phase 3 release,1000 Genomes phase 1 release,Geuvadis
HG00458	female	SAME125278	CHS	Southern Han Chinese	EAS	East Asian Ancestry	CHS	1000 Genomes on GRCh38,1000 Genomes 30x on GRCh38,1000 Genomes phase 3 release,1000 Genomes phase 1 release
HG00125	female	SAME122869	GBR	British	EUR	European Ancestry	GBR	1000 Genomes on GRCh38,1000 Genomes 30x on GRCh38,1000 Genomes phase 3 release,1000 Genomes phase 1 release,Geuvadis
HG00465	male	SAME123498	CHS	Southern Han Chinese	EAS	East Asian Ancestry	CHS	1000 Genomes 30x on GRCh38,1000 Genomes phase 3 release
HG00472	male	SAME123339	CHS	Southern Han Chinese	EAS	East Asian Ancestry	CHS	1000 Genomes on GRCh38,1000 Genomes 30x on GRCh38,1000 Genomes phase 3 release,1000 Genomes phase 1 release,90 Han Chinese high coverage genomes
HG00270	female	SAME123418	FIN	Finnish	EUR	European Ancestry	FIN	1000 Genomes on GRCh38,1000 Genomes phase 3 release,1000 Genomes phase 1 release
HG00275	female	SAME123421	FIN	Finnish	EUR	European Ancestry	FIN	1000 Genomes on GRCh38,1000 Genomes 30x on GRCh38,1000 Genomes phase 3 release,1000 Genomes phase 1 release,Geuvadis
HG00282	female	SAME122833	FIN	Finnish	EUR	European Ancestry	FIN	1000 Genomes on GRCh38,1000 Genomes 30x on GRCh38,1000 Genomes phase 3 release,1000 Genomes phase 1 release,Geuvadis
HG00302	female	SAME1840121	FIN	Finnish	EUR	European Ancestry	FIN	1000 Genomes on GRCh38
HG00319	female	SAME124334	FIN	Finnish	EUR	European Ancestry	FIN	1000 Genomes on GRCh38,1000 Genomes 30x on GRCh38,1000 Genomes phase 3 release,1000 Genomes phase 1 release,Geuvadis
HG00478	male	SAME123335	CHS	Southern Han Chinese	EAS	East Asian Ancestry	CHS	1000 Genomes on GRCh38,1000 Genomes 30x on GRCh38,1000 Genomes phase 3 release,1000 Genomes phase 1 release,90 Han Chinese high coverage genomes
HG00321	male	SAME123796	FIN	Finnish	EUR	European Ancestry	FIN	1000 Genomes on GRCh38,1000 Genomes 30x on GRCh38,1000 Genomes phase 3 release,1000 Genomes phase 1 release,Geuvadis
HG00480	male	SAME124617	CHS	Southern Han Chinese	EAS	East Asian Ancestry	CHS	1000 Genomes 30x on GRCh38,1000 Genomes phase 3 release
HG00326	female	SAME123792	FIN	Finnish	EUR	European Ancestry	FIN	1000 Genomes on GRCh38,1000 Genomes 30x on GRCh38,1000 Genomes phase 3 release,1000 Genomes phase 1 release,Geuvadis
HG00500	male	SAME123363	CHS	Southern Han Chinese	EAS	East Asian Ancestry	CHS	1000 Genomes on GRCh38,1000 Genomes 30x on GRCh38,1000 Genomes phase 3 release,1000 Genomes phase 1 release,90 Han Chinese high coverage genomes
HG00338	male	SAME123990	FIN	Finnish	EUR	European Ancestry	FIN	1000 Genomes on GRCh38,1000 Genomes 30x on GRCh38,1000 Genomes phase 3 release,1000 Genomes phase 1 release,Geuvadis
HG00512	male	SAME123525	CHS	Southern Han Chinese	EAS	East Asian Ancestry	CHS	1000 Genomes on GRCh38,1000 Genomes 30x on GRCh38,Human Genome Structural Variation Consortium, Phase 2,The Human Genome Structural Variation Consortium,1000 Genomes phase 3 release,1000 Genomes phase 1 release
HG00345	male	SAME124919	FIN	Finnish	EUR	European Ancestry	FIN	1000 Genomes on GRCh38,1000 Genomes 30x on GRCh38,1000 Genomes phase 3 release,1000 Genomes phase 1 release,Geuvadis
HG00524	male	SAME123724	CHS	Southern Han Chinese	EAS	East Asian Ancestry	CHS	1000 Genomes on GRCh38,1000 Genomes 30x on GRCh38,1000 Genomes phase 3 release,1000 Genomes phase 1 release,90 Han Chinese high coverage genomes
HG00357	female	SAME125124	FIN	Finnish	EUR	European Ancestry	FIN	1000 Genomes on GRCh38,1000 Genomes 30x on GRCh38,1000 Genomes phase 3 release,1000 Genomes phase 1 release
HG00531	female	SAME125381	CHS	Southern Han Chinese	EAS	East Asian Ancestry	CHS	1000 Genomes on GRCh38,1000 Genomes 30x on GRCh38,1000 Genomes phase 3 release,1000 Genomes phase 1 release,90 Han Chinese high coverage genomes
HG00364	female	SAME124543	FIN	Finnish	EUR	European Ancestry	FIN	1000 Genomes on GRCh38,1000 Genomes 30x on GRCh38,1000 Genomes phase 3 release,1000 Genomes phase 1 release,Geuvadis
HG00536	male	SAME124344	CHS	Southern Han Chinese	EAS	East Asian Ancestry	CHS	1000 Genomes on GRCh38,1000 Genomes 30x on GRCh38,1000 Genomes phase 3 release,1000 Genomes phase 1 release,90 Han Chinese high coverage genomes
HG00369	male	SAME124534	FIN	Finnish	EUR	European Ancestry	FIN	1000 Genomes on GRCh38,1000 Genomes 30x on GRCh38,1000 Genomes phase 3 release,1000 Genomes phase 1 release,Geuvadis
HG00543	female	SAME122857	CHS	Southern Han Chinese	EAS	East Asian Ancestry	CHS	1000 Genomes on GRCh38,1000 Genomes 30x on GRCh38,1000 Genomes phase 3 release,1000 Genomes phase 1 release
HG00371	male	SAME124747	FIN	Finnish	EUR	European Ancestry	FIN	1000 Genomes on GRCh38,1000 Genomes 30x on GRCh38,1000 Genomes phase 3 release,1000 Genomes phase 1 release,Geuvadis
HG00555	female	SAME122856	PUR	Puerto Rican	AMR	American Ancestry	PUR	1000 Genomes 30x on GRCh38,1000 Genomes phase 3 release
HG00376	female	SAME124751	FIN	Finnish	EUR	European Ancestry	FIN	1000 Genomes on GRCh38,1000 Genomes 30x on GRCh38,1000 Genomes phase 3 release,1000 Genomes phase 1 release,Geuvadis
HG00567	male	SAME124453	CHS	Southern Han Chinese	EAS	East Asian Ancestry	CHS	1000 Genomes 30x on GRCh38,1000 Genomes phase 3 release
HG00097	female	SAME123267	GBR	British	EUR	European Ancestry	GBR	1000 Genomes on GRCh38,1000 Genomes 30x on GRCh38,1000 Genomes phase 3 release,1000 Genomes phase 1 release,Geuvadis
HG00579	female	SAME123530	CHS	Southern Han Chinese	EAS	East Asian Ancestry	CHS	1000 Genomes 30x on GRCh38,1000 Genomes phase 3 release
HG00100	female	SAME125154	GBR	British	EUR	European Ancestry	GBR	1000 Genomes on GRCh38,1000 Genomes 30x on GRCh38,1000 Genomes phase 3 release,1000 Genomes phase 1 release,Geuvadis
HG00581	female	SAME124831	CHS	Southern Han Chinese	EAS	East Asian Ancestry	CHS	1000 Genomes on GRCh38,1000 Genomes 30x on GRCh38,1000 Genomes phase 3 release,1000 Genomes phase 1 release
HG00105	male	SAME123949	GBR	British	EUR	European Ancestry	GBR	1000 Genomes on GRCh38,1000 Genomes 30x on GRCh38,1000 Genomes phase 3 release,1000 Genomes phase 1 release,Geuvadis
HG00733	female	SAME125399	PUR	Puerto Rican	AMR	American Ancestry	PUR	1000 Genomes on GRCh38,1000 Genomes 30x on GRCh38,Human Genome Structural Variation Consortium, Phase 2,The Human Genome Structural Variation Consortium,1000 Genomes phase 3 release
HG00112	male	SAME125341	GBR	British	EUR	European Ancestry	GBR	1000 Genomes on GRCh38,1000 Genomes 30x on GRCh38,1000 Genomes phase 3 release,1000 Genomes phase 1 release,Geuvadis
HG00738	male	SAME125368	PUR	Puerto Rican	AMR	American Ancestry	PUR	1000 Genomes 30x on GRCh38,1000 Genomes phase 3 release
HG00117	male	SAME125346	GBR	British	EUR	European Ancestry	GBR	1000 Genomes on GRCh38,1000 Genomes 30x on GRCh38,1000 Genomes phase 3 release,1000 Genomes phase 1 release,Geuvadis
HG00740	female	SAME124834	PUR	Puerto Rican	AMR	American Ancestry	PUR	1000 Genomes on GRCh38,1000 Genomes 30x on GRCh38,1000 Genomes phase 3 release,1000 Genomes phase 1 release
HG00124	female	SAME122870	GBR	British	EUR	European Ancestry	GBR	1000 Genomes on GRCh38,1000 Genomes phase 3 release,1000 Genomes phase 1 release,Geuvadis
HG00978	female	SAME124727	CDX	Dai Chinese	EAS	East Asian Ancestry	CDX	1000 Genomes on GRCh38,1000 Genomes 30x on GRCh38,1000 Genomes phase 3 release
HG00129	male	SAME122867	GBR	British	EUR	European Ancestry	GBR	1000 Genomes on GRCh38,1000 Genomes 30x on GRCh38,1000 Genomes phase 3 release,1000 Genomes phase 1 release,Geuvadis
HG01142	male	SAME1839731	CLM	Colombian	AMR	American Ancestry	CLM	1000 Genomes on GRCh38,1000 Genomes 30x on GRCh38,1000 Genomes phase 3 release
HG00131	male	SAME123064	GBR	British	EUR	European Ancestry	GBR	1000 Genomes on GRCh38,1000 Genomes 30x on GRCh38,1000 Genomes phase 3 release,1000 Genomes phase 1 release,Geuvadis
HG01161	male	SAME1839615	PUR	Puerto Rican	AMR	American Ancestry	PUR	1000 Genomes on GRCh38,1000 Genomes 30x on GRCh38,1000 Genomes phase 3 release
HG01173	male	SAME124624	PUR	Puerto Rican	AMR	American Ancestry	PUR	1000 Genomes on GRCh38,1000 Genomes 30x on GRCh38,1000 Genomes phase 3 release,1000 Genomes phase 1 release
HG01178	male	SAME124616	PUR	Puerto Rican	AMR	American Ancestry	PUR	1000 Genomes 30x on GRCh38,1000 Genomes phase 3 release
HG01192	male	SAME124298	PUR	Puerto Rican	AMR	American Ancestry	PUR	1000 Genomes 30x on GRCh38,1000 Genomes phase 3 release
HG01197	male	SAME124237	PUR	Puerto Rican	AMR	American Ancestry	PUR	1000 Genomes on GRCh38,1000 Genomes 30x on GRCh38,1000 Genomes phase 3 release,1000 Genomes phase 1 release
HG01200	male	SAME1840109	PUR	Puerto Rican	AMR	American Ancestry	PUR	1000 Genomes on GRCh38,1000 Genomes 30x on GRCh38,1000 Genomes phase 3 release
HG00477	male	SAME123340	CHS	Southern Han Chinese	EAS	East Asian Ancestry	CHS	1000 Genomes 30x on GRCh38,1000 Genomes phase 3 release
HG01205	female	SAME124296	PUR	Puerto Rican	AMR	American Ancestry	PUR	1000 Genomes on GRCh38,1000 Genomes 30x on GRCh38,1000 Genomes phase 3 release,1000 Genomes phase 1 release
HG00530	male	SAME124356	CHS	Southern Han Chinese	EAS	East Asian Ancestry	CHS	1000 Genomes on GRCh38,1000 Genomes 30x on GRCh38,1000 Genomes phase 3 release,1000 Genomes phase 1 release,90 Han Chinese high coverage genomes
HG01243	male	SAME125063	PUR	Puerto Rican	AMR	American Ancestry	PUR	1000 Genomes 30x on GRCh38,1000 Genomes phase 3 release
HG00535	male	SAME124348	CHS	Southern Han Chinese	EAS	East Asian Ancestry	CHS	1000 Genomes 30x on GRCh38,1000 Genomes phase 3 release
HG01248	female	SAME125058	PUR	Puerto Rican	AMR	American Ancestry	PUR	1000 Genomes on GRCh38,1000 Genomes 30x on GRCh38,1000 Genomes phase 3 release,1000 Genomes phase 1 release
HG00542	male	SAME124352	CHS	Southern Han Chinese	EAS	East Asian Ancestry	CHS	1000 Genomes on GRCh38,1000 Genomes 30x on GRCh38,1000 Genomes phase 3 release,1000 Genomes phase 1 release,90 Han Chinese high coverage genomes
HG01250	male	SAME125281	CLM	Colombian	AMR	American Ancestry	CLM	1000 Genomes on GRCh38,1000 Genomes 30x on GRCh38,1000 Genomes phase 3 release,1000 Genomes phase 1 release
HG00554	female	SAME123969	PUR	Puerto Rican	AMR	American Ancestry	PUR	1000 Genomes on GRCh38,1000 Genomes 30x on GRCh38,1000 Genomes phase 3 release,1000 Genomes phase 1 release
HG00651	female	SAME123966	CHS	Southern Han Chinese	EAS	East Asian Ancestry	CHS	1000 Genomes on GRCh38,1000 Genomes 30x on GRCh38,1000 Genomes phase 3 release,1000 Genomes phase 1 release
HG00559	male	SAME124248	CHS	Southern Han Chinese	EAS	East Asian Ancestry	CHS	1000 Genomes on GRCh38,1000 Genomes 30x on GRCh38,1000 Genomes phase 3 release,1000 Genomes phase 1 release
HG00656	male	SAME123233	CHS	Southern Han Chinese	EAS	East Asian Ancestry	CHS	1000 Genomes on GRCh38,1000 Genomes 30x on GRCh38,1000 Genomes phase 3 release,1000 Genomes phase 1 release,90 Han Chinese high coverage genomes
HG00561	female	SAME124455	CHS	Southern Han Chinese	EAS	East Asian Ancestry	CHS	1000 Genomes 30x on GRCh38,1000 Genomes phase 3 release
HG00663	female	SAME123813	CHS	Southern Han Chinese	EAS	East Asian Ancestry	CHS	1000 Genomes on GRCh38,1000 Genomes 30x on GRCh38,1000 Genomes phase 3 release,1000 Genomes phase 1 release,90 Han Chinese high coverage genomes
HG00566	female	SAME125048	CHS	Southern Han Chinese	EAS	East Asian Ancestry	CHS	1000 Genomes on GRCh38,1000 Genomes 30x on GRCh38,1000 Genomes phase 3 release,1000 Genomes phase 1 release
HG00675	female	SAME1840076	CHS	Southern Han Chinese	EAS	East Asian Ancestry	CHS	1000 Genomes on GRCh38,1000 Genomes 30x on GRCh38,1000 Genomes phase 3 release
HG00578	female	SAME123528	CHS	Southern Han Chinese	EAS	East Asian Ancestry	CHS	1000 Genomes on GRCh38,1000 Genomes 30x on GRCh38,1000 Genomes phase 3 release,1000 Genomes phase 1 release
HG00694	male	SAME123154	CHS	Southern Han Chinese	EAS	East Asian Ancestry	CHS	1000 Genomes 30x on GRCh38,1000 Genomes phase 3 release
HG00580	male	SAME124832	CHS	Southern Han Chinese	EAS	East Asian Ancestry	CHS	1000 Genomes on GRCh38,1000 Genomes 30x on GRCh38,1000 Genomes phase 3 release,1000 Genomes phase 1 release,90 Han Chinese high coverage genomes
HG00699	female	SAME123165	CHS	Southern Han Chinese	EAS	East Asian Ancestry	CHS	1000 Genomes on GRCh38,1000 Genomes 30x on GRCh38,1000 Genomes phase 3 release,1000 Genomes phase 1 release,90 Han Chinese high coverage genomes
HG00585	female	SAME124722	CHS	Southern Han Chinese	EAS	East Asian Ancestry	CHS	1000 Genomes 30x on GRCh38,1000 Genomes phase 3 release
HG00702	female	SAME122934	CHS	Southern Han Chinese	EAS	East Asian Ancestry	CHS	1000 Genomes on GRCh38,1000 Genomes 30x on GRCh38,1000 Genomes phase 3 release,1000 Genomes phase 1 release
HG00718	male	SAME123114	CHS	Southern Han Chinese	EAS	East Asian Ancestry	CHS	1000 Genomes phase 3 release
HG00707	male	SAME122929	CHS	Southern Han Chinese	EAS	East Asian Ancestry	CHS	1000 Genomes on GRCh38,1000 Genomes 30x on GRCh38,1000 Genomes phase 3 release,1000 Genomes phase 1 release
HG00732	female	SAME125396	PUR	Puerto Rican	AMR	American Ancestry	PUR	1000 Genomes on GRCh38,1000 Genomes 30x on GRCh38,Human Genome Structural Variation Consortium, Phase 2,The Human Genome Structural Variation Consortium,1000 Genomes phase 3 release,1000 Genomes phase 1 release
HG00593	female	SAME125012	CHS	Southern Han Chinese	EAS	East Asian Ancestry	CHS	1000 Genomes on GRCh38,1000 Genomes 30x on GRCh38,1000 Genomes phase 3 release,1000 Genomes phase 1 release
HG00737	female	SAME125416	PUR	Puerto Rican	AMR	American Ancestry	PUR	1000 Genomes on GRCh38,1000 Genomes 30x on GRCh38,1000 Genomes phase 3 release,1000 Genomes phase 1 release
HG00598	male	SAME1839713	CHS	Southern Han Chinese	EAS	East Asian Ancestry	CHS	1000 Genomes on GRCh38,1000 Genomes 30x on GRCh38,1000 Genomes phase 3 release
HG00864	female	SAME123547	CDX	Dai Chinese	EAS	East Asian Ancestry	CDX	1000 Genomes on GRCh38,1000 Genomes 30x on GRCh38,Human Genome Structural Variation Consortium, Phase 2,1000 Genomes phase 3 release
HG00613	male	SAME125196	CHS	Southern Han Chinese	EAS	East Asian Ancestry	CHS	1000 Genomes on GRCh38,1000 Genomes 30x on GRCh38,1000 Genomes phase 3 release,1000 Genomes phase 1 release
HG00650	male	SAME123254	CHS	Southern Han Chinese	EAS	East Asian Ancestry	CHS	1000 Genomes on GRCh38,1000 Genomes 30x on GRCh38,1000 Genomes phase 3 release,1000 Genomes phase 1 release
HG00620	female	SAME123081	CHS	Southern Han Chinese	EAS	East Asian Ancestry	CHS	1000 Genomes on GRCh38,1000 Genomes 30x on GRCh38,1000 Genomes phase 3 release,1000 Genomes phase 1 release,90 Han Chinese high coverage genomes
HG00655	female	SAME123257	CHS	Southern Han Chinese	EAS	East Asian Ancestry	CHS	1000 Genomes 30x on GRCh38,1000 Genomes phase 3 release
HG00625	male	SAME123080	CHS	Southern Han Chinese	EAS	East Asian Ancestry	CHS	1000 Genomes on GRCh38,1000 Genomes 30x on GRCh38,1000 Genomes phase 3 release,1000 Genomes phase 1 release
HG00662	male	SAME123812	CHS	Southern Han Chinese	EAS	East Asian Ancestry	CHS	1000 Genomes on GRCh38,1000 Genomes 30x on GRCh38,1000 Genomes phase 3 release,1000 Genomes phase 1 release
HG00632	female	SAME1839151	CHS	Southern Han Chinese	EAS	East Asian Ancestry	CHS	1000 Genomes on GRCh38,1000 Genomes 30x on GRCh38,1000 Genomes phase 3 release
HG00674	male	SAME1840080	CHS	Southern Han Chinese	EAS	East Asian Ancestry	CHS	1000 Genomes on GRCh38,1000 Genomes 30x on GRCh38,1000 Genomes phase 3 release
HG00637	male	SAME123710	PUR	Puerto Rican	AMR	American Ancestry	PUR	1000 Genomes on GRCh38,1000 Genomes 30x on GRCh38,1000 Genomes phase 3 release,1000 Genomes phase 1 release
HG00693	female	SAME123683	CHS	Southern Han Chinese	EAS	East Asian Ancestry	CHS	1000 Genomes on GRCh38,1000 Genomes 30x on GRCh38,1000 Genomes phase 3 release,1000 Genomes phase 1 release
HG01089	female	SAME1839432	PUR	Puerto Rican	AMR	American Ancestry	PUR	1000 Genomes on GRCh38,1000 Genomes 30x on GRCh38,1000 Genomes phase 3 release
HG00698	male	SAME123693	CHS	Southern Han Chinese	EAS	East Asian Ancestry	CHS	1000 Genomes on GRCh38,1000 Genomes 30x on GRCh38,1000 Genomes phase 3 release,1000 Genomes phase 1 release,90 Han Chinese high coverage genomes
HG01096	male	SAME123776	PUR	Puerto Rican	AMR	American Ancestry	PUR	1000 Genomes 30x on GRCh38,1000 Genomes phase 3 release
HG00701	male	SAME122931	CHS	Southern Han Chinese	EAS	East Asian Ancestry	CHS	1000 Genomes on GRCh38,1000 Genomes 30x on GRCh38,1000 Genomes phase 3 release,1000 Genomes phase 1 release
HG01104	male	SAME123672	PUR	Puerto Rican	AMR	American Ancestry	PUR	1000 Genomes on GRCh38,1000 Genomes 30x on GRCh38,1000 Genomes phase 3 release,1000 Genomes phase 1 release
HG00706	male	SAME122930	CHS	Southern Han Chinese	EAS	East Asian Ancestry	CHS	1000 Genomes 30x on GRCh38,1000 Genomes phase 3 release
HG01109	male	SAME123669	PUR	Puerto Rican	AMR	American Ancestry	PUR	1000 Genomes 30x on GRCh38,1000 Genomes phase 3 release
HG01141	female	SAME124423	CLM	Colombian	AMR	American Ancestry	CLM	1000 Genomes 30x on GRCh38,1000 Genomes phase 3 release
HG01111	female	SAME123486	PUR	Puerto Rican	AMR	American Ancestry	PUR	1000 Genomes on GRCh38,1000 Genomes 30x on GRCh38,1000 Genomes phase 3 release,1000 Genomes phase 1 release
HG01172	male	SAME124625	PUR	Puerto Rican	AMR	American Ancestry	PUR	1000 Genomes 30x on GRCh38,1000 Genomes phase 3 release
HG01123	female	SAME1840204	CLM	Colombian	AMR	American Ancestry	CLM
HG01177	female	SAME124620	PUR	Puerto Rican	AMR	American Ancestry	PUR	1000 Genomes on GRCh38,1000 Genomes 30x on GRCh38,1000 Genomes phase 3 release,1000 Genomes phase 1 release
HG01130	male	SAME1839995	CLM	Colombian	AMR	American Ancestry	CLM	1000 Genomes on GRCh38,1000 Genomes 30x on GRCh38,1000 Genomes phase 3 release
HG01184	female	SAME124321	PUR	Puerto Rican	AMR	American Ancestry	PUR	1000 Genomes 30x on GRCh38,1000 Genomes phase 3 release
HG01135	male	SAME123886	CLM	Colombian	AMR	American Ancestry	CLM	1000 Genomes 30x on GRCh38,1000 Genomes phase 3 release
HG01189	male	SAME124878	PUR	Puerto Rican	AMR	American Ancestry	PUR	1000 Genomes 30x on GRCh38,1000 Genomes phase 3 release
HG01046	female	SAME123167	CDX	Dai Chinese	EAS	East Asian Ancestry	CDX	1000 Genomes on GRCh38,1000 Genomes 30x on GRCh38,1000 Genomes phase 3 release
HG01191	female	SAME123651	PUR	Puerto Rican	AMR	American Ancestry	PUR	1000 Genomes on GRCh38,1000 Genomes 30x on GRCh38,1000 Genomes phase 3 release,1000 Genomes phase 1 release
HG01053	female	SAME124866	PUR	Puerto Rican	AMR	American Ancestry	PUR	1000 Genomes 30x on GRCh38,1000 Genomes phase 3 release
HG01204	male	SAME124297	PUR	Puerto Rican	AMR	American Ancestry	PUR	1000 Genomes on GRCh38,1000 Genomes 30x on GRCh38,1000 Genomes phase 3 release,1000 Genomes phase 1 release
HG01058	female	SAME1840086	PUR	Puerto Rican	AMR	American Ancestry	PUR	1000 Genomes on GRCh38,1000 Genomes 30x on GRCh38,1000 Genomes phase 3 release
HG01242	female	SAME125064	PUR	Puerto Rican	AMR	American Ancestry	PUR	1000 Genomes on GRCh38,1000 Genomes 30x on GRCh38,1000 Genomes phase 3 release,1000 Genomes phase 1 release
HG01060	male	SAME123015	PUR	Puerto Rican	AMR	American Ancestry	PUR	1000 Genomes on GRCh38,1000 Genomes 30x on GRCh38,1000 Genomes phase 3 release,1000 Genomes phase 1 release
HG01247	male	SAME125067	PUR	Puerto Rican	AMR	American Ancestry	PUR	1000 Genomes on GRCh38,1000 Genomes 30x on GRCh38,1000 Genomes phase 3 release,1000 Genomes phase 1 release
HG01072	male	SAME124091	PUR	Puerto Rican	AMR	American Ancestry	PUR	1000 Genomes on GRCh38,1000 Genomes 30x on GRCh38,1000 Genomes phase 3 release,1000 Genomes phase 1 release
HG01088	male	SAME1839361	PUR	Puerto Rican	AMR	American Ancestry	PUR	1000 Genomes on GRCh38,1000 Genomes 30x on GRCh38,1000 Genomes phase 3 release
HG01077	female	SAME1839581	PUR	Puerto Rican	AMR	American Ancestry	PUR	1000 Genomes on GRCh38,1000 Genomes 30x on GRCh38,1000 Genomes phase 3 release
HG01090	male	SAME1839510	PUR	Puerto Rican	AMR	American Ancestry	PUR
HG01084	female	SAME125392	PUR	Puerto Rican	AMR	American Ancestry	PUR	1000 Genomes 30x on GRCh38,1000 Genomes phase 3 release
HG01095	female	SAME122926	PUR	Puerto Rican	AMR	American Ancestry	PUR	1000 Genomes on GRCh38,1000 Genomes 30x on GRCh38,1000 Genomes phase 3 release,1000 Genomes phase 1 release
HG01325	male	SAME1839604	PUR	Puerto Rican	AMR	American Ancestry	PUR	1000 Genomes on GRCh38,1000 Genomes 30x on GRCh38,1000 Genomes phase 3 release
HG01103	female	SAME123679	PUR	Puerto Rican	AMR	American Ancestry	PUR	1000 Genomes 30x on GRCh38,1000 Genomes phase 3 release
HG01344	male	SAME124862	CLM	Colombian	AMR	American Ancestry	CLM	1000 Genomes on GRCh38,1000 Genomes 30x on GRCh38,1000 Genomes phase 3 release,1000 Genomes phase 1 release
HG01108	female	SAME123103	PUR	Puerto Rican	AMR	American Ancestry	PUR	1000 Genomes on GRCh38,1000 Genomes 30x on GRCh38,1000 Genomes phase 3 release,1000 Genomes phase 1 release
HG01349	female	SAME124865	CLM	Colombian	AMR	American Ancestry	CLM	1000 Genomes 30x on GRCh38,1000 Genomes phase 3 release
HG01110	male	SAME123487	PUR	Puerto Rican	AMR	American Ancestry	PUR	1000 Genomes on GRCh38,1000 Genomes 30x on GRCh38,1000 Genomes phase 3 release,1000 Genomes phase 1 release
HG01351	female	SAME124683	CLM	Colombian	AMR	American Ancestry	CLM	1000 Genomes on GRCh38,1000 Genomes 30x on GRCh38,1000 Genomes phase 3 release,1000 Genomes phase 1 release
HG01122	female	SAME1840203	CLM	Colombian	AMR	American Ancestry	CLM	1000 Genomes on GRCh38,1000 Genomes 30x on GRCh38,1000 Genomes phase 3 release
HG01356	male	SAME124682	CLM	Colombian	AMR	American Ancestry	CLM	1000 Genomes on GRCh38,1000 Genomes 30x on GRCh38,1000 Genomes phase 3 release,1000 Genomes phase 1 release
HG01134	female	SAME123887	CLM	Colombian	AMR	American Ancestry	CLM	1000 Genomes on GRCh38,1000 Genomes 30x on GRCh38,1000 Genomes phase 3 release,1000 Genomes phase 1 release
HG01363	female	SAME1839059	CLM	Colombian	AMR	American Ancestry	CLM	1000 Genomes on GRCh38,1000 Genomes 30x on GRCh38,1000 Genomes phase 3 release
HG01139	male	SAME123876	CLM	Colombian	AMR	American Ancestry	CLM	1000 Genomes on GRCh38,1000 Genomes 30x on GRCh38,1000 Genomes phase 3 release,1000 Genomes phase 1 release
HG01255	male	SAME125286	CLM	Colombian	AMR	American Ancestry	CLM	1000 Genomes 30x on GRCh38,1000 Genomes phase 3 release
HG00592	male	SAME125011	CHS	Southern Han Chinese	EAS	East Asian Ancestry	CHS	1000 Genomes on GRCh38,1000 Genomes 30x on GRCh38,1000 Genomes phase 3 release,1000 Genomes phase 1 release
HG01274	male	SAME123001	CLM	Colombian	AMR	American Ancestry	CLM	1000 Genomes on GRCh38,1000 Genomes 30x on GRCh38,1000 Genomes phase 3 release,1000 Genomes phase 1 release
HG00597	female	SAME125008	CHS	Southern Han Chinese	EAS	East Asian Ancestry	CHS	1000 Genomes 30x on GRCh38,1000 Genomes phase 3 release
HG01279	female	SAME123004	CLM	Colombian	AMR	American Ancestry	CLM	1000 Genomes 30x on GRCh38,1000 Genomes phase 3 release
HG00600	female	SAME1839392	CHS	Southern Han Chinese	EAS	East Asian Ancestry	CHS
HG01281	female	SAME1839107	CLM	Colombian	AMR	American Ancestry	CLM	1000 Genomes on GRCh38,1000 Genomes 30x on GRCh38,1000 Genomes phase 3 release
HG00612	female	SAME125197	CHS	Southern Han Chinese	EAS	East Asian Ancestry	CHS	1000 Genomes 30x on GRCh38,1000 Genomes phase 3 release
HG01286	male	SAME1839176	PUR	Puerto Rican	AMR	American Ancestry	PUR	1000 Genomes on GRCh38,1000 Genomes 30x on GRCh38,1000 Genomes phase 3 release
HG00624	male	SAME1839274	CHS	Southern Han Chinese	EAS	East Asian Ancestry	CHS
HG01301	female	SAME1840050	PUR	Puerto Rican	AMR	American Ancestry	PUR
HG00629	female	SAME123086	CHS	Southern Han Chinese	EAS	East Asian Ancestry	CHS	1000 Genomes on GRCh38,1000 Genomes 30x on GRCh38,1000 Genomes phase 3 release,1000 Genomes phase 1 release
HG01414	female	SAME1839703	PUR	Puerto Rican	AMR	American Ancestry	PUR	1000 Genomes on GRCh38,1000 Genomes 30x on GRCh38,1000 Genomes phase 3 release
HG00631	male	SAME1839060	CHS	Southern Han Chinese	EAS	East Asian Ancestry	CHS	1000 Genomes on GRCh38,1000 Genomes 30x on GRCh38,1000 Genomes phase 3 release
HG01433	male	SAME1839252	CLM	Colombian	AMR	American Ancestry	CLM	1000 Genomes 30x on GRCh38
HG00636	male	SAME123711	CHS	Southern Han Chinese	EAS	East Asian Ancestry	CHS	1000 Genomes 30x on GRCh38,1000 Genomes phase 3 release
HG01438	female	SAME124971	CLM	Colombian	AMR	American Ancestry	CLM	1000 Genomes on GRCh38,1000 Genomes 30x on GRCh38,1000 Genomes phase 3 release,1000 Genomes phase 1 release
HG01312	female	SAME1839791	PUR	Puerto Rican	AMR	American Ancestry	PUR	1000 Genomes on GRCh38,1000 Genomes 30x on GRCh38,1000 Genomes phase 3 release
HG01440	male	SAME123237	CLM	Colombian	AMR	American Ancestry	CLM	1000 Genomes on GRCh38,1000 Genomes 30x on GRCh38,1000 Genomes phase 3 release,1000 Genomes phase 1 release
HG01324	female	SAME1839523	PUR	Puerto Rican	AMR	American Ancestry	PUR
HG01445	male	SAME1839015	CLM	Colombian	AMR	American Ancestry	CLM
HG01343	female	SAME124857	CLM	Colombian	AMR	American Ancestry	CLM	1000 Genomes 30x on GRCh38,1000 Genomes phase 3 release
HG01452	male	SAME1839158	CLM	Colombian	AMR	American Ancestry	CLM	1000 Genomes on GRCh38
HG01348	female	SAME124864	CLM	Colombian	AMR	American Ancestry	CLM	1000 Genomes on GRCh38,1000 Genomes 30x on GRCh38,1000 Genomes phase 3 release
HG01457	male	SAME123428	CLM	Colombian	AMR	American Ancestry	CLM	1000 Genomes 30x on GRCh38,Human Genome Structural Variation Consortium, Phase 3,1000 Genomes phase 3 release
HG01350	male	SAME124684	CLM	Colombian	AMR	American Ancestry	CLM	1000 Genomes on GRCh38,1000 Genomes 30x on GRCh38,1000 Genomes phase 3 release,1000 Genomes phase 1 release
HG01464	male	SAME122883	CLM	Colombian	AMR	American Ancestry	CLM	1000 Genomes on GRCh38,1000 Genomes 30x on GRCh38,1000 Genomes phase 3 release,1000 Genomes phase 1 release
HG01355	female	SAME124679	CLM	Colombian	AMR	American Ancestry	CLM	1000 Genomes 30x on GRCh38,1000 Genomes phase 3 release
HG01503	male	SAME124944	IBS	Iberian,Spanish	EUR	European Ancestry,West Eurasia (SGDP)	IBS,SpanishSGDP	1000 Genomes on GRCh38,Simons Genome Diversity Project,1000 Genomes 30x on GRCh38,1000 Genomes phase 3 release
HG01362	male	SAME1839066	CLM	Colombian	AMR	American Ancestry	CLM	1000 Genomes on GRCh38,1000 Genomes 30x on GRCh38,1000 Genomes phase 3 release
HG01508	male	SAME124939	IBS	Iberian	EUR	European Ancestry	IBS	1000 Genomes 30x on GRCh38,1000 Genomes phase 3 release
HG01367	female	SAME125266	CLM	Colombian	AMR	American Ancestry	CLM	1000 Genomes 30x on GRCh38,1000 Genomes phase 3 release
HG01510	female	SAME124771	IBS	Iberian	EUR	European Ancestry	IBS	1000 Genomes on GRCh38,1000 Genomes 30x on GRCh38,1000 Genomes phase 3 release
HG01254	female	SAME125285	CLM	Colombian	AMR	American Ancestry	CLM	1000 Genomes on GRCh38,1000 Genomes 30x on GRCh38,1000 Genomes phase 3 release,1000 Genomes phase 1 release
HG01515	male	SAME124774	IBS	Iberian	EUR	European Ancestry	IBS	1000 Genomes on GRCh38,1000 Genomes 30x on GRCh38,1000 Genomes phase 3 release,1000 Genomes phase 1 release
HG01259	male	SAME125280	CLM	Colombian	AMR	American Ancestry	CLM	1000 Genomes on GRCh38,1000 Genomes 30x on GRCh38,1000 Genomes phase 3 release,1000 Genomes phase 1 release
HG01522	female	SAME125321	IBS	Iberian	EUR	European Ancestry	IBS	1000 Genomes on GRCh38,1000 Genomes 30x on GRCh38,1000 Genomes phase 3 release,1000 Genomes phase 1 release
HG01261	male	SAME122814	CLM	Colombian	AMR	American Ancestry	CLM	1000 Genomes 30x on GRCh38,1000 Genomes phase 3 release
HG01527	male	SAME125326	IBS	Iberian	EUR	European Ancestry	IBS	1000 Genomes on GRCh38,1000 Genomes 30x on GRCh38,1000 Genomes phase 3 release
HG01273	male	SAME124046	CLM	Colombian	AMR	American Ancestry	CLM	1000 Genomes 30x on GRCh38,1000 Genomes phase 3 release
HG01596	male	SAME125227	KHV	Kinh Vietnamese	EAS	East Asian Ancestry	KHV	1000 Genomes on GRCh38,1000 Genomes 30x on GRCh38,Human Genome Structural Variation Consortium, Phase 2,1000 Genomes phase 3 release
HG01278	female	SAME123003	CLM	Colombian	AMR	American Ancestry	CLM	1000 Genomes on GRCh38,1000 Genomes 30x on GRCh38,1000 Genomes phase 3 release,1000 Genomes phase 1 release
HG01604	female	SAME123460	IBS	Iberian	EUR	European Ancestry	IBS	1000 Genomes 30x on GRCh38,1000 Genomes phase 3 release
HG01280	male	SAME1839113	CLM	Colombian	AMR	American Ancestry	CLM	1000 Genomes on GRCh38,1000 Genomes 30x on GRCh38,1000 Genomes phase 3 release
HG01609	male	SAME123461	IBS	Iberian	EUR	European Ancestry	IBS	1000 Genomes 30x on GRCh38,1000 Genomes phase 3 release
HG01305	male	SAME1840020	PUR	Puerto Rican	AMR	American Ancestry	PUR	1000 Genomes on GRCh38,1000 Genomes 30x on GRCh38,1000 Genomes phase 3 release
HG01611	male	SAME123624	IBS	Iberian	EUR	European Ancestry	IBS	1000 Genomes 30x on GRCh38,1000 Genomes phase 3 release
HG01052	female	SAME123368	PUR	Puerto Rican	AMR	American Ancestry	PUR	1000 Genomes on GRCh38,1000 Genomes 30x on GRCh38,1000 Genomes phase 3 release,1000 Genomes phase 1 release
HG01565	male	SAME124566	PEL	Peruvian	AMR	American Ancestry	PEL	1000 Genomes on GRCh38,1000 Genomes 30x on GRCh38,1000 Genomes phase 3 release
HG01064	female	SAME1839759	PUR	Puerto Rican	AMR	American Ancestry	PUR	1000 Genomes on GRCh38,1000 Genomes 30x on GRCh38,1000 Genomes phase 3 release
HG01572	female	SAME124705	PEL	Peruvian	AMR	American Ancestry	PEL	1000 Genomes on GRCh38,1000 Genomes 30x on GRCh38,1000 Genomes phase 3 release
HG01069	male	SAME122825	PUR	Puerto Rican	AMR	American Ancestry	PUR	1000 Genomes on GRCh38,1000 Genomes 30x on GRCh38,1000 Genomes phase 3 release,1000 Genomes phase 1 release
HG01577	male	SAME124349	PEL	Peruvian	AMR	American Ancestry	PEL	1000 Genomes on GRCh38,1000 Genomes 30x on GRCh38,1000 Genomes phase 3 release
HG01071	female	SAME123009	PUR	Puerto Rican	AMR	American Ancestry	PUR	1000 Genomes 30x on GRCh38,1000 Genomes phase 3 release
HG01589	male	SAME1839859	PJL	Punjabi	SAS	South Asian Ancestry	PJL	1000 Genomes on GRCh38,1000 Genomes 30x on GRCh38,1000 Genomes phase 3 release
HG01083	female	SAME125397	PUR	Puerto Rican	AMR	American Ancestry	PUR	1000 Genomes on GRCh38,1000 Genomes 30x on GRCh38,1000 Genomes phase 3 release,1000 Genomes phase 1 release
HG01471	female	SAME1840197	CLM	Colombian	AMR	American Ancestry	CLM	1000 Genomes on GRCh38
HG01538	female	SAME125141	IBS	Iberian	EUR	European Ancestry	IBS	1000 Genomes 30x on GRCh38,1000 Genomes phase 3 release
HG01483	female	SAME1839962	CLM	Colombian	AMR	American Ancestry	CLM	1000 Genomes on GRCh38
HG01552	male	SAME124007	CLM	Colombian	AMR	American Ancestry	CLM	1000 Genomes 30x on GRCh38,1000 Genomes phase 3 release
HG01488	male	SAME123973	CLM	Colombian	AMR	American Ancestry	CLM	1000 Genomes on GRCh38,1000 Genomes 30x on GRCh38,1000 Genomes phase 3 release,1000 Genomes phase 1 release
HG01571	male	SAME124346	PEL	Peruvian	AMR	American Ancestry	PEL	1000 Genomes on GRCh38,1000 Genomes 30x on GRCh38,1000 Genomes phase 3 release
HG01490	female	SAME124139	CLM	Colombian	AMR	American Ancestry	CLM	1000 Genomes 30x on GRCh38,1000 Genomes phase 3 release
HG01583	male	SAME1839895	PJL	Punjabi	SAS	South Asian Ancestry	PJL	1000 Genomes on GRCh38,1000 Genomes 30x on GRCh38,1000 Genomes phase 3 release
HG01495	female	SAME124136	CLM	Colombian	AMR	American Ancestry	CLM	1000 Genomes on GRCh38,1000 Genomes 30x on GRCh38,1000 Genomes phase 3 release,1000 Genomes phase 1 release
HG01590	female	SAME1839651	PJL	Punjabi	SAS	South Asian Ancestry	PJL	1000 Genomes on GRCh38
HG01616	female	SAME123629	IBS	Iberian	EUR	European Ancestry	IBS	1000 Genomes 30x on GRCh38,1000 Genomes phase 3 release
HG01413	male	SAME1839612	PUR	Puerto Rican	AMR	American Ancestry	PUR	1000 Genomes on GRCh38,1000 Genomes 30x on GRCh38,1000 Genomes phase 3 release
HG01623	female	SAME123845	IBS	Iberian	EUR	European Ancestry	IBS	1000 Genomes on GRCh38,1000 Genomes 30x on GRCh38,1000 Genomes phase 3 release,1000 Genomes phase 1 release
HG01432	female	SAME1839256	CLM	Colombian	AMR	American Ancestry	CLM	1000 Genomes on GRCh38,1000 Genomes 30x on GRCh38,1000 Genomes phase 3 release
HG01628	female	SAME123837	IBS	Iberian	EUR	European Ancestry	IBS	1000 Genomes on GRCh38,1000 Genomes 30x on GRCh38,1000 Genomes phase 3 release
HG01437	male	SAME124966	CLM	Colombian	AMR	American Ancestry	CLM	1000 Genomes on GRCh38,1000 Genomes 30x on GRCh38,1000 Genomes phase 3 release,1000 Genomes phase 1 release
HG01630	male	SAME124034	IBS	Iberian	EUR	European Ancestry	IBS	1000 Genomes on GRCh38,1000 Genomes 30x on GRCh38,1000 Genomes phase 3 release
HG01444	female	SAME1839026	CLM	Colombian	AMR	American Ancestry	CLM	1000 Genomes on GRCh38,1000 Genomes 30x on GRCh38,1000 Genomes phase 3 release
HG01673	female	SAME123289	IBS	Iberian	EUR	European Ancestry	IBS	1000 Genomes on GRCh38,1000 Genomes 30x on GRCh38,1000 Genomes phase 3 release
HG01456	female	SAME123427	CLM	Colombian	AMR	American Ancestry	CLM	1000 Genomes on GRCh38,1000 Genomes 30x on GRCh38,1000 Genomes phase 3 release,1000 Genomes phase 1 release
HG01678	male	SAME123292	IBS	Iberian	EUR	European Ancestry	IBS	1000 Genomes on GRCh38,1000 Genomes 30x on GRCh38,1000 Genomes phase 3 release
HG01463	female	SAME123537	CLM	Colombian	AMR	American Ancestry	CLM	1000 Genomes 30x on GRCh38,1000 Genomes phase 3 release
HG01680	male	SAME124656	IBS	Iberian	EUR	European Ancestry	IBS	1000 Genomes on GRCh38,1000 Genomes 30x on GRCh38,1000 Genomes phase 3 release
HG01502	male	SAME124943	IBS	Iberian	EUR	European Ancestry	IBS	1000 Genomes 30x on GRCh38,1000 Genomes phase 3 release
HG01685	female	SAME124659	IBS	Iberian	EUR	European Ancestry	IBS	1000 Genomes on GRCh38,1000 Genomes 30x on GRCh38,1000 Genomes phase 3 release
HG01507	female	SAME124948	IBS	Iberian	EUR	European Ancestry	IBS	1000 Genomes on GRCh38,1000 Genomes 30x on GRCh38,1000 Genomes phase 3 release
HG01697	female	SAME1839223	IBS	Iberian	EUR	European Ancestry	IBS	1000 Genomes on GRCh38,1000 Genomes 30x on GRCh38,1000 Genomes phase 3 release
HG01514	female	SAME124775	IBS	Iberian	EUR	European Ancestry	IBS	1000 Genomes 30x on GRCh38,1000 Genomes phase 3 release
HG01700	male	SAME123261	IBS	Iberian	EUR	European Ancestry	IBS	1000 Genomes on GRCh38,1000 Genomes 30x on GRCh38,1000 Genomes phase 3 release
HG01519	female	SAME124765	IBS	Iberian	EUR	European Ancestry	IBS	1000 Genomes on GRCh38,1000 Genomes 30x on GRCh38,1000 Genomes phase 3 release,1000 Genomes phase 1 release
HG01375	female	SAME124290	CLM	Colombian	AMR	American Ancestry	CLM	1000 Genomes on GRCh38,1000 Genomes 30x on GRCh38,1000 Genomes phase 3 release,1000 Genomes phase 1 release
HG01521	male	SAME125324	IBS	Iberian	EUR	European Ancestry	IBS	1000 Genomes on GRCh38,1000 Genomes 30x on GRCh38,1000 Genomes phase 3 release,1000 Genomes phase 1 release
HG01394	female	SAME1840219	PUR	Puerto Rican	AMR	American Ancestry	PUR
HG01526	male	SAME125325	IBS	Iberian	EUR	European Ancestry	IBS	1000 Genomes 30x on GRCh38,1000 Genomes phase 3 release
HG01402	male	SAME1839873	PUR	Puerto Rican	AMR	American Ancestry	PUR	1000 Genomes on GRCh38,1000 Genomes 30x on GRCh38,1000 Genomes phase 3 release
HG01704	female	SAME123265	IBS	Iberian	EUR	European Ancestry	IBS	1000 Genomes on GRCh38,1000 Genomes 30x on GRCh38,1000 Genomes phase 3 release
HG01705	male	SAME123266	IBS	Iberian	EUR	European Ancestry	IBS	1000 Genomes on GRCh38,1000 Genomes 30x on GRCh38,1000 Genomes phase 3 release
HG01709	male	SAME123229	IBS	Iberian	EUR	European Ancestry	IBS	1000 Genomes on GRCh38,1000 Genomes 30x on GRCh38,1000 Genomes phase 3 release
HG01748	male	SAME125191	IBS	Iberian	EUR	European Ancestry	IBS	1000 Genomes 30x on GRCh38,1000 Genomes phase 3 release
HG01711	female	SAME123083	IBS	Iberian	EUR	European Ancestry	IBS	1000 Genomes 30x on GRCh38,1000 Genomes phase 3 release
HG01755	female	SAME124986	IBS	Iberian	EUR	European Ancestry	IBS	1000 Genomes 30x on GRCh38,1000 Genomes phase 3 release
HG01747	male	SAME125181	IBS	Iberian	EUR	European Ancestry	IBS	1000 Genomes on GRCh38,1000 Genomes 30x on GRCh38,1000 Genomes phase 3 release
HG01762	female	SAME124811	IBS	Iberian	EUR	European Ancestry	IBS	1000 Genomes on GRCh38,1000 Genomes 30x on GRCh38,1000 Genomes phase 3 release
HG01761	male	SAME124810	IBS	Iberian	EUR	European Ancestry	IBS	1000 Genomes on GRCh38,1000 Genomes 30x on GRCh38,1000 Genomes phase 3 release
HG02006	female	SAME1840279	PEL	Peruvian	AMR	American Ancestry	PEL	1000 Genomes on GRCh38,1000 Genomes 30x on GRCh38,1000 Genomes phase 3 release
HG01766	female	SAME1839673	IBS	Iberian	EUR	European Ancestry	IBS	1000 Genomes on GRCh38,1000 Genomes 30x on GRCh38,1000 Genomes phase 3 release
HG02013	male	SAME1840396	ACB	African Caribbean	AFR	African Ancestry	ACB	1000 Genomes on GRCh38,1000 Genomes 30x on GRCh38,1000 Genomes phase 3 release
HG01374	male	SAME124291	CLM	Colombian	AMR	American Ancestry	CLM	1000 Genomes on GRCh38,1000 Genomes 30x on GRCh38,1000 Genomes phase 3 release,1000 Genomes phase 1 release
HG02018	female	SAME123451	KHV	Kinh Vietnamese	EAS	East Asian Ancestry	KHV	1000 Genomes 30x on GRCh38,Human Genome Structural Variation Consortium, Phase 2,1000 Genomes phase 3 release
HG01379	female	SAME124283	CLM	Colombian	AMR	American Ancestry	CLM	1000 Genomes 30x on GRCh38,1000 Genomes phase 3 release
HG02020	male	SAME125168	KHV	Kinh Vietnamese	EAS	East Asian Ancestry	KHV	1000 Genomes on GRCh38,1000 Genomes 30x on GRCh38,1000 Genomes phase 3 release
HG01393	female	SAME1840222	PUR	Puerto Rican	AMR	American Ancestry	PUR	1000 Genomes on GRCh38,1000 Genomes 30x on GRCh38,1000 Genomes phase 3 release
HG02025	female	SAME125335	KHV	Kinh Vietnamese	EAS	East Asian Ancestry	KHV	1000 Genomes on GRCh38,1000 Genomes 30x on GRCh38,1000 Genomes phase 3 release
HG01398	male	SAME1839950	PUR	Puerto Rican	AMR	American Ancestry	PUR	1000 Genomes on GRCh38,1000 Genomes 30x on GRCh38,1000 Genomes phase 3 release
HG02032	male	SAME1839959	KHV	Kinh Vietnamese	EAS	East Asian Ancestry	KHV	1000 Genomes on GRCh38,1000 Genomes 30x on GRCh38,1000 Genomes phase 3 release
HG01468	female	SAME1840382	CLM	Colombian	AMR	American Ancestry	CLM	1000 Genomes on GRCh38,1000 Genomes 30x on GRCh38,1000 Genomes phase 3 release
HG02049	female	SAME123773	KHV	Kinh Vietnamese	EAS	East Asian Ancestry	KHV	1000 Genomes on GRCh38,1000 Genomes 30x on GRCh38,1000 Genomes phase 3 release
HG01482	male	SAME1839969	CLM	Colombian	AMR	American Ancestry	CLM	1000 Genomes on GRCh38
HG02051	male	SAME1839549	ACB	African Caribbean	AFR	African Ancestry	ACB	1000 Genomes on GRCh38,1000 Genomes 30x on GRCh38,1000 Genomes phase 3 release
HG01487	female	SAME1840042	CLM	Colombian	AMR	American Ancestry	CLM
HG02056	male	SAME124162	KHV	Kinh Vietnamese	EAS	East Asian Ancestry	KHV	1000 Genomes 30x on GRCh38,1000 Genomes phase 3 release
HG01494	male	SAME124135	CLM	Colombian	AMR	American Ancestry	CLM	1000 Genomes on GRCh38,1000 Genomes 30x on GRCh38,1000 Genomes phase 3 release,1000 Genomes phase 1 release
HG02068	female	SAME123374	KHV	Kinh Vietnamese	EAS	East Asian Ancestry	KHV	1000 Genomes 30x on GRCh38,1000 Genomes phase 3 release
HG01499	male	SAME124143	CLM	Colombian	AMR	American Ancestry	CLM	1000 Genomes 30x on GRCh38,1000 Genomes phase 3 release
HG02070	male	SAME124908	KHV	Kinh Vietnamese	EAS	East Asian Ancestry	KHV	1000 Genomes on GRCh38,1000 Genomes 30x on GRCh38,1000 Genomes phase 3 release
HG01595	female	SAME123569	KHV	Kinh Vietnamese	EAS	East Asian Ancestry	KHV	1000 Genomes on GRCh38,1000 Genomes 30x on GRCh38,1000 Genomes phase 3 release
HG02075	female	SAME123106	KHV	Kinh Vietnamese	EAS	East Asian Ancestry	KHV	1000 Genomes on GRCh38,1000 Genomes 30x on GRCh38,1000 Genomes phase 3 release
HG01603	male	SAME123453	IBS	Iberian	EUR	European Ancestry	IBS	1000 Genomes on GRCh38,1000 Genomes 30x on GRCh38,1000 Genomes phase 3 release
HG01863	female	SAME123198	KHV	Kinh Vietnamese	EAS	East Asian Ancestry	KHV	1000 Genomes on GRCh38,1000 Genomes 30x on GRCh38,1000 Genomes phase 3 release
HG01608	male	SAME123462	IBS	Iberian	EUR	European Ancestry	IBS	1000 Genomes on GRCh38,1000 Genomes 30x on GRCh38,1000 Genomes phase 3 release
HG01868	female	SAME123193	KHV	Kinh Vietnamese	EAS	East Asian Ancestry	KHV	1000 Genomes on GRCh38,1000 Genomes 30x on GRCh38,1000 Genomes phase 3 release
HG01610	male	SAME123623	IBS	Iberian	EUR	European Ancestry	IBS	1000 Genomes on GRCh38,1000 Genomes 30x on GRCh38,1000 Genomes phase 3 release
HG01870	female	SAME123397	KHV	Kinh Vietnamese	EAS	East Asian Ancestry	KHV	1000 Genomes on GRCh38,1000 Genomes 30x on GRCh38,1000 Genomes phase 3 release
HG01615	male	SAME123628	IBS	Iberian	EUR	European Ancestry	IBS	1000 Genomes on GRCh38,1000 Genomes 30x on GRCh38,1000 Genomes phase 3 release
HG01882	male	SAME122849	ACB	African Caribbean	AFR	African Ancestry	ACB	1000 Genomes on GRCh38,1000 Genomes 30x on GRCh38,1000 Genomes phase 3 release
HG01622	female	SAME123846	IBS	Iberian	EUR	European Ancestry	IBS	1000 Genomes 30x on GRCh38,1000 Genomes phase 3 release
HG01887	male	SAME122846	ACB	African Caribbean	AFR	African Ancestry	ACB	1000 Genomes 30x on GRCh38,1000 Genomes phase 3 release
HG01627	male	SAME123841	IBS	Iberian	EUR	European Ancestry	IBS	1000 Genomes 30x on GRCh38,1000 Genomes phase 3 release
HG01894	female	SAME1840357	ACB	African Caribbean	AFR	African Ancestry	ACB	1000 Genomes on GRCh38,1000 Genomes 30x on GRCh38,1000 Genomes phase 3 release
HG01672	male	SAME123288	IBS	Iberian	EUR	European Ancestry	IBS	1000 Genomes on GRCh38,1000 Genomes 30x on GRCh38,1000 Genomes phase 3 release
HG01914	male	SAME1839768	ACB	African Caribbean	AFR	African Ancestry	ACB	1000 Genomes on GRCh38,1000 Genomes 30x on GRCh38,1000 Genomes phase 3 release
HG01677	female	SAME123285	IBS	Iberian	EUR	European Ancestry	IBS	1000 Genomes 30x on GRCh38,1000 Genomes phase 3 release
HG01919	female	SAME123239	PEL	Peruvian	AMR	American Ancestry	PEL	1000 Genomes 30x on GRCh38,1000 Genomes phase 3 release
HG01684	female	SAME124660	IBS	Iberian	EUR	European Ancestry	IBS	1000 Genomes on GRCh38,1000 Genomes 30x on GRCh38,1000 Genomes phase 3 release
HG01921	female	SAME123790	PEL	Peruvian	AMR	American Ancestry	PEL	1000 Genomes on GRCh38,1000 Genomes 30x on GRCh38,1000 Genomes phase 3 release
HG01696	male	SAME124715	IBS	Iberian	EUR	European Ancestry	IBS	1000 Genomes 30x on GRCh38,1000 Genomes phase 3 release
HG01926	male	SAME123783	PEL	Peruvian	AMR	American Ancestry	PEL	1000 Genomes on GRCh38,1000 Genomes 30x on GRCh38,1000 Genomes phase 3 release
HG02012	female	SAME1840403	ACB	African Caribbean	AFR	African Ancestry	ACB	1000 Genomes on GRCh38,1000 Genomes 30x on GRCh38,1000 Genomes phase 3 release
HG01933	female	SAME123586	PEL	Peruvian	AMR	American Ancestry	PEL	1000 Genomes on GRCh38,1000 Genomes 30x on GRCh38,1000 Genomes phase 3 release
HG02017	male	SAME123445	KHV	Kinh Vietnamese	EAS	East Asian Ancestry	KHV	1000 Genomes on GRCh38,1000 Genomes 30x on GRCh38,1000 Genomes phase 3 release
HG01938	male	SAME123593	PEL	Peruvian	AMR	American Ancestry	PEL	1000 Genomes on GRCh38,1000 Genomes 30x on GRCh38,1000 Genomes phase 3 release
HG02024	female	SAME125182	KHV	Kinh Vietnamese	EAS	East Asian Ancestry	KHV	1000 Genomes on GRCh38,1000 Genomes 30x on GRCh38,1000 Genomes phase 3 release
HG01940	female	SAME124148	PEL	Peruvian	AMR	American Ancestry	PEL	1000 Genomes 30x on GRCh38,1000 Genomes phase 3 release
HG02029	male	SAME124021	KHV	Kinh Vietnamese	EAS	East Asian Ancestry	KHV	1000 Genomes on GRCh38,1000 Genomes 30x on GRCh38,1000 Genomes phase 3 release
HG01945	female	SAME124153	PEL	Peruvian	AMR	American Ancestry	PEL	1000 Genomes on GRCh38,1000 Genomes 30x on GRCh38,1000 Genomes phase 3 release
HG02031	female	SAME1839964	KHV	Kinh Vietnamese	EAS	East Asian Ancestry	KHV	1000 Genomes on GRCh38,1000 Genomes 30x on GRCh38,1000 Genomes phase 3 release
HG01767	male	SAME1839671	IBS	Iberian	EUR	European Ancestry	IBS	1000 Genomes on GRCh38,1000 Genomes 30x on GRCh38,1000 Genomes phase 3 release
HG02048	female	SAME123772	KHV	Kinh Vietnamese	EAS	East Asian Ancestry	KHV	1000 Genomes on GRCh38,1000 Genomes 30x on GRCh38,1000 Genomes phase 3 release
HG01774	male	SAME124634	IBS	Iberian	EUR	European Ancestry	IBS	1000 Genomes 30x on GRCh38,1000 Genomes phase 3 release
HG02050	male	SAME1839555	KHV	Kinh Vietnamese	EAS	East Asian Ancestry	KHV	1000 Genomes on GRCh38,1000 Genomes 30x on GRCh38,1000 Genomes phase 3 release
HG01779	female	SAME124629	IBS	Iberian	EUR	European Ancestry	IBS	1000 Genomes on GRCh38,1000 Genomes 30x on GRCh38,1000 Genomes phase 3 release
HG02055	male	SAME1839531	ACB	African Caribbean	AFR	African Ancestry	ACB	1000 Genomes 30x on GRCh38,1000 Genomes phase 3 release
HG01781	male	SAME124921	IBS	Iberian	EUR	European Ancestry	IBS	1000 Genomes on GRCh38,1000 Genomes 30x on GRCh38,1000 Genomes phase 3 release
HG02067	male	SAME1839388	KHV	Kinh Vietnamese	EAS	East Asian Ancestry	KHV	1000 Genomes on GRCh38,1000 Genomes 30x on GRCh38,1000 Genomes phase 3 release
HG01786	female	SAME1839312	IBS	Iberian	EUR	European Ancestry	IBS	1000 Genomes on GRCh38,1000 Genomes 30x on GRCh38,1000 Genomes phase 3 release
HG02074	male	SAME123107	KHV	Kinh Vietnamese	EAS	East Asian Ancestry	KHV	1000 Genomes 30x on GRCh38,1000 Genomes phase 3 release
HG01983	female	SAME1840106	PEL	Peruvian	AMR	American Ancestry	PEL	1000 Genomes on GRCh38,1000 Genomes 30x on GRCh38,1000 Genomes phase 3 release
HG02079	male	SAME123098	KHV	Kinh Vietnamese	EAS	East Asian Ancestry	KHV	1000 Genomes on GRCh38,1000 Genomes 30x on GRCh38,1000 Genomes phase 3 release
HG01988	male	SAME1840175	ACB	African Caribbean	AFR	African Ancestry	ACB	1000 Genomes on GRCh38,1000 Genomes 30x on GRCh38,1000 Genomes phase 3 release
HG01949	female	SAME124145	PEL	Peruvian	AMR	American Ancestry	PEL	1000 Genomes 30x on GRCh38,1000 Genomes phase 3 release
HG01990	male	SAME1840235	ACB	African Caribbean	AFR	African Ancestry	ACB	1000 Genomes on GRCh38,1000 Genomes 30x on GRCh38,1000 Genomes phase 3 release
HG01951	female	SAME123976	PEL	Peruvian	AMR	American Ancestry	PEL	1000 Genomes on GRCh38,1000 Genomes 30x on GRCh38,1000 Genomes phase 3 release
HG01995	female	SAME1839958	PEL	Peruvian	AMR	American Ancestry	PEL	1000 Genomes on GRCh38
HG01956	female	SAME123978	ACB	African Caribbean	AFR	African Ancestry	ACB	1000 Genomes on GRCh38,1000 Genomes 30x on GRCh38,1000 Genomes phase 3 release
HG01952	male	SAME123975	PEL	Peruvian	AMR	American Ancestry	PEL	1000 Genomes 30x on GRCh38,1000 Genomes phase 3 release
HG01968	female	SAME124532	PEL	Peruvian	AMR	American Ancestry	PEL	1000 Genomes on GRCh38,1000 Genomes 30x on GRCh38,1000 Genomes phase 3 release
HG01969	female	SAME124533	PEL	Peruvian	AMR	American Ancestry	PEL	1000 Genomes 30x on GRCh38,1000 Genomes phase 3 release
HG01970	male	SAME124327	PEL	Peruvian	AMR	American Ancestry	PEL	1000 Genomes on GRCh38,1000 Genomes 30x on GRCh38,1000 Genomes phase 3 release
HG01971	female	SAME124326	PEL	Peruvian	AMR	American Ancestry	PEL	1000 Genomes on GRCh38,1000 Genomes 30x on GRCh38,1000 Genomes phase 3 release
HG01975	female	SAME124322	PEL	Peruvian	AMR	American Ancestry	PEL	1000 Genomes 30x on GRCh38,1000 Genomes phase 3 release
HG01976	female	SAME124325	PEL	Peruvian	AMR	American Ancestry	PEL	1000 Genomes on GRCh38,1000 Genomes 30x on GRCh38,1000 Genomes phase 3 release
HG01862	female	SAME123199	KHV	Kinh Vietnamese	EAS	East Asian Ancestry	KHV	1000 Genomes on GRCh38,1000 Genomes 30x on GRCh38,1000 Genomes phase 3 release
HG01798	female	SAME124228	CDX	Dai Chinese	EAS	East Asian Ancestry	CDX	1000 Genomes on GRCh38,1000 Genomes 30x on GRCh38,1000 Genomes phase 3 release
HG01867	male	SAME123194	KHV	Kinh Vietnamese	EAS	East Asian Ancestry	KHV	1000 Genomes on GRCh38,1000 Genomes 30x on GRCh38,1000 Genomes phase 3 release
HG01801	female	SAME124305	CDX	Dai Chinese	EAS	East Asian Ancestry	CDX	1000 Genomes on GRCh38,1000 Genomes 30x on GRCh38,1000 Genomes phase 3 release
HG01874	female	SAME123396	KHV	Kinh Vietnamese	EAS	East Asian Ancestry	KHV	1000 Genomes on GRCh38,1000 Genomes 30x on GRCh38,1000 Genomes phase 3 release
HG01806	female	SAME124304	CDX	Dai Chinese	EAS	East Asian Ancestry	CDX	1000 Genomes on GRCh38,1000 Genomes 30x on GRCh38,1000 Genomes phase 3 release
HG01879	male	SAME1839037	ACB	African Caribbean	AFR	African Ancestry	ACB	1000 Genomes on GRCh38,1000 Genomes 30x on GRCh38,1000 Genomes phase 3 release
HG01813	female	SAME124518	CDX	Dai Chinese	EAS	East Asian Ancestry	CDX	1000 Genomes on GRCh38,1000 Genomes 30x on GRCh38,1000 Genomes phase 3 release
HG01881	female	SAME1839193	ACB	African Caribbean	AFR	African Ancestry	ACB	1000 Genomes 30x on GRCh38,1000 Genomes phase 3 release
HG01844	male	SAME123556	KHV	Kinh Vietnamese	EAS	East Asian Ancestry	KHV	1000 Genomes on GRCh38,1000 Genomes 30x on GRCh38,1000 Genomes phase 3 release
HG01886	female	SAME122847	ACB	African Caribbean	AFR	African Ancestry	ACB	1000 Genomes on GRCh38,1000 Genomes 30x on GRCh38,1000 Genomes phase 3 release
HG01849	male	SAME125110	KHV	Kinh Vietnamese	EAS	East Asian Ancestry	KHV	1000 Genomes on GRCh38,1000 Genomes 30x on GRCh38,1000 Genomes phase 3 release
HG01925	female	SAME123786	PEL	Peruvian	AMR	American Ancestry	PEL	1000 Genomes 30x on GRCh38,1000 Genomes phase 3 release
HG01851	female	SAME123753	KHV	Kinh Vietnamese	EAS	East Asian Ancestry	KHV	1000 Genomes on GRCh38,1000 Genomes 30x on GRCh38,1000 Genomes phase 3 release
HG01932	male	SAME123587	PEL	Peruvian	AMR	American Ancestry	PEL	1000 Genomes on GRCh38,1000 Genomes 30x on GRCh38,1000 Genomes phase 3 release
HG02234	male	SAME1839367	IBS	Iberian	EUR	European Ancestry	IBS	1000 Genomes 30x on GRCh38,1000 Genomes phase 3 release
HG01937	male	SAME123590	PEL	Peruvian	AMR	American Ancestry	PEL	1000 Genomes 30x on GRCh38,1000 Genomes phase 3 release
HG02239	female	SAME1839420	IBS	Iberian	EUR	European Ancestry	IBS	1000 Genomes on GRCh38,1000 Genomes 30x on GRCh38,1000 Genomes phase 3 release
HG01944	male	SAME124152	PEL	Peruvian	AMR	American Ancestry	PEL	1000 Genomes on GRCh38,1000 Genomes 30x on GRCh38,1000 Genomes phase 3 release
HG02253	male	SAME1839347	PEL	Peruvian	AMR	American Ancestry	PEL	1000 Genomes on GRCh38,1000 Genomes 30x on GRCh38,1000 Genomes phase 3 release
HG01893	female	SAME123027	PEL	Peruvian	AMR	American Ancestry	PEL	1000 Genomes on GRCh38,1000 Genomes 30x on GRCh38,1000 Genomes phase 3 release
HG02258	male	SAME1839322	ACB	African Caribbean	AFR	African Ancestry	ACB	1000 Genomes 30x on GRCh38,1000 Genomes phase 3 release
HG01898	female	SAME124383	PEL	Peruvian	AMR	American Ancestry	PEL	1000 Genomes 30x on GRCh38,1000 Genomes phase 3 release
HG02260	female	SAME1839139	PEL	Peruvian	AMR	American Ancestry	PEL	1000 Genomes on GRCh38,1000 Genomes 30x on GRCh38,1000 Genomes phase 3 release
HG01918	female	SAME123240	PEL	Peruvian	AMR	American Ancestry	PEL	1000 Genomes on GRCh38,1000 Genomes 30x on GRCh38,1000 Genomes phase 3 release
HG02265	male	SAME1839117	PEL	Peruvian	AMR	American Ancestry	PEL	1000 Genomes on GRCh38,1000 Genomes 30x on GRCh38,1000 Genomes phase 3 release
HG01920	male	SAME123789	PEL	Peruvian	AMR	American Ancestry	PEL	1000 Genomes on GRCh38,1000 Genomes 30x on GRCh38,1000 Genomes phase 3 release
HG02188	female	SAME122829	CDX	Dai Chinese	EAS	East Asian Ancestry	CDX	1000 Genomes on GRCh38,1000 Genomes 30x on GRCh38,1000 Genomes phase 3 release
HG01773	female	SAME124635	IBS	Iberian	EUR	European Ancestry	IBS	1000 Genomes on GRCh38,1000 Genomes 30x on GRCh38,1000 Genomes phase 3 release
HG02190	female	SAME125259	CDX	Dai Chinese	EAS	East Asian Ancestry	CDX	1000 Genomes on GRCh38,1000 Genomes 30x on GRCh38,1000 Genomes phase 3 release
HG01778	male	SAME124630	IBS	Iberian	EUR	European Ancestry	IBS	1000 Genomes 30x on GRCh38,1000 Genomes phase 3 release
HG02215	female	SAME123904	GBR	British	EUR	European Ancestry	GBR	1000 Genomes on GRCh38,1000 Genomes 30x on GRCh38,1000 Genomes phase 3 release,Geuvadis
HG01780	male	SAME124428	IBS	Iberian	EUR	European Ancestry	IBS	1000 Genomes 30x on GRCh38,1000 Genomes phase 3 release
HG02222	female	SAME123717	IBS	Iberian	EUR	European Ancestry	IBS	1000 Genomes 30x on GRCh38,1000 Genomes phase 3 release
HG01785	male	SAME1839313	IBS	Iberian	EUR	European Ancestry	IBS	1000 Genomes on GRCh38,1000 Genomes 30x on GRCh38,1000 Genomes phase 3 release
HG02145	male	SAME1839616	ACB	African Caribbean	AFR	African Ancestry	ACB	1000 Genomes 30x on GRCh38,1000 Genomes phase 3 release
HG01817	female	SAME124522	CDX	Dai Chinese	EAS	East Asian Ancestry	CDX	1000 Genomes on GRCh38,1000 Genomes 30x on GRCh38,1000 Genomes phase 3 release
HG02152	female	SAME124790	CDX	Dai Chinese	EAS	East Asian Ancestry	CDX	1000 Genomes on GRCh38,1000 Genomes 30x on GRCh38,1000 Genomes phase 3 release
HG01843	female	SAME123553	KHV	Kinh Vietnamese	EAS	East Asian Ancestry	KHV	1000 Genomes on GRCh38,1000 Genomes 30x on GRCh38,1000 Genomes phase 3 release
HG02164	female	SAME124209	CDX	Dai Chinese	EAS	East Asian Ancestry	CDX	1000 Genomes on GRCh38,1000 Genomes 30x on GRCh38,1000 Genomes phase 3 release
HG01848	female	SAME123548	KHV	Kinh Vietnamese	EAS	East Asian Ancestry	KHV	1000 Genomes on GRCh38,1000 Genomes 30x on GRCh38,1000 Genomes phase 3 release
HG02169	female	SAME1839233	CDX	Dai Chinese	EAS	East Asian Ancestry	CDX	1000 Genomes on GRCh38
HG01850	female	SAME123752	KHV	Kinh Vietnamese	EAS	East Asian Ancestry	KHV	1000 Genomes on GRCh38,1000 Genomes 30x on GRCh38,1000 Genomes phase 3 release
HG02176	female	SAME1839024	CDX	Dai Chinese	EAS	East Asian Ancestry	CDX	1000 Genomes on GRCh38
HG01855	female	SAME123749	KHV	Kinh Vietnamese	EAS	East Asian Ancestry	KHV	1000 Genomes on GRCh38,1000 Genomes 30x on GRCh38,1000 Genomes phase 3 release
HG02082	male	SAME124950	KHV	Kinh Vietnamese	EAS	East Asian Ancestry	KHV	1000 Genomes on GRCh38,1000 Genomes 30x on GRCh38,1000 Genomes phase 3 release
HG01982	male	SAME1840111	PEL	Peruvian	AMR	American Ancestry	PEL	1000 Genomes on GRCh38,1000 Genomes 30x on GRCh38,1000 Genomes phase 3 release
HG02087	female	SAME124678	KHV	Kinh Vietnamese	EAS	East Asian Ancestry	KHV	1000 Genomes on GRCh38,1000 Genomes 30x on GRCh38,1000 Genomes phase 3 release
HG01987	male	SAME1840089	ACB	African Caribbean	AFR	African Ancestry	ACB	1000 Genomes 30x on GRCh38,1000 Genomes phase 3 release
HG02102	female	SAME1840155	PEL	Peruvian	AMR	American Ancestry	PEL	1000 Genomes on GRCh38,1000 Genomes 30x on GRCh38,1000 Genomes phase 3 release
HG01797	female	SAME124219	CDX	Dai Chinese	EAS	East Asian Ancestry	CDX	1000 Genomes on GRCh38,1000 Genomes 30x on GRCh38,1000 Genomes phase 3 release
HG02107	male	SAME1840206	ACB	African Caribbean	AFR	African Ancestry	ACB	1000 Genomes on GRCh38,1000 Genomes 30x on GRCh38,1000 Genomes phase 3 release
HG01800	female	SAME124306	CDX	Dai Chinese	EAS	East Asian Ancestry	CDX	1000 Genomes on GRCh38,1000 Genomes 30x on GRCh38,1000 Genomes phase 3 release
HG02304	male	SAME1839548	PEL	Peruvian	AMR	American Ancestry	PEL	1000 Genomes on GRCh38,1000 Genomes 30x on GRCh38,1000 Genomes phase 3 release
HG01805	female	SAME124301	CDX	Dai Chinese	EAS	East Asian Ancestry	CDX	1000 Genomes on GRCh38,1000 Genomes 30x on GRCh38,1000 Genomes phase 3 release
HG02309	female	SAME1839525	ACB	African Caribbean	AFR	African Ancestry	ACB	1000 Genomes on GRCh38,1000 Genomes 30x on GRCh38,1000 Genomes phase 3 release
HG01812	female	SAME124517	CDX	Dai Chinese	EAS	East Asian Ancestry	CDX	1000 Genomes on GRCh38,1000 Genomes 30x on GRCh38,1000 Genomes phase 3 release
HG02316	male	SAME1839661	ACB	African Caribbean	AFR	African Ancestry	ACB	1000 Genomes 30x on GRCh38,1000 Genomes phase 3 release
HG02081	female	SAME124826	KHV	Kinh Vietnamese	EAS	East Asian Ancestry	KHV	1000 Genomes on GRCh38,1000 Genomes 30x on GRCh38,1000 Genomes phase 3 release
HG02323	male	SAME1839440	ACB	African Caribbean	AFR	African Ancestry	ACB	1000 Genomes on GRCh38,1000 Genomes 30x on GRCh38,1000 Genomes phase 3 release
HG02086	female	SAME124675	KHV	Kinh Vietnamese	EAS	East Asian Ancestry	KHV	1000 Genomes on GRCh38,1000 Genomes 30x on GRCh38,1000 Genomes phase 3 release
HG02330	male	SAME1839237	ACB	African Caribbean	AFR	African Ancestry	ACB	1000 Genomes on GRCh38,1000 Genomes 30x on GRCh38,1000 Genomes phase 3 release
HG02106	female	SAME123875	PEL	Peruvian	AMR	American Ancestry	PEL	1000 Genomes 30x on GRCh38,Human Genome Structural Variation Consortium, Phase 2,Human Genome Structural Variation Consortium, Phase 3,1000 Genomes phase 3 release
HG02121	female	SAME123479	KHV	Kinh Vietnamese	EAS	East Asian Ancestry	KHV	1000 Genomes on GRCh38,1000 Genomes 30x on GRCh38,1000 Genomes phase 3 release
HG02113	female	SAME124044	KHV	Kinh Vietnamese	EAS	East Asian Ancestry	KHV	1000 Genomes on GRCh38,1000 Genomes 30x on GRCh38,1000 Genomes phase 3 release
HG02126	female	SAME123477	KHV	Kinh Vietnamese	EAS	East Asian Ancestry	KHV	1000 Genomes 30x on GRCh38,1000 Genomes phase 3 release
HG02334	male	SAME1839307	ACB	African Caribbean	AFR	African Ancestry	ACB	1000 Genomes on GRCh38,1000 Genomes 30x on GRCh38,1000 Genomes phase 3 release
HG02133	female	SAME1839882	KHV	Kinh Vietnamese	EAS	East Asian Ancestry	KHV	1000 Genomes on GRCh38,1000 Genomes 30x on GRCh38,1000 Genomes phase 3 release
HG02339	female	SAME1839288	ACB	African Caribbean	AFR	African Ancestry	ACB	1000 Genomes on GRCh38,1000 Genomes 30x on GRCh38,1000 Genomes phase 3 release
HG02138	male	SAME123659	KHV	Kinh Vietnamese	EAS	East Asian Ancestry	KHV	1000 Genomes on GRCh38,1000 Genomes 30x on GRCh38,1000 Genomes phase 3 release
HG02353	male	SAME1840276	CDX	Dai Chinese	EAS	East Asian Ancestry	CDX	1000 Genomes on GRCh38,1000 Genomes 30x on GRCh38,1000 Genomes phase 3 release
HG02140	female	SAME124612	KHV	Kinh Vietnamese	EAS	East Asian Ancestry	KHV	1000 Genomes on GRCh38,1000 Genomes 30x on GRCh38,1000 Genomes phase 3 release
HG02358	male	SAME1840334	CDX	Dai Chinese	EAS	East Asian Ancestry	CDX	1000 Genomes on GRCh38
HG02272	female	SAME1840314	PEL	Peruvian	AMR	American Ancestry	PEL	1000 Genomes on GRCh38,1000 Genomes 30x on GRCh38,1000 Genomes phase 3 release
HG02360	male	SAME1840391	CDX	Dai Chinese	EAS	East Asian Ancestry	CDX	1000 Genomes on GRCh38,1000 Genomes 30x on GRCh38,1000 Genomes phase 3 release
HG02277	male	SAME1840370	PEL	Peruvian	AMR	American Ancestry	PEL	1000 Genomes on GRCh38,1000 Genomes 30x on GRCh38,1000 Genomes phase 3 release
HG02372	male	SAME1840258	CDX	Dai Chinese	EAS	East Asian Ancestry	CDX	1000 Genomes on GRCh38,1000 Genomes phase 3 release
HG02284	male	SAME1840168	ACB	African Caribbean	AFR	African Ancestry	ACB	1000 Genomes on GRCh38,1000 Genomes 30x on GRCh38,1000 Genomes phase 3 release
HG02233	male	SAME1839370	IBS	Iberian	EUR	European Ancestry	IBS	1000 Genomes on GRCh38,1000 Genomes 30x on GRCh38,1000 Genomes phase 3 release
HG02291	male	SAME1839948	PEL	Peruvian	AMR	American Ancestry	PEL	1000 Genomes on GRCh38,1000 Genomes 30x on GRCh38,1000 Genomes phase 3 release
HG02238	male	SAME1839423	IBS	Iberian	EUR	European Ancestry	IBS	1000 Genomes on GRCh38,1000 Genomes 30x on GRCh38,1000 Genomes phase 3 release
HG02347	male	SAME1839072	PEL	Peruvian	AMR	American Ancestry	PEL	1000 Genomes on GRCh38
HG02240	female	SAME1839481	IBS	Iberian	EUR	European Ancestry	IBS	1000 Genomes 30x on GRCh38,1000 Genomes phase 3 release
HG02373	male	SAME124104	CDX	Dai Chinese	EAS	East Asian Ancestry	CDX	1000 Genomes on GRCh38,1000 Genomes 30x on GRCh38,1000 Genomes phase 3 release
HG02252	female	SAME1839354	PEL	Peruvian	AMR	American Ancestry	PEL	1000 Genomes on GRCh38,1000 Genomes 30x on GRCh38,1000 Genomes phase 3 release
HG02380	male	SAME1840045	CDX	Dai Chinese	EAS	East Asian Ancestry	CDX	1000 Genomes on GRCh38,1000 Genomes 30x on GRCh38,1000 Genomes phase 3 release
HG02257	female	SAME1839326	ACB	African Caribbean	AFR	African Ancestry	ACB	1000 Genomes 30x on GRCh38,1000 Genomes phase 3 release
HG02385	male	SAME1840006	CDX	Dai Chinese	EAS	East Asian Ancestry	CDX	1000 Genomes on GRCh38,1000 Genomes 30x on GRCh38,1000 Genomes phase 3 release
HG02144	female	SAME1839624	ACB	African Caribbean	AFR	African Ancestry	ACB	1000 Genomes on GRCh38,1000 Genomes 30x on GRCh38,1000 Genomes phase 3 release
HG02392	male	SAME1839776	CDX	Dai Chinese	EAS	East Asian Ancestry	CDX	1000 Genomes on GRCh38,1000 Genomes 30x on GRCh38,1000 Genomes phase 3 release
HG02151	female	SAME1839403	CDX	Dai Chinese	EAS	East Asian Ancestry	CDX	1000 Genomes on GRCh38,1000 Genomes 30x on GRCh38,1000 Genomes phase 3 release
HG02397	male	SAME123308	CDX	Dai Chinese	EAS	East Asian Ancestry	CDX	1000 Genomes on GRCh38,1000 Genomes 30x on GRCh38,1000 Genomes phase 3 release
HG02156	female	SAME124793	CDX	Dai Chinese	EAS	East Asian Ancestry	CDX	1000 Genomes on GRCh38,1000 Genomes 30x on GRCh38,1000 Genomes phase 3 release
HG02549	female	SAME1839917	ACB	African Caribbean	AFR	African Ancestry	ACB	1000 Genomes on GRCh38,1000 Genomes 30x on GRCh38,1000 Genomes phase 3 release
HG02168	female	SAME1839240	CDX	Dai Chinese	EAS	East Asian Ancestry	CDX	1000 Genomes on GRCh38
HG02563	male	SAME1839824	GWD	Gambian Mandinka	AFR	African Ancestry	GWD	1000 Genomes 30x on GRCh38
HG02170	female	SAME1839052	CDX	Dai Chinese	EAS	East Asian Ancestry	CDX	1000 Genomes on GRCh38
HG02568	female	SAME1839899	GWD	Gambian Mandinka	AFR	African Ancestry	GWD	1000 Genomes on GRCh38,1000 Genomes 30x on GRCh38,1000 Genomes phase 3 release,Gambian Genome Variation Project (GRCh38)
HG02303	female	SAME124278	PEL	Peruvian	AMR	American Ancestry	PEL	1000 Genomes 30x on GRCh38,1000 Genomes phase 3 release
HG02570	male	SAME1839582	GWD	Gambian Mandinka	AFR	African Ancestry	GWD	1000 Genomes on GRCh38,1000 Genomes 30x on GRCh38,1000 Genomes phase 3 release,Gambian Genome Variation Project (GRCh38)
HG02308	female	SAME1839529	ACB	African Caribbean	AFR	African Ancestry	ACB	1000 Genomes on GRCh38,1000 Genomes 30x on GRCh38,1000 Genomes phase 3 release
HG02575	male	SAME1839650	GWD	Gambian Mandinka	AFR	African Ancestry	GWD	1000 Genomes 30x on GRCh38
HG02315	female	SAME1839666	ACB	African Caribbean	AFR	African Ancestry	ACB	1000 Genomes on GRCh38,1000 Genomes 30x on GRCh38,1000 Genomes phase 3 release
HG02582	male	SAME1839431	GWD	Gambian Mandinka	AFR	African Ancestry	GWD	1000 Genomes on GRCh38,1000 Genomes 30x on GRCh38,1000 Genomes phase 3 release,Gambian Genome Variation Project (GRCh38)
HG02322	female	SAME1839444	ACB	African Caribbean	AFR	African Ancestry	ACB	1000 Genomes on GRCh38,1000 Genomes 30x on GRCh38,1000 Genomes phase 3 release
HG02587	female	SAME1839409	GWD	Gambian Mandinka	AFR	African Ancestry	GWD	1000 Genomes 30x on GRCh38,Human Genome Structural Variation Consortium, Phase 2
HG02271	male	SAME1840319	PEL	Peruvian	AMR	American Ancestry	PEL	1000 Genomes on GRCh38,1000 Genomes 30x on GRCh38,1000 Genomes phase 3 release
HG02594	male	SAME1839208	GWD	Gambian Mandinka	AFR	African Ancestry	GWD	1000 Genomes on GRCh38,1000 Genomes 30x on GRCh38,1000 Genomes phase 3 release,Gambian Genome Variation Project (GRCh38)
HG02276	female	SAME1840373	PEL	Peruvian	AMR	American Ancestry	PEL
HG02599	male	SAME1839266	PJL	Punjabi	SAS	South Asian Ancestry	PJL
HG02283	male	SAME1840173	ACB	African Caribbean	AFR	African Ancestry	ACB	1000 Genomes on GRCh38,1000 Genomes 30x on GRCh38,1000 Genomes phase 3 release
HG02784	female	SAME1839157	PJL	Punjabi	SAS	South Asian Ancestry	PJL	1000 Genomes on GRCh38,1000 Genomes 30x on GRCh38,1000 Genomes phase 3 release
HG02288	male	SAME1840148	PEL	Peruvian	AMR	American Ancestry	PEL	1000 Genomes on GRCh38
HG02789	male	SAME1840280	PJL	Punjabi	SAS	South Asian Ancestry	PJL	1000 Genomes on GRCh38,1000 Genomes 30x on GRCh38,1000 Genomes phase 3 release
HG02182	female	SAME125035	CDX	Dai Chinese	EAS	East Asian Ancestry	CDX	1000 Genomes on GRCh38,1000 Genomes 30x on GRCh38,1000 Genomes phase 3 release
HG02791	male	SAME1840342	PJL	Punjabi	SAS	South Asian Ancestry	PJL	1000 Genomes 30x on GRCh38,1000 Genomes phase 3 release
HG02187	female	SAME125038	CDX	Dai Chinese	EAS	East Asian Ancestry	CDX	1000 Genomes on GRCh38,1000 Genomes 30x on GRCh38,1000 Genomes phase 3 release
HG02804	male	SAME1840084	GWD	Gambian Mandinka	AFR	African Ancestry	GWD	1000 Genomes on GRCh38,1000 Genomes 30x on GRCh38,1000 Genomes phase 3 release,Gambian Genome Variation Project (GRCh38)
HG02219	male	SAME1839813	IBS	Iberian	EUR	European Ancestry	IBS	1000 Genomes on GRCh38,1000 Genomes 30x on GRCh38,1000 Genomes phase 3 release
HG02809	female	SAME1840067	GWD	Gambian Mandinka	AFR	African Ancestry	GWD	1000 Genomes 30x on GRCh38
HG02221	male	SAME123716	IBS	Iberian	EUR	European Ancestry	IBS	1000 Genomes on GRCh38,1000 Genomes 30x on GRCh38,1000 Genomes phase 3 release
HG02811	female	SAME1839849	GWD	Gambian Mandinka	AFR	African Ancestry	GWD	1000 Genomes on GRCh38,1000 Genomes 30x on GRCh38,1000 Genomes phase 3 release,Gambian Genome Variation Project (GRCh38)
HG02377	male	SAME1840228	CDX	Dai Chinese	EAS	East Asian Ancestry	CDX	1000 Genomes on GRCh38,1000 Genomes phase 3 release
HG02816	male	SAME1839822	GWD	Gambian Mandinka	AFR	African Ancestry	GWD	1000 Genomes on GRCh38,1000 Genomes 30x on GRCh38,1000 Genomes phase 3 release,Gambian Genome Variation Project (GRCh38)
HG02384	male	SAME1840011	CDX	Dai Chinese	EAS	East Asian Ancestry	CDX	1000 Genomes on GRCh38,1000 Genomes 30x on GRCh38,1000 Genomes phase 3 release
HG02455	male	SAME1840198	ACB	African Caribbean	AFR	African Ancestry	ACB	1000 Genomes on GRCh38,1000 Genomes 30x on GRCh38,1000 Genomes phase 3 release
HG02389	male	SAME1840085	CDX	Dai Chinese	EAS	East Asian Ancestry	CDX	1000 Genomes on GRCh38,1000 Genomes 30x on GRCh38,1000 Genomes phase 3 release
HG02462	female	SAME1839991	GWD	Gambian Mandinka	AFR	African Ancestry	GWD	1000 Genomes on GRCh38,1000 Genomes 30x on GRCh38,1000 Genomes phase 3 release,Gambian Genome Variation Project (GRCh38)
HG02391	male	SAME1839784	CDX	Dai Chinese	EAS	East Asian Ancestry	CDX	1000 Genomes on GRCh38,1000 Genomes 30x on GRCh38,1000 Genomes phase 3 release
HG02479	female	SAME1839798	ACB	African Caribbean	AFR	African Ancestry	ACB	1000 Genomes on GRCh38,1000 Genomes 30x on GRCh38,1000 Genomes phase 3 release
HG02396	male	SAME125357	CDX	Dai Chinese	EAS	East Asian Ancestry	CDX	1000 Genomes on GRCh38,1000 Genomes 30x on GRCh38,1000 Genomes phase 3 release
HG02481	male	SAME1839870	ACB	African Caribbean	AFR	African Ancestry	ACB	1000 Genomes on GRCh38,1000 Genomes 30x on GRCh38,1000 Genomes phase 3 release
HG02120	male	SAME123480	KHV	Kinh Vietnamese	EAS	East Asian Ancestry	KHV	1000 Genomes 30x on GRCh38,1000 Genomes phase 3 release
HG02486	male	SAME1839558	ACB	African Caribbean	AFR	African Ancestry	ACB	1000 Genomes phase 3 release
HG02132	male	SAME1839889	KHV	Kinh Vietnamese	EAS	East Asian Ancestry	KHV	1000 Genomes 30x on GRCh38,1000 Genomes phase 3 release
HG02493	male	SAME1839704	PJL	Punjabi	SAS	South Asian Ancestry	PJL	1000 Genomes on GRCh38,1000 Genomes 30x on GRCh38,1000 Genomes phase 3 release
HG02137	male	SAME1839862	KHV	Kinh Vietnamese	EAS	East Asian Ancestry	KHV	1000 Genomes on GRCh38,1000 Genomes 30x on GRCh38,1000 Genomes phase 3 release
HG02688	female	SAME1839358	PJL	Punjabi	SAS	South Asian Ancestry	PJL	1000 Genomes on GRCh38,1000 Genomes 30x on GRCh38,1000 Genomes phase 3 release
HG02733	male	SAME1839874	PJL	Punjabi	SAS	South Asian Ancestry	PJL	1000 Genomes on GRCh38,1000 Genomes 30x on GRCh38,1000 Genomes phase 3 release
HG02690	male	SAME1839088	PJL	Punjabi	SAS	South Asian Ancestry	PJL	1000 Genomes on GRCh38,1000 Genomes 30x on GRCh38,1000 Genomes phase 3 release
HG02738	male	SAME1839560	PJL	Punjabi	SAS	South Asian Ancestry	PJL	1000 Genomes 30x on GRCh38
HG02703	female	SAME1840142	GWD	Gambian Mandinka	AFR	African Ancestry	GWD	1000 Genomes on GRCh38,1000 Genomes 30x on GRCh38,1000 Genomes phase 3 release,Gambian Genome Variation Project (GRCh38)
HG02757	female	SAME1839451	GWD	Gambian Mandinka	AFR	African Ancestry	GWD	1000 Genomes on GRCh38,1000 Genomes 30x on GRCh38,1000 Genomes phase 3 release,Gambian Genome Variation Project (GRCh38)
HG02715	male	SAME1839987	GWD	Gambian Mandinka	AFR	African Ancestry	GWD	1000 Genomes on GRCh38,1000 Genomes 30x on GRCh38,1000 Genomes phase 3 release,Gambian Genome Variation Project (GRCh38)
HG02764	male	SAME1839250	GWD	Gambian Mandinka	AFR	African Ancestry	GWD	1000 Genomes 30x on GRCh38
HG02722	female	SAME1839747	GWD	Gambian Mandinka	AFR	African Ancestry	GWD	1000 Genomes on GRCh38,1000 Genomes 30x on GRCh38,1000 Genomes phase 3 release,Gambian Genome Variation Project (GRCh38)
HG02769	female	SAME1839231	GWD	Gambian Mandinka	AFR	African Ancestry	GWD	1000 Genomes on GRCh38,1000 Genomes 30x on GRCh38,Human Genome Structural Variation Consortium, Phase 3,1000 Genomes phase 3 release,Gambian Genome Variation Project (GRCh38)
HG02727	male	SAME1839727	PJL	Punjabi	SAS	South Asian Ancestry	PJL	1000 Genomes on GRCh38,1000 Genomes 30x on GRCh38,1000 Genomes phase 3 release
HG02771	male	SAME1839045	GWD	Gambian Mandinka	AFR	African Ancestry	GWD	1000 Genomes on GRCh38,1000 Genomes 30x on GRCh38,1000 Genomes phase 3 release,Gambian Genome Variation Project (GRCh38)
HG02602	male	SAME1840290	PJL	Punjabi	SAS	South Asian Ancestry	PJL	1000 Genomes 30x on GRCh38,1000 Genomes phase 3 release
HG02776	female	SAME1839017	PJL	Punjabi	SAS	South Asian Ancestry	PJL	1000 Genomes 30x on GRCh38
HG02614	female	SAME1840385	GWD	Gambian Mandinka	AFR	African Ancestry	GWD	1000 Genomes on GRCh38,1000 Genomes 30x on GRCh38,1000 Genomes phase 3 release,Gambian Genome Variation Project (GRCh38)
HG02783	male	SAME1839162	PJL	Punjabi,Punjabi	SAS	South Asia (SGDP),South Asian Ancestry	PunjabiSGDP,PJL	1000 Genomes on GRCh38,Simons Genome Diversity Project,1000 Genomes 30x on GRCh38,1000 Genomes phase 3 release
HG02621	female	SAME1840187	GWD	Gambian Mandinka	AFR	African Ancestry	GWD	1000 Genomes on GRCh38,1000 Genomes 30x on GRCh38,1000 Genomes phase 3 release,Gambian Genome Variation Project (GRCh38)
HG02461	male	SAME1839993	GWD	Gambian Mandinka	AFR	African Ancestry	GWD	1000 Genomes on GRCh38,1000 Genomes 30x on GRCh38,1000 Genomes phase 3 release,Gambian Genome Variation Project (GRCh38)
HG02645	male	SAME1839774	GWD	Gambian Mandinka	AFR	African Ancestry	GWD	1000 Genomes on GRCh38,1000 Genomes 30x on GRCh38,1000 Genomes phase 3 release,Gambian Genome Variation Project (GRCh38)
HG02466	male	SAME1839970	GWD	Gambian Mandinka	AFR	African Ancestry	GWD	1000 Genomes 30x on GRCh38
HG02652	female	SAME1839541	PJL	Punjabi	SAS	South Asian Ancestry	PJL	1000 Genomes on GRCh38,1000 Genomes 30x on GRCh38,1000 Genomes phase 3 release
HG02478	male	SAME1839801	ACB	African Caribbean	AFR	African Ancestry	ACB	1000 Genomes on GRCh38,1000 Genomes phase 3 release
HG02734	female	SAME1839869	PJL	Punjabi	SAS	South Asian Ancestry	PJL	1000 Genomes on GRCh38,1000 Genomes 30x on GRCh38,1000 Genomes phase 3 release
HG02480	female	SAME1839876	ACB	African Caribbean	AFR	African Ancestry	ACB	1000 Genomes phase 3 release
HG02758	female	SAME1839448	GWD	Gambian Mandinka	AFR	African Ancestry	GWD
HG02485	female	SAME1839564	ACB	African Caribbean	AFR	African Ancestry	ACB	1000 Genomes on GRCh38,1000 Genomes 30x on GRCh38,1000 Genomes phase 3 release
HG02760	female	SAME1839267	GWD	Gambian Mandinka	AFR	African Ancestry	GWD	1000 Genomes on GRCh38,1000 Genomes 30x on GRCh38,1000 Genomes phase 3 release,Gambian Genome Variation Project (GRCh38)
HG02492	male	SAME1839610	PJL	Punjabi	SAS	South Asian Ancestry	PJL	1000 Genomes 30x on GRCh38,Human Genome Structural Variation Consortium, Phase 2,1000 Genomes phase 3 release
HG02772	female	SAME1839039	GWD	Gambian Mandinka	AFR	African Ancestry	GWD	1000 Genomes on GRCh38,1000 Genomes 30x on GRCh38,1000 Genomes phase 3 release,Gambian Genome Variation Project (GRCh38)
HG02788	female	SAME1840285	PJL	Punjabi	SAS	South Asian Ancestry	PJL	1000 Genomes 30x on GRCh38
HG02657	male	SAME1839600	PJL	Punjabi	SAS	South Asian Ancestry	PJL	1000 Genomes on GRCh38,1000 Genomes 30x on GRCh38,1000 Genomes phase 3 release
HG02790	female	SAME1840345	PJL	Punjabi,Punjabi	SAS	South Asia (SGDP),South Asian Ancestry	PunjabiSGDP,PJL	1000 Genomes on GRCh38,Simons Genome Diversity Project,1000 Genomes 30x on GRCh38,1000 Genomes phase 3 release
HG02676	female	SAME1839491	GWD	Gambian Mandinka	AFR	African Ancestry	GWD	1000 Genomes on GRCh38,1000 Genomes 30x on GRCh38,1000 Genomes phase 3 release,Gambian Genome Variation Project (GRCh38)
HG02808	female	SAME1840069	GWD	Gambian Mandinka	AFR	African Ancestry	GWD	1000 Genomes on GRCh38,1000 Genomes 30x on GRCh38,1000 Genomes phase 3 release,Gambian Genome Variation Project (GRCh38)
HG02683	female	SAME1839298	PJL	Punjabi	SAS	South Asian Ancestry	PJL	1000 Genomes 30x on GRCh38
HG02810	male	SAME1839854	GWD	Gambian Mandinka	AFR	African Ancestry	GWD	1000 Genomes on GRCh38,1000 Genomes 30x on GRCh38,1000 Genomes phase 3 release,Gambian Genome Variation Project (GRCh38)
HG02501	male	SAME1839281	ACB	African Caribbean	AFR	African Ancestry	ACB	1000 Genomes on GRCh38,1000 Genomes 30x on GRCh38,1000 Genomes phase 3 release
HG02815	male	SAME1839829	GWD	Gambian Mandinka	AFR	African Ancestry	GWD	1000 Genomes 30x on GRCh38
HG02513	female	SAME1839138	KHV	Kinh Vietnamese	EAS	East Asian Ancestry	KHV	1000 Genomes on GRCh38,1000 Genomes 30x on GRCh38,1000 Genomes phase 3 release
HG02555	female	SAME1840070	ACB	African Caribbean	AFR	African Ancestry	ACB	1000 Genomes on GRCh38,1000 Genomes 30x on GRCh38,1000 Genomes phase 3 release
HG02525	female	SAME1840313	KHV	Kinh Vietnamese	EAS	East Asian Ancestry	KHV	1000 Genomes on GRCh38,1000 Genomes 30x on GRCh38
HG02562	female	SAME1839832	GWD	Gambian Mandinka	AFR	African Ancestry	GWD	1000 Genomes on GRCh38,1000 Genomes 30x on GRCh38,1000 Genomes phase 3 release,Gambian Genome Variation Project (GRCh38)
HG02537	female	SAME1840165	ACB	African Caribbean	AFR	African Ancestry	ACB	1000 Genomes on GRCh38,1000 Genomes 30x on GRCh38,1000 Genomes phase 3 release
HG02567	male	SAME1839905	GWD	Gambian Mandinka	AFR	African Ancestry	GWD	1000 Genomes on GRCh38
HG02405	male	SAME1839398	CDX	Dai Chinese	EAS	East Asian Ancestry	CDX	1000 Genomes on GRCh38
HG02574	female	SAME1839652	GWD	Gambian Mandinka,Gambian	AFR	African Ancestry,Africa (SGDP)	GWD,GambianSGDP	1000 Genomes on GRCh38,Simons Genome Diversity Project,1000 Genomes 30x on GRCh38,1000 Genomes phase 3 release,Gambian Genome Variation Project (GRCh38)
HG02429	male	SAME1839021	ACB	African Caribbean	AFR	African Ancestry	ACB	1000 Genomes on GRCh38,1000 Genomes 30x on GRCh38,1000 Genomes phase 3 release
HG02586	female	SAME1839414	GWD	Gambian Mandinka	AFR	African Ancestry	GWD	1000 Genomes on GRCh38,1000 Genomes 30x on GRCh38,1000 Genomes phase 3 release,Gambian Genome Variation Project (GRCh38)
HG02436	male	SAME1839164	ACB	African Caribbean	AFR	African Ancestry	ACB	1000 Genomes on GRCh38,1000 Genomes phase 3 release
HG02601	female	SAME1840293	PJL	Punjabi	SAS	South Asian Ancestry	PJL	1000 Genomes on GRCh38,1000 Genomes 30x on GRCh38,1000 Genomes phase 3 release
HG02450	female	SAME1840144	ACB	African Caribbean	AFR	African Ancestry	ACB	1000 Genomes on GRCh38,1000 Genomes 30x on GRCh38,1000 Genomes phase 3 release
HG02613	male	SAME1840390	GWD	Gambian Mandinka	AFR	African Ancestry	GWD	1000 Genomes on GRCh38,1000 Genomes 30x on GRCh38,1000 Genomes phase 3 release,Gambian Genome Variation Project (GRCh38)
HG02854	male	SAME1839336	GWD	Gambian Mandinka	AFR	African Ancestry	GWD	1000 Genomes on GRCh38,1000 Genomes 30x on GRCh38,1000 Genomes phase 3 release,Gambian Genome Variation Project (GRCh38)
HG02620	male	SAME1840191	GWD	Gambian Mandinka	AFR	African Ancestry	GWD	1000 Genomes on GRCh38,1000 Genomes 30x on GRCh38,1000 Genomes phase 3 release,Gambian Genome Variation Project (GRCh38)
HG02861	female	SAME1839125	GWD	Gambian Mandinka	AFR	African Ancestry	GWD	1000 Genomes on GRCh38,1000 Genomes 30x on GRCh38,1000 Genomes phase 3 release,Gambian Genome Variation Project (GRCh38)
HG02625	male	SAME1840257	GWD	Gambian Mandinka	AFR	African Ancestry	GWD	1000 Genomes 30x on GRCh38
HG02878	male	SAME1840363	GWD	Gambian Mandinka	AFR	African Ancestry	GWD	1000 Genomes on GRCh38,1000 Genomes 30x on GRCh38,1000 Genomes phase 3 release,Gambian Genome Variation Project (GRCh38)
HG02644	male	SAME1839782	GWD	Gambian Mandinka	AFR	African Ancestry	GWD	1000 Genomes 30x on GRCh38
HG02880	female	SAME1840090	GWD	Gambian Mandinka	AFR	African Ancestry	GWD	1000 Genomes 30x on GRCh38
HG02649	female	SAME1839852	PJL	Punjabi	SAS	South Asian Ancestry	PJL	1000 Genomes on GRCh38,1000 Genomes 30x on GRCh38,1000 Genomes phase 3 release
HG02885	female	SAME1840157	GWD	Gambian Mandinka	AFR	African Ancestry	GWD	1000 Genomes on GRCh38,1000 Genomes 30x on GRCh38,1000 Genomes phase 3 release,Gambian Genome Variation Project (GRCh38)
HG02651	male	SAME1839544	PJL	Punjabi	SAS	South Asian Ancestry	PJL	1000 Genomes on GRCh38,1000 Genomes 30x on GRCh38,1000 Genomes phase 3 release
HG02892	male	SAME1839935	GWD	Gambian Mandinka	AFR	African Ancestry	GWD	1000 Genomes 30x on GRCh38
HG02656	male	SAME1839607	PJL	Punjabi	SAS	South Asian Ancestry	PJL	1000 Genomes 30x on GRCh38,1000 Genomes phase 3 release
HG02897	female	SAME1839910	GWD	Gambian Mandinka	AFR	African Ancestry	GWD	1000 Genomes 30x on GRCh38
HG02668	male	SAME1839377	GWD	Gambian Mandinka	AFR	African Ancestry	GWD	1000 Genomes 30x on GRCh38
HG02924	male	SAME1839516	ESN	Esan	AFR	African Ancestry	ESN	1000 Genomes 30x on GRCh38
HG02675	male	SAME1839495	GWD	Gambian Mandinka	AFR	African Ancestry	GWD	1000 Genomes on GRCh38,1000 Genomes 30x on GRCh38,1000 Genomes phase 3 release,Gambian Genome Variation Project (GRCh38)
HG02943	female	SAME1839085	ESN	Esan,Esan	AFR	African Ancestry,Africa (SGDP)	ESN,EsanSGDP	1000 Genomes on GRCh38,Simons Genome Diversity Project,1000 Genomes 30x on GRCh38,1000 Genomes phase 3 release
HG02682	female	SAME1839300	PJL	Punjabi	SAS	South Asian Ancestry	PJL	1000 Genomes on GRCh38,1000 Genomes 30x on GRCh38,1000 Genomes phase 3 release
HG02979	female	SAME1840209	ESN	Esan	AFR	African Ancestry	ESN	1000 Genomes on GRCh38,1000 Genomes 30x on GRCh38,1000 Genomes phase 3 release
HG02687	male	SAME1839270	PJL	Punjabi	SAS	South Asian Ancestry	PJL	1000 Genomes on GRCh38,1000 Genomes 30x on GRCh38,1000 Genomes phase 3 release
HG02981	male	SAME1840024	ESN	Esan	AFR	African Ancestry	ESN	1000 Genomes on GRCh38,1000 Genomes 30x on GRCh38,1000 Genomes phase 3 release
HG02694	female	SAME1839065	PJL	Punjabi	SAS	South Asian Ancestry	PJL	1000 Genomes on GRCh38,1000 Genomes 30x on GRCh38,1000 Genomes phase 3 release
HG03009	male	SAME1840256	BEB	Bengali	SAS	South Asian Ancestry	BEB	1000 Genomes on GRCh38,1000 Genomes 30x on GRCh38,Human Genome Structural Variation Consortium, Phase 2,1000 Genomes phase 3 release
HG02699	male	SAME1839129	PJL	Punjabi	SAS	South Asian Ancestry	PJL	1000 Genomes on GRCh38,1000 Genomes 30x on GRCh38,1000 Genomes phase 3 release
HG03016	female	SAME1839952	PJL	Punjabi	SAS	South Asian Ancestry	PJL	1000 Genomes on GRCh38,1000 Genomes 30x on GRCh38,1000 Genomes phase 3 release
HG02702	male	SAME1840149	GWD	Gambian Mandinka	AFR	African Ancestry	GWD	1000 Genomes on GRCh38,1000 Genomes 30x on GRCh38,1000 Genomes phase 3 release,Gambian Genome Variation Project (GRCh38)
HG03023	male	SAME1839797	PJL	Punjabi	SAS	South Asian Ancestry	PJL
HG02721	male	SAME1839749	GWD	Gambian Mandinka	AFR	African Ancestry	GWD	1000 Genomes on GRCh38,1000 Genomes 30x on GRCh38,1000 Genomes phase 3 release,Gambian Genome Variation Project (GRCh38)
HG03028	female	SAME1839729	GWD	Gambian Mandinka	AFR	African Ancestry	GWD	1000 Genomes on GRCh38,1000 Genomes 30x on GRCh38,1000 Genomes phase 3 release,Gambian Genome Variation Project (GRCh38)
HG02726	female	SAME1839732	PJL	Punjabi	SAS	South Asian Ancestry	PJL	1000 Genomes 30x on GRCh38,1000 Genomes phase 3 release
HG03035	male	SAME1839573	GWD	Gambian Mandinka	AFR	African Ancestry	GWD	1000 Genomes 30x on GRCh38
HG02497	female	SAME1839682	ACB	African Caribbean	AFR	African Ancestry	ACB	1000 Genomes on GRCh38,1000 Genomes 30x on GRCh38,1000 Genomes phase 3 release
HG03047	female	SAME1839644	GWD	Gambian Mandinka	AFR	African Ancestry	GWD	1000 Genomes 30x on GRCh38
HG02505	female	SAME1839351	ACB	African Caribbean	AFR	African Ancestry	ACB	1000 Genomes on GRCh38,1000 Genomes 30x on GRCh38,1000 Genomes phase 3 release
HG03078	male	SAME1839047	MSL	Mende,Mende	AFR	African Ancestry,Africa (SGDP)	MSL,MendeSGDP	1000 Genomes on GRCh38,Simons Genome Diversity Project,1000 Genomes 30x on GRCh38,1000 Genomes phase 3 release
HG02512	male	SAME1839146	KHV	Kinh Vietnamese	EAS	East Asian Ancestry	KHV	1000 Genomes on GRCh38,1000 Genomes 30x on GRCh38,1000 Genomes phase 3 release
HG03080	female	SAME1840307	MSL	Mende	AFR	African Ancestry	MSL
HG02524	male	SAME1840317	KHV	Kinh Vietnamese	EAS	East Asian Ancestry	KHV	1000 Genomes on GRCh38,1000 Genomes 30x on GRCh38
HG03085	female	SAME1840328	MSL	Mende,Mende	AFR	African Ancestry,Africa (SGDP)	MSL,MendeSGDP	1000 Genomes on GRCh38,Simons Genome Diversity Project,1000 Genomes 30x on GRCh38,1000 Genomes phase 3 release
HG02536	male	SAME1840172	ACB	African Caribbean	AFR	African Ancestry	ACB	1000 Genomes on GRCh38,1000 Genomes 30x on GRCh38,1000 Genomes phase 3 release
HG03097	female	SAME1840130	MSL	Mende	AFR	African Ancestry	MSL	1000 Genomes on GRCh38,1000 Genomes 30x on GRCh38,1000 Genomes phase 3 release
HG02409	male	SAME1839457	CDX	Dai Chinese	EAS	East Asian Ancestry	CDX	1000 Genomes on GRCh38,1000 Genomes 30x on GRCh38,1000 Genomes phase 3 release
HG03100	male	SAME1840003	ESN	Esan,Esan	AFR	African Ancestry,Africa (SGDP)	ESN,EsanSGDP	1000 Genomes on GRCh38,Simons Genome Diversity Project,1000 Genomes 30x on GRCh38,1000 Genomes phase 3 release
HG02428	male	SAME1839027	ACB	African Caribbean	AFR	African Ancestry	ACB	1000 Genomes phase 3 release
HG03105	female	SAME1840041	ESN	Esan	AFR	African Ancestry	ESN	1000 Genomes on GRCh38,1000 Genomes 30x on GRCh38,1000 Genomes phase 3 release
HG02442	male	SAME1840352	ACB	African Caribbean	AFR	African Ancestry	ACB	1000 Genomes on GRCh38,1000 Genomes 30x on GRCh38,1000 Genomes phase 3 release
HG03237	male	SAME1839282	PJL	Punjabi	SAS	South Asian Ancestry	PJL	1000 Genomes on GRCh38,1000 Genomes 30x on GRCh38,1000 Genomes phase 3 release
HG02839	male	SAME1839413	GWD	Gambian Mandinka	AFR	African Ancestry	GWD	1000 Genomes on GRCh38,1000 Genomes 30x on GRCh38,1000 Genomes phase 3 release,Gambian Genome Variation Project (GRCh38)
HG03249	male	SAME1839183	GWD	Gambian Mandinka	AFR	African Ancestry	GWD	1000 Genomes on GRCh38,1000 Genomes 30x on GRCh38,Gambian Genome Variation Project (GRCh38)
HG02841	female	SAME1839470	GWD	Gambian Mandinka	AFR	African Ancestry	GWD	1000 Genomes 30x on GRCh38
HG03251	female	SAME1840266	GWD	Gambian Mandinka	AFR	African Ancestry	GWD	1000 Genomes 30x on GRCh38
HG02853	male	SAME1839342	GWD	Gambian Mandinka	AFR	African Ancestry	GWD	1000 Genomes 30x on GRCh38
HG03268	male	SAME1840093	ESN	Esan	AFR	African Ancestry	ESN	1000 Genomes on GRCh38,1000 Genomes 30x on GRCh38,1000 Genomes phase 3 release
HG02860	male	SAME1839132	GWD	Gambian Mandinka	AFR	African Ancestry	GWD	1000 Genomes on GRCh38,1000 Genomes 30x on GRCh38,1000 Genomes phase 3 release,Gambian Genome Variation Project (GRCh38)
HG03270	female	SAME1840194	ESN	Esan	AFR	African Ancestry	ESN	1000 Genomes on GRCh38,1000 Genomes 30x on GRCh38,1000 Genomes phase 3 release
HG02884	male	SAME1840161	GWD	Gambian Mandinka	AFR	African Ancestry	GWD	1000 Genomes on GRCh38,1000 Genomes 30x on GRCh38,1000 Genomes phase 3 release,Gambian Genome Variation Project (GRCh38)
HG03054	male	SAME1839507	MSL	Mende	AFR	African Ancestry	MSL	1000 Genomes on GRCh38,1000 Genomes 30x on GRCh38,1000 Genomes phase 3 release
HG02889	female	SAME1840133	GWD	Gambian Mandinka	AFR	African Ancestry	GWD	1000 Genomes 30x on GRCh38
HG03059	male	SAME1839443	MSL	Mende	AFR	African Ancestry	MSL
HG02891	female	SAME1839938	GWD	Gambian Mandinka	AFR	African Ancestry	GWD	1000 Genomes on GRCh38,1000 Genomes 30x on GRCh38,1000 Genomes phase 3 release,Gambian Genome Variation Project (GRCh38)
HG03061	female	SAME1839215	MSL	Mende	AFR	African Ancestry	MSL	1000 Genomes on GRCh38,1000 Genomes 30x on GRCh38,1000 Genomes phase 3 release
HG02896	female	SAME1839916	GWD	Gambian Mandinka	AFR	African Ancestry	GWD	1000 Genomes on GRCh38,1000 Genomes 30x on GRCh38,1000 Genomes phase 3 release,Gambian Genome Variation Project (GRCh38)
HG03066	male	SAME1839324	MSL	Mende	AFR	African Ancestry	MSL	1000 Genomes on GRCh38,1000 Genomes 30x on GRCh38,1000 Genomes phase 3 release
HG02923	male	SAME1839436	ESN	Esan	AFR	African Ancestry	ESN	1000 Genomes on GRCh38,1000 Genomes 30x on GRCh38,1000 Genomes phase 3 release
HG03073	female	SAME1839019	MSL	Mende	AFR	African Ancestry	MSL	1000 Genomes on GRCh38,1000 Genomes 30x on GRCh38,1000 Genomes phase 3 release
HG02942	male	SAME1839090	ESN	Esan	AFR	African Ancestry	ESN
HG03112	male	SAME1839893	ESN	Esan	AFR	African Ancestry	ESN	1000 Genomes on GRCh38,1000 Genomes 30x on GRCh38,1000 Genomes phase 3 release
HG03212	female	SAME1839399	MSL	Mende	AFR	African Ancestry	MSL	1000 Genomes on GRCh38,1000 Genomes 30x on GRCh38,1000 Genomes phase 3 release
HG03117	female	SAME1839821	ESN	Esan	AFR	African Ancestry	ESN	1000 Genomes on GRCh38,1000 Genomes 30x on GRCh38,1000 Genomes phase 3 release
HG03224	male	SAME1839455	MSL	Mende	AFR	African Ancestry	MSL	1000 Genomes on GRCh38,1000 Genomes 30x on GRCh38,1000 Genomes phase 3 release
HG03124	male	SAME1839669	ESN	Esan	AFR	African Ancestry	ESN	1000 Genomes on GRCh38,1000 Genomes 30x on GRCh38,1000 Genomes phase 3 release
HG03229	female	SAME1839234	PJL	Punjabi	SAS	South Asian Ancestry	PJL	1000 Genomes on GRCh38,1000 Genomes 30x on GRCh38,1000 Genomes phase 3 release
HG03129	female	SAME1839699	ESN	Esan	AFR	African Ancestry	ESN	1000 Genomes on GRCh38,1000 Genomes 30x on GRCh38,1000 Genomes phase 3 release
HG03236	female	SAME1839276	PJL	Punjabi	SAS	South Asian Ancestry	PJL	1000 Genomes 30x on GRCh38
HG03131	male	SAME1839368	ESN	Esan	AFR	African Ancestry	ESN	1000 Genomes 30x on GRCh38
HG03248	male	SAME1839180	GWD	Gambian Mandinka	AFR	African Ancestry	GWD	1000 Genomes 30x on GRCh38,Human Genome Structural Variation Consortium, Phase 3
HG03193	male	SAME1839909	ESN	Esan	AFR	African Ancestry	ESN	1000 Genomes on GRCh38,1000 Genomes 30x on GRCh38,1000 Genomes phase 3 release
HG03250	female	SAME1840262	GWD	Gambian Mandinka	AFR	African Ancestry	GWD	1000 Genomes on GRCh38,1000 Genomes 30x on GRCh38,Gambian Genome Variation Project (GRCh38)
HG03198	female	SAME1839933	ESN	Esan	AFR	African Ancestry	ESN	1000 Genomes on GRCh38,1000 Genomes 30x on GRCh38,1000 Genomes phase 3 release
HG03027	male	SAME1839725	GWD	Gambian Mandinka	AFR	African Ancestry	GWD	1000 Genomes on GRCh38,1000 Genomes 30x on GRCh38,1000 Genomes phase 3 release
HG03225	male	SAME1839460	MSL	Mende	AFR	African Ancestry	MSL	1000 Genomes on GRCh38,1000 Genomes 30x on GRCh38,1000 Genomes phase 3 release
HG03034	female	SAME1839568	GWD	Gambian Mandinka	AFR	African Ancestry	GWD	1000 Genomes on GRCh38,1000 Genomes 30x on GRCh38,Gambian Genome Variation Project (GRCh38)
HG03136	male	SAME1839387	ESN	Esan	AFR	African Ancestry	ESN	1000 Genomes on GRCh38,1000 Genomes 30x on GRCh38,1000 Genomes phase 3 release
HG03039	male	SAME1839593	GWD	Gambian Mandinka	AFR	African Ancestry	GWD	1000 Genomes on GRCh38,1000 Genomes 30x on GRCh38,1000 Genomes phase 3 release,Gambian Genome Variation Project (GRCh38)
HG03162	female	SAME1839112	ESN	Esan	AFR	African Ancestry	ESN	1000 Genomes on GRCh38,1000 Genomes 30x on GRCh38,1000 Genomes phase 3 release
HG03041	female	SAME1839620	GWD	Gambian Mandinka	AFR	African Ancestry	GWD	1000 Genomes 30x on GRCh38
HG03167	male	SAME1839135	ESN	Esan	AFR	African Ancestry	ESN
HG03046	female	SAME1839639	GWD	Gambian Mandinka	AFR	African Ancestry	GWD	1000 Genomes on GRCh38,1000 Genomes 30x on GRCh38,1000 Genomes phase 3 release,Gambian Genome Variation Project (GRCh38)
HG02948	male	SAME1839153	ESN	Esan	AFR	African Ancestry	ESN	1000 Genomes 30x on GRCh38
HG03053	female	SAME1839502	MSL	Mende	AFR	African Ancestry	MSL
HG02974	female	SAME1840241	ESN	Esan	AFR	African Ancestry	ESN	1000 Genomes on GRCh38,1000 Genomes 30x on GRCh38,1000 Genomes phase 3 release
HG03058	female	SAME1839442	MSL	Mende	AFR	African Ancestry	MSL	1000 Genomes on GRCh38,1000 Genomes 30x on GRCh38,1000 Genomes phase 3 release
HG03369	female	SAME1840078	ESN	Esan	AFR	African Ancestry	ESN	1000 Genomes on GRCh38,1000 Genomes 30x on GRCh38,1000 Genomes phase 3 release
HG03060	male	SAME1839211	MSL	Mende	AFR	African Ancestry	MSL	1000 Genomes on GRCh38,1000 Genomes 30x on GRCh38,1000 Genomes phase 3 release
HG03371	male	SAME1839712	ESN	Esan	AFR	African Ancestry	ESN	1000 Genomes 30x on GRCh38,Human Genome Structural Variation Consortium, Phase 2
HG03065	male	SAME1839318	MSL	Mende	AFR	African Ancestry	MSL	1000 Genomes 30x on GRCh38,Human Genome Structural Variation Consortium, Phase 2
HG03376	male	SAME1839736	MSL	Mende	AFR	African Ancestry	MSL	1000 Genomes on GRCh38,1000 Genomes 30x on GRCh38,1000 Genomes phase 3 release
HG03072	male	SAME1839016	MSL	Mende	AFR	African Ancestry	MSL	1000 Genomes on GRCh38,1000 Genomes 30x on GRCh38,1000 Genomes phase 3 release
HG03383	female	SAME1839583	MSL	Mende	AFR	African Ancestry	MSL	1000 Genomes on GRCh38
HG03077	male	SAME1839044	MSL	Mende	AFR	African Ancestry	MSL	1000 Genomes on GRCh38,1000 Genomes 30x on GRCh38,1000 Genomes phase 3 release
HG03388	male	SAME1839524	MSL	Mende	AFR	African Ancestry	MSL	1000 Genomes on GRCh38,1000 Genomes 30x on GRCh38,1000 Genomes phase 3 release
HG03084	male	SAME1840324	MSL	Mende	AFR	African Ancestry	MSL	1000 Genomes on GRCh38,1000 Genomes 30x on GRCh38,1000 Genomes phase 3 release
HG03390	male	SAME1839632	MSL	Mende	AFR	African Ancestry	MSL
HG03091	female	SAME1840360	MSL	Mende	AFR	African Ancestry	MSL	1000 Genomes on GRCh38,1000 Genomes 30x on GRCh38,1000 Genomes phase 3 release
HG03484	male	SAME1839393	MSL	Mende	AFR	African Ancestry	MSL	1000 Genomes on GRCh38,1000 Genomes 30x on GRCh38,1000 Genomes phase 3 release
HG03096	male	SAME1840126	MSL	Mende	AFR	African Ancestry	MSL	1000 Genomes on GRCh38,1000 Genomes 30x on GRCh38,1000 Genomes phase 3 release
HG03489	male	SAME1839494	PJL	Punjabi	SAS	South Asian Ancestry	PJL	1000 Genomes 30x on GRCh38
HG02978	female	SAME1840216	ESN	Esan	AFR	African Ancestry	ESN	1000 Genomes 30x on GRCh38
HG03491	female	SAME1839264	PJL	Punjabi	SAS	South Asian Ancestry	PJL	1000 Genomes on GRCh38,1000 Genomes 30x on GRCh38,1000 Genomes phase 3 release
HG02980	male	SAME1840034	ESN	Esan	AFR	African Ancestry	ESN	1000 Genomes 30x on GRCh38
HG03511	female	SAME1840131	ESN	Esan	AFR	African Ancestry	ESN	1000 Genomes on GRCh38,1000 Genomes 30x on GRCh38,1000 Genomes phase 3 release
HG03008	male	SAME1840253	BEB	Bengali	SAS	South Asian Ancestry	BEB	1000 Genomes 30x on GRCh38
HG03516	female	SAME1840160	ESN	Esan	AFR	African Ancestry	ESN	1000 Genomes 30x on GRCh38
HG03015	male	SAME1839940	PJL	Punjabi	SAS	South Asian Ancestry	PJL	1000 Genomes on GRCh38,1000 Genomes 30x on GRCh38,1000 Genomes phase 3 release
HG03617	female	SAME1840056	BEB	Bengali	SAS	South Asian Ancestry	BEB	1000 Genomes 30x on GRCh38
HG03022	female	SAME1839795	PJL	Punjabi	SAS	South Asian Ancestry	PJL	1000 Genomes on GRCh38,1000 Genomes 30x on GRCh38,1000 Genomes phase 3 release
HG03624	male	SAME1839709	PJL	Punjabi	SAS	South Asian Ancestry	PJL	1000 Genomes on GRCh38,1000 Genomes 30x on GRCh38,1000 Genomes phase 3 release
HG03128	male	SAME1839692	ESN	Esan	AFR	African Ancestry	ESN	1000 Genomes 30x on GRCh38
HG03629	male	SAME1839738	PJL	Punjabi	SAS	South Asian Ancestry	PJL	1000 Genomes on GRCh38,1000 Genomes 30x on GRCh38,1000 Genomes phase 3 release
HG03130	male	SAME1839365	ESN	Esan	AFR	African Ancestry	ESN	1000 Genomes on GRCh38,1000 Genomes 30x on GRCh38,1000 Genomes phase 3 release
HG03631	female	SAME1839855	PJL	Punjabi	SAS	South Asian Ancestry	PJL	1000 Genomes on GRCh38,1000 Genomes 30x on GRCh38,1000 Genomes phase 3 release
HG03135	female	SAME1839385	ESN	Esan	AFR	African Ancestry	ESN	1000 Genomes on GRCh38,1000 Genomes 30x on GRCh38,1000 Genomes phase 3 release
HG03636	male	SAME1839586	PJL	Punjabi	SAS	South Asian Ancestry	PJL	1000 Genomes on GRCh38,1000 Genomes 30x on GRCh38,1000 Genomes phase 3 release
HG03159	female	SAME1839092	ESN	Esan	AFR	African Ancestry	ESN	1000 Genomes on GRCh38,1000 Genomes 30x on GRCh38,1000 Genomes phase 3 release
HG03408	male	SAME1839071	MSL	Mende	AFR	African Ancestry	MSL	1000 Genomes on GRCh38
HG03161	male	SAME1839104	ESN	Esan	AFR	African Ancestry	ESN	1000 Genomes 30x on GRCh38
HG03410	female	SAME1839182	MSL	Mende	AFR	African Ancestry	MSL	1000 Genomes on GRCh38,1000 Genomes 30x on GRCh38,1000 Genomes phase 3 release
HG03104	female	SAME1840037	ESN	Esan	AFR	African Ancestry	ESN
HG03439	male	SAME1840213	MSL	Mende	AFR	African Ancestry	MSL	1000 Genomes on GRCh38,1000 Genomes 30x on GRCh38,1000 Genomes phase 3 release
HG03109	male	SAME1839765	ESN	Esan	AFR	African Ancestry	ESN	1000 Genomes on GRCh38,1000 Genomes 30x on GRCh38,1000 Genomes phase 3 release
HG03446	female	SAME1839911	MSL	Mende	AFR	African Ancestry	MSL	1000 Genomes on GRCh38,1000 Genomes 30x on GRCh38,1000 Genomes phase 3 release
HG03111	female	SAME1839884	ESN	Esan	AFR	African Ancestry	ESN	1000 Genomes on GRCh38,1000 Genomes 30x on GRCh38,1000 Genomes phase 3 release
HG03453	female	SAME1839750	MSL	Mende	AFR	African Ancestry	MSL	1000 Genomes 30x on GRCh38
HG03116	female	SAME1839816	ESN	Esan	AFR	African Ancestry	ESN	1000 Genomes 30x on GRCh38
HG03458	female	SAME1839786	MSL	Mende	AFR	African Ancestry	MSL	1000 Genomes on GRCh38,1000 Genomes 30x on GRCh38,1000 Genomes phase 3 release
HG03123	female	SAME1839663	ESN	Esan	AFR	African Ancestry	ESN	1000 Genomes on GRCh38,1000 Genomes 30x on GRCh38,1000 Genomes phase 3 release
HG03460	male	SAME1839908	MSL	Mende	AFR	African Ancestry	MSL	1000 Genomes on GRCh38,1000 Genomes 30x on GRCh38,1000 Genomes phase 3 release
HG02947	male	SAME1839061	ESN	Esan	AFR	African Ancestry	ESN	1000 Genomes on GRCh38,1000 Genomes 30x on GRCh38,1000 Genomes phase 3 release
HG03465	male	SAME1839836	MSL	Mende	AFR	African Ancestry	MSL
HG02954	male	SAME1840264	ESN	Esan	AFR	African Ancestry	ESN	1000 Genomes 30x on GRCh38
HG03472	male	SAME1839678	MSL	Mende	AFR	African Ancestry	MSL	1000 Genomes on GRCh38,1000 Genomes 30x on GRCh38,1000 Genomes phase 3 release
HG02966	male	SAME1840114	ESN	Esan	AFR	African Ancestry	ESN	1000 Genomes 30x on GRCh38
HG03477	male	SAME1839706	MSL	Mende	AFR	African Ancestry	MSL
HG02973	male	SAME1840246	ESN	Esan	AFR	African Ancestry	ESN	1000 Genomes on GRCh38,1000 Genomes 30x on GRCh38,1000 Genomes phase 3 release
HG03547	male	SAME1839878	MSL	Mende	AFR	African Ancestry	MSL	1000 Genomes on GRCh38,1000 Genomes 30x on GRCh38,1000 Genomes phase 3 release
HG03166	male	SAME1839127	ESN	Esan	AFR	African Ancestry	ESN	1000 Genomes on GRCh38,1000 Genomes 30x on GRCh38,1000 Genomes phase 3 release
HG03559	male	SAME1839654	MSL	Mende	AFR	African Ancestry	MSL	1000 Genomes on GRCh38,1000 Genomes 30x on GRCh38,1000 Genomes phase 3 release
HG03173	male	SAME1840397	ESN	Esan	AFR	African Ancestry	ESN
HG03566	female	SAME1839433	MSL	Mende	AFR	African Ancestry	MSL	1000 Genomes on GRCh38
HG03197	male	SAME1839926	ESN	Esan	AFR	African Ancestry	ESN	1000 Genomes 30x on GRCh38
HG03578	female	SAME1839245	MSL	Mende	AFR	African Ancestry	MSL	1000 Genomes on GRCh38,1000 Genomes 30x on GRCh38,1000 Genomes phase 3 release
HG03200	female	SAME1839589	ESN	Esan	AFR	African Ancestry	ESN	1000 Genomes 30x on GRCh38
HG03294	female	SAME1839877	ESN	Esan	AFR	African Ancestry	ESN	1000 Genomes on GRCh38,1000 Genomes 30x on GRCh38,1000 Genomes phase 3 release
HG03515	male	SAME1840154	ESN	Esan	AFR	African Ancestry	ESN	1000 Genomes on GRCh38,1000 Genomes 30x on GRCh38,1000 Genomes phase 3 release
HG03299	male	SAME1839805	ESN	Esan	AFR	African Ancestry	ESN	1000 Genomes 30x on GRCh38
HG03522	female	SAME1840193	ESN	Esan	AFR	African Ancestry	ESN	1000 Genomes 30x on GRCh38
HG03302	male	SAME1839479	ESN	Esan	AFR	African Ancestry	ESN	1000 Genomes 30x on GRCh38
HG03539	female	SAME1840014	GWD	Gambian Mandinka	AFR	African Ancestry	GWD	1000 Genomes on GRCh38,1000 Genomes 30x on GRCh38,1000 Genomes phase 3 release,Gambian Genome Variation Project (GRCh38)
HG03307	male	SAME1839509	ESN	Esan	AFR	African Ancestry	ESN	1000 Genomes on GRCh38,1000 Genomes 30x on GRCh38
HG03558	female	SAME1839561	MSL	Mende	AFR	African Ancestry	MSL	1000 Genomes on GRCh38,1000 Genomes 30x on GRCh38,1000 Genomes phase 3 release
HG03585	male	SAME1839293	BEB	Bengali	SAS	South Asian Ancestry	BEB	1000 Genomes on GRCh38,1000 Genomes 30x on GRCh38,1000 Genomes phase 3 release
HG03565	male	SAME1839430	MSL	Mende	AFR	African Ancestry	MSL	1000 Genomes on GRCh38,1000 Genomes 30x on GRCh38,1000 Genomes phase 3 release
HG03600	male	SAME1840215	BEB	Bengali	SAS	South Asian Ancestry	BEB	1000 Genomes on GRCh38,1000 Genomes 30x on GRCh38,1000 Genomes phase 3 release
HG03452	female	SAME1840046	MSL	Mende	AFR	African Ancestry	MSL	1000 Genomes on GRCh38,1000 Genomes 30x on GRCh38,Human Genome Structural Variation Consortium, Phase 3,1000 Genomes phase 3 release
HG03605	female	SAME1840240	BEB	Bengali	SAS	South Asian Ancestry	BEB	1000 Genomes 30x on GRCh38
HG03457	male	SAME1839781	MSL	Mende	AFR	African Ancestry	MSL	1000 Genomes on GRCh38,1000 Genomes 30x on GRCh38,1000 Genomes phase 3 release
HG03314	male	SAME1839217	ESN	Esan	AFR	African Ancestry	ESN	1000 Genomes 30x on GRCh38
HG03464	female	SAME1839827	MSL	Mende	AFR	African Ancestry	MSL	1000 Genomes on GRCh38,1000 Genomes 30x on GRCh38,1000 Genomes phase 3 release
HG03352	male	SAME1840243	ESN	Esan	AFR	African Ancestry	ESN	1000 Genomes on GRCh38,1000 Genomes 30x on GRCh38,1000 Genomes phase 3 release
HG03469	male	SAME1839850	MSL	Mende	AFR	African Ancestry	MSL	1000 Genomes on GRCh38,1000 Genomes 30x on GRCh38,1000 Genomes phase 3 release
HG03787	female	SAME1840224	ITU	Telugu	SAS	South Asian Ancestry	ITU	1000 Genomes on GRCh38,1000 Genomes 30x on GRCh38,1000 Genomes phase 3 release
HG03471	male	SAME1839677	MSL	Mende	AFR	African Ancestry	MSL
HG03794	male	SAME1839920	BEB	Bengali	SAS	South Asian Ancestry	BEB	1000 Genomes on GRCh38,1000 Genomes 30x on GRCh38
HG03476	female	SAME1839702	MSL	Mende	AFR	African Ancestry	MSL	1000 Genomes on GRCh38,1000 Genomes 30x on GRCh38,1000 Genomes phase 3 release
HG03799	female	SAME1839944	BEB	Bengali	SAS	South Asian Ancestry	BEB	1000 Genomes on GRCh38,1000 Genomes 30x on GRCh38
HG03488	female	SAME1839486	PJL	Punjabi	SAS	South Asian Ancestry	PJL	1000 Genomes on GRCh38,1000 Genomes 30x on GRCh38,1000 Genomes phase 3 release
HG03802	female	SAME1839608	BEB	Bengali	SAS	South Asian Ancestry	BEB	1000 Genomes on GRCh38,1000 Genomes 30x on GRCh38,1000 Genomes phase 3 release
HG03490	male	SAME1839259	PJL	Punjabi	SAS	South Asian Ancestry	PJL	1000 Genomes on GRCh38,1000 Genomes 30x on GRCh38,1000 Genomes phase 3 release
HG03807	female	SAME1839547	BEB	Bengali	SAS	South Asian Ancestry	BEB	1000 Genomes 30x on GRCh38,Human Genome Structural Variation Consortium, Phase 2,Human Genome Structural Variation Consortium, Phase 3
HG03508	female	SAME1840286	ESN	Esan	AFR	African Ancestry	ESN	1000 Genomes on GRCh38
HG03732	male	SAME1839378	ITU	Telugu	SAS	South Asian Ancestry	ITU	1000 Genomes 30x on GRCh38,Human Genome Structural Variation Consortium, Phase 2
HG03510	female	SAME1840377	ESN	Esan	AFR	African Ancestry	ESN
HG03744	male	SAME1839265	STU	Tamil	SAS	South Asian Ancestry	STU	1000 Genomes on GRCh38,1000 Genomes 30x on GRCh38,1000 Genomes phase 3 release
HG03394	male	SAME1839648	MSL	Mende	AFR	African Ancestry	MSL	1000 Genomes on GRCh38,1000 Genomes 30x on GRCh38,1000 Genomes phase 3 release
HG03756	female	SAME1839080	STU	Tamil	SAS	South Asian Ancestry	STU	1000 Genomes on GRCh38,1000 Genomes 30x on GRCh38,1000 Genomes phase 3 release
HG03399	male	SAME1839410	MSL	Mende	AFR	African Ancestry	MSL
HG03869	male	SAME1840104	ITU	Telugu	SAS	South Asian Ancestry	ITU	1000 Genomes on GRCh38,1000 Genomes 30x on GRCh38,1000 Genomes phase 3 release
HG03402	female	SAME1839301	MSL	Mende	AFR	African Ancestry	MSL
HG03871	male	SAME1840200	ITU	Telugu	SAS	South Asian Ancestry	ITU	1000 Genomes on GRCh38,1000 Genomes 30x on GRCh38,1000 Genomes phase 3 release
HG03419	female	SAME1839130	MSL	Mende	AFR	African Ancestry	MSL	1000 Genomes on GRCh38,1000 Genomes 30x on GRCh38,1000 Genomes phase 3 release
HG03876	male	SAME1839967	ITU	Telugu	SAS	South Asian Ancestry	ITU
HG03433	male	SAME1840110	MSL	Mende	AFR	African Ancestry	MSL	1000 Genomes on GRCh38,1000 Genomes 30x on GRCh38,1000 Genomes phase 3 release
HG03888	female	SAME1840039	STU	Tamil	SAS	South Asian Ancestry	STU	1000 Genomes on GRCh38,1000 Genomes 30x on GRCh38,1000 Genomes phase 3 release
HG03438	female	SAME1840208	MSL	Mende	AFR	African Ancestry	MSL	1000 Genomes 30x on GRCh38
HG03890	male	SAME1839864	STU	Tamil	SAS	South Asian Ancestry	STU	1000 Genomes on GRCh38,1000 Genomes 30x on GRCh38,1000 Genomes phase 3 release
HG03445	male	SAME1839996	MSL	Mende	AFR	African Ancestry	MSL	1000 Genomes on GRCh38,1000 Genomes 30x on GRCh38,1000 Genomes phase 3 release
HG03895	female	SAME1839888	STU	Tamil	SAS	South Asian Ancestry	STU	1000 Genomes on GRCh38,1000 Genomes 30x on GRCh38,1000 Genomes phase 3 release
HG03572	female	SAME1839463	MSL	Mende	AFR	African Ancestry	MSL	1000 Genomes on GRCh38,1000 Genomes 30x on GRCh38,1000 Genomes phase 3 release
HG03643	female	SAME1839633	STU	Tamil	SAS	South Asian Ancestry	STU	1000 Genomes on GRCh38,1000 Genomes 30x on GRCh38,1000 Genomes phase 3 release
HG03577	male	SAME1839242	MSL	Mende	AFR	African Ancestry	MSL	1000 Genomes on GRCh38,1000 Genomes 30x on GRCh38,1000 Genomes phase 3 release
HG03650	female	SAME1839488	PJL	Punjabi	SAS	South Asian Ancestry	PJL	1000 Genomes on GRCh38,1000 Genomes 30x on GRCh38
HG03584	female	SAME1839290	MSL	Mende	AFR	African Ancestry	MSL	1000 Genomes 30x on GRCh38,1000 Genomes phase 3 release
HG03667	male	SAME1839331	PJL	Punjabi	SAS	South Asian Ancestry	PJL	1000 Genomes on GRCh38,1000 Genomes 30x on GRCh38,1000 Genomes phase 3 release
HG03589	female	SAME1839311	BEB	Bengali	SAS	South Asian Ancestry	BEB	1000 Genomes on GRCh38,1000 Genomes 30x on GRCh38,1000 Genomes phase 3 release
HG03679	male	SAME1839055	STU	Tamil	SAS	South Asian Ancestry	STU	1000 Genomes on GRCh38,1000 Genomes 30x on GRCh38,1000 Genomes phase 3 release
HG03596	male	SAME1839188	BEB	Bengali	SAS	South Asian Ancestry	BEB	1000 Genomes 30x on GRCh38
HG03681	male	SAME1840321	STU	Tamil	SAS	South Asian Ancestry	STU	1000 Genomes on GRCh38,1000 Genomes 30x on GRCh38,1000 Genomes phase 3 release
HG03267	female	SAME1840088	ESN	Esan	AFR	African Ancestry	ESN	1000 Genomes on GRCh38,1000 Genomes 30x on GRCh38,1000 Genomes phase 3 release
HG03706	female	SAME1839758	PJL	Punjabi	SAS	South Asian Ancestry	PJL	1000 Genomes on GRCh38,1000 Genomes 30x on GRCh38,1000 Genomes phase 3 release
HG03279	female	SAME1839972	ESN	Esan	AFR	African Ancestry	ESN	1000 Genomes on GRCh38,1000 Genomes 30x on GRCh38,1000 Genomes phase 3 release
HG03713	male	SAME1839807	ITU	Telugu	SAS	South Asian Ancestry	ITU	1000 Genomes on GRCh38,1000 Genomes 30x on GRCh38,1000 Genomes phase 3 release
HG03293	male	SAME1839871	ESN	Esan	AFR	African Ancestry	ESN
HG03718	male	SAME1839834	ITU	Telugu	SAS	South Asian Ancestry	ITU	1000 Genomes on GRCh38,1000 Genomes 30x on GRCh38,1000 Genomes phase 3 release
HG03298	male	SAME1839903	ESN	Esan	AFR	African Ancestry	ESN	1000 Genomes on GRCh38,1000 Genomes 30x on GRCh38,1000 Genomes phase 3 release
HG03720	male	SAME1839562	ITU	Telugu	SAS	South Asian Ancestry	ITU	1000 Genomes on GRCh38,1000 Genomes 30x on GRCh38,1000 Genomes phase 3 release
HG03301	male	SAME1839472	ESN	Esan	AFR	African Ancestry	ESN	1000 Genomes on GRCh38,1000 Genomes 30x on GRCh38,1000 Genomes phase 3 release
HG03725	male	SAME1839680	ITU	Telugu	SAS	South Asian Ancestry	ITU	1000 Genomes on GRCh38,1000 Genomes 30x on GRCh38
HG03363	female	SAME1839957	ESN	Esan	AFR	African Ancestry	ESN	1000 Genomes on GRCh38,1000 Genomes 30x on GRCh38,1000 Genomes phase 3 release
HG03838	female	SAME1839297	STU	Tamil	SAS	South Asian Ancestry	STU	1000 Genomes on GRCh38,1000 Genomes 30x on GRCh38,1000 Genomes phase 3 release
HG03368	male	SAME1840074	ESN	Esan	AFR	African Ancestry	ESN	1000 Genomes 30x on GRCh38
HG03840	male	SAME1839054	STU	Tamil	SAS	South Asian Ancestry	STU
HG03370	male	SAME1839800	ESN	Esan	AFR	African Ancestry	ESN	1000 Genomes on GRCh38,1000 Genomes 30x on GRCh38,1000 Genomes phase 3 release
HG03845	male	SAME1839170	STU	Tamil	SAS	South Asian Ancestry	STU	1000 Genomes on GRCh38,1000 Genomes phase 3 release
HG03382	male	SAME1839580	MSL	Mende	AFR	African Ancestry	MSL	1000 Genomes on GRCh38,1000 Genomes 30x on GRCh38,1000 Genomes phase 3 release
HG03857	female	SAME1840294	STU	Tamil	SAS	South Asian Ancestry	STU	1000 Genomes on GRCh38,1000 Genomes 30x on GRCh38,1000 Genomes phase 3 release
HG03306	female	SAME1839504	ESN	Esan	AFR	African Ancestry	ESN	1000 Genomes on GRCh38,1000 Genomes 30x on GRCh38
HG03864	male	SAME1840170	ITU	Telugu	SAS	South Asian Ancestry	ITU	1000 Genomes on GRCh38,1000 Genomes 30x on GRCh38,1000 Genomes phase 3 release
HG03313	male	SAME1839213	ESN	Esan	AFR	African Ancestry	ESN	1000 Genomes on GRCh38,1000 Genomes 30x on GRCh38,1000 Genomes phase 3 release
HG03763	male	SAME1839122	PJL	Punjabi	SAS	South Asian Ancestry	PJL	1000 Genomes 30x on GRCh38
HG03344	male	SAME1840364	ESN	Esan	AFR	African Ancestry	ESN	1000 Genomes 30x on GRCh38
HG03770	female	SAME1840388	ITU	Telugu	SAS	South Asian Ancestry	ITU	1000 Genomes on GRCh38,1000 Genomes 30x on GRCh38,1000 Genomes phase 3 release
HG03351	female	SAME1840231	ESN	Esan	AFR	African Ancestry	ESN	1000 Genomes on GRCh38,1000 Genomes 30x on GRCh38,1000 Genomes phase 3 release
HG03775	male	SAME1840413	ITU	Telugu	SAS	South Asian Ancestry	ITU	1000 Genomes on GRCh38,1000 Genomes 30x on GRCh38,1000 Genomes phase 3 release
HG03604	female	SAME1840236	BEB	Bengali	SAS	South Asian Ancestry	BEB	1000 Genomes on GRCh38,1000 Genomes 30x on GRCh38,1000 Genomes phase 3 release
HG03782	female	SAME1840119	ITU	Telugu	SAS	South Asian Ancestry	ITU	1000 Genomes on GRCh38,1000 Genomes 30x on GRCh38,1000 Genomes phase 3 release
HG03611	female	SAME1839929	BEB	Bengali	SAS	South Asian Ancestry	BEB	1000 Genomes on GRCh38,1000 Genomes 30x on GRCh38,1000 Genomes phase 3 release
HG03686	male	SAME1840335	STU	Tamil	SAS	South Asian Ancestry	STU	1000 Genomes on GRCh38,1000 Genomes 30x on GRCh38,1000 Genomes phase 3 release
HG03616	female	SAME1839955	BEB	Bengali	SAS	South Asian Ancestry	BEB	1000 Genomes on GRCh38,1000 Genomes 30x on GRCh38,1000 Genomes phase 3 release
HG03693	male	SAME1840372	STU	Tamil	SAS	South Asian Ancestry	STU	1000 Genomes on GRCh38,1000 Genomes 30x on GRCh38,1000 Genomes phase 3 release
HG03779	male	SAME1840351	ITU	Telugu	SAS	South Asian Ancestry	ITU	1000 Genomes on GRCh38,1000 Genomes 30x on GRCh38,1000 Genomes phase 3 release
HG03698	female	SAME1840145	STU	Tamil	SAS	South Asian Ancestry	STU	1000 Genomes on GRCh38,1000 Genomes 30x on GRCh38,1000 Genomes phase 3 release
HG03781	female	SAME1840117	ITU	Telugu	SAS	South Asian Ancestry	ITU	1000 Genomes on GRCh38,1000 Genomes 30x on GRCh38,1000 Genomes phase 3 release
HG03701	male	SAME1840016	PJL	Punjabi	SAS	South Asian Ancestry	PJL	1000 Genomes 30x on GRCh38
HG03786	male	SAME1840218	ITU	Telugu	SAS	South Asian Ancestry	ITU	1000 Genomes on GRCh38,1000 Genomes 30x on GRCh38,1000 Genomes phase 3 release
HG03814	female	SAME1839411	BEB	Bengali	SAS	South Asian Ancestry	BEB	1000 Genomes on GRCh38,1000 Genomes 30x on GRCh38,1000 Genomes phase 3 release
HG03793	female	SAME1839915	BEB	Bengali	SAS	South Asian Ancestry	BEB	1000 Genomes on GRCh38,1000 Genomes 30x on GRCh38,1000 Genomes phase 3 release
HG03821	male	SAME1839449	BEB	Bengali	SAS	South Asian Ancestry	BEB	1000 Genomes on GRCh38,1000 Genomes 30x on GRCh38,1000 Genomes phase 3 release
HG03798	male	SAME1839941	BEB	Bengali	SAS	South Asian Ancestry	BEB	1000 Genomes 30x on GRCh38
HG03826	female	SAME1839465	BEB	Bengali	SAS	South Asian Ancestry	BEB	1000 Genomes on GRCh38,1000 Genomes 30x on GRCh38,1000 Genomes phase 3 release
HG03801	female	SAME1839606	BEB	Bengali	SAS	South Asian Ancestry	BEB	1000 Genomes 30x on GRCh38
HG03833	male	SAME1839356	BEB	Bengali	SAS	South Asian Ancestry	BEB	1000 Genomes on GRCh38,1000 Genomes 30x on GRCh38,1000 Genomes phase 3 release
HG03832	female	SAME1839353	BEB	Bengali	SAS	South Asian Ancestry	BEB	1000 Genomes on GRCh38,1000 Genomes 30x on GRCh38,1000 Genomes phase 3 release
HG04076	female	SAME1840358	ITU	Telugu	SAS	South Asian Ancestry	ITU	1000 Genomes on GRCh38,1000 Genomes 30x on GRCh38,1000 Genomes phase 3 release
HG03837	male	SAME1839291	STU	Tamil	SAS	South Asian Ancestry	STU	1000 Genomes on GRCh38,1000 Genomes 30x on GRCh38,1000 Genomes phase 3 release
HG04090	female	SAME1839927	ITU	Telugu	SAS	South Asian Ancestry	ITU	1000 Genomes on GRCh38,1000 Genomes 30x on GRCh38,1000 Genomes phase 3 release
HG03844	male	SAME1839166	STU	Tamil	SAS	South Asian Ancestry	STU	1000 Genomes on GRCh38,1000 Genomes 30x on GRCh38,1000 Genomes phase 3 release
HG04115	male	SAME1839362	STU	Tamil	SAS	South Asian Ancestry	STU	1000 Genomes 30x on GRCh38
HG03849	female	SAME1839190	STU	Tamil	SAS	South Asian Ancestry	STU	1000 Genomes on GRCh38,1000 Genomes 30x on GRCh38,1000 Genomes phase 3 release
HG04122	male	SAME1839230	STU	Tamil	SAS	South Asian Ancestry	STU	1000 Genomes 30x on GRCh38
HG03851	male	SAME1840272	STU	Tamil	SAS	South Asian Ancestry	STU	1000 Genomes on GRCh38,1000 Genomes 30x on GRCh38,1000 Genomes phase 3 release
HG04127	male	SAME1839249	STU	Tamil	SAS	South Asian Ancestry	STU	1000 Genomes on GRCh38,1000 Genomes 30x on GRCh38
HG03856	male	SAME1840291	STU	Tamil	SAS	South Asian Ancestry	STU	1000 Genomes on GRCh38,1000 Genomes 30x on GRCh38,1000 Genomes phase 3 release
HG04134	male	SAME1839303	BEB	Bengali	SAS	South Asian Ancestry	BEB	1000 Genomes on GRCh38,1000 Genomes 30x on GRCh38,1000 Genomes phase 3 release
HG03697	male	SAME1840137	STU	Tamil	SAS	South Asian Ancestry	STU	1000 Genomes on GRCh38,1000 Genomes 30x on GRCh38,1000 Genomes phase 3 release
HG04204	male	SAME1839437	STU	Tamil	SAS	South Asian Ancestry	STU	1000 Genomes 30x on GRCh38
HG03700	female	SAME1840010	PJL	Punjabi	SAS	South Asian Ancestry	PJL	1000 Genomes on GRCh38,1000 Genomes 30x on GRCh38
HG04209	female	SAME1839452	ITU	Telugu	SAS	South Asian Ancestry	ITU	1000 Genomes on GRCh38,1000 Genomes 30x on GRCh38,1000 Genomes phase 3 release
HG03705	male	SAME1840051	PJL	Punjabi	SAS	South Asian Ancestry	PJL	1000 Genomes on GRCh38,1000 Genomes 30x on GRCh38,1000 Genomes phase 3 release
HG04211	male	SAME1839321	ITU	Telugu	SAS	South Asian Ancestry	ITU	1000 Genomes on GRCh38,1000 Genomes 30x on GRCh38,1000 Genomes phase 3 release
HG03717	female	SAME1839831	ITU	Telugu	SAS	South Asian Ancestry	ITU	1000 Genomes on GRCh38,1000 Genomes 30x on GRCh38,1000 Genomes phase 3 release
HG04216	female	SAME1839339	ITU	Telugu	SAS	South Asian Ancestry	ITU	1000 Genomes on GRCh38,1000 Genomes 30x on GRCh38,1000 Genomes phase 3 release
HG03755	male	SAME1839074	STU	Tamil	SAS	South Asian Ancestry	STU	1000 Genomes on GRCh38,1000 Genomes 30x on GRCh38,1000 Genomes phase 3 release
HG04228	male	SAME1839161	STU	Tamil	SAS	South Asian Ancestry	STU	1000 Genomes 30x on GRCh38
HG03762	female	SAME1839119	PJL	Punjabi	SAS	South Asian Ancestry	PJL	1000 Genomes on GRCh38,1000 Genomes 30x on GRCh38,1000 Genomes phase 3 release
HG04235	male	SAME1840263	ITU	Telugu	SAS	South Asian Ancestry	ITU	1000 Genomes on GRCh38,1000 Genomes 30x on GRCh38,1000 Genomes phase 3 release
HG03767	male	SAME1839141	PJL	Punjabi	SAS	South Asian Ancestry	PJL	1000 Genomes on GRCh38,1000 Genomes 30x on GRCh38,1000 Genomes phase 3 release
HG03903	female	SAME1839493	BEB	Bengali	SAS	South Asian Ancestry	BEB
HG03774	female	SAME1840408	ITU	Telugu	SAS	South Asian Ancestry	ITU	1000 Genomes on GRCh38,1000 Genomes 30x on GRCh38,1000 Genomes phase 3 release
HG03908	male	SAME1839522	BEB	Bengali	SAS	South Asian Ancestry	BEB	1000 Genomes on GRCh38,1000 Genomes 30x on GRCh38,1000 Genomes phase 3 release
HG03635	female	SAME1839578	PJL	Punjabi	SAS	South Asian Ancestry	PJL	1000 Genomes 30x on GRCh38
HG03910	female	SAME1839205	BEB	Bengali	SAS	South Asian Ancestry	BEB	1000 Genomes on GRCh38,1000 Genomes 30x on GRCh38,1000 Genomes phase 3 release
HG03642	female	SAME1839627	STU	Tamil	SAS	South Asian Ancestry	STU	1000 Genomes on GRCh38,1000 Genomes 30x on GRCh38,1000 Genomes phase 3 release
HG03915	female	SAME1839227	BEB	Bengali	SAS	South Asian Ancestry	BEB	1000 Genomes 30x on GRCh38
HG03654	male	SAME1839513	PJL	Punjabi	SAS	South Asian Ancestry	PJL	1000 Genomes 30x on GRCh38
HG03922	female	SAME1839103	BEB	Bengali	SAS	South Asian Ancestry	BEB	1000 Genomes on GRCh38,1000 Genomes 30x on GRCh38,1000 Genomes phase 3 release
HG03863	female	SAME1840162	ITU	Telugu	SAS	South Asian Ancestry	ITU	1000 Genomes on GRCh38,1000 Genomes 30x on GRCh38,1000 Genomes phase 3 release
HG04141	female	SAME1839178	BEB	Bengali	SAS	South Asian Ancestry	BEB	1000 Genomes on GRCh38,1000 Genomes 30x on GRCh38,1000 Genomes phase 3 release
HG03868	female	SAME1840097	ITU	Telugu	SAS	South Asian Ancestry	ITU	1000 Genomes on GRCh38,1000 Genomes 30x on GRCh38,1000 Genomes phase 3 release
HG04146	male	SAME1839108	BEB	Bengali	SAS	South Asian Ancestry	BEB	1000 Genomes on GRCh38,1000 Genomes 30x on GRCh38,1000 Genomes phase 3 release
HG03870	male	SAME1840196	ITU	Telugu	SAS	South Asian Ancestry	ITU	1000 Genomes on GRCh38,1000 Genomes 30x on GRCh38,1000 Genomes phase 3 release
HG04153	female	SAME1840299	BEB	Bengali	SAS	South Asian Ancestry	BEB	1000 Genomes on GRCh38,1000 Genomes 30x on GRCh38,1000 Genomes phase 3 release
HG03875	male	SAME1839965	ITU	Telugu	SAS	South Asian Ancestry	ITU	1000 Genomes on GRCh38,1000 Genomes 30x on GRCh38,1000 Genomes phase 3 release
HG04158	male	SAME1840400	BEB	Bengali	SAS	South Asian Ancestry	BEB	1000 Genomes on GRCh38,1000 Genomes 30x on GRCh38,1000 Genomes phase 3 release
HG03882	female	SAME1839999	ITU	Telugu	SAS	South Asian Ancestry	ITU	1000 Genomes on GRCh38,1000 Genomes 30x on GRCh38,1000 Genomes phase 3 release
HG04160	male	SAME1840179	BEB	Bengali	SAS	South Asian Ancestry	BEB	1000 Genomes 30x on GRCh38
HG03887	male	SAME1840028	STU	Tamil	SAS	South Asian Ancestry	STU	1000 Genomes on GRCh38,1000 Genomes 30x on GRCh38,1000 Genomes phase 3 release
HG03953	male	SAME1840252	STU	Tamil	SAS	South Asian Ancestry	STU	1000 Genomes on GRCh38,1000 Genomes 30x on GRCh38,1000 Genomes phase 3 release
HG03673	female	SAME1839030	STU	Tamil	SAS	South Asian Ancestry	STU	1000 Genomes on GRCh38,1000 Genomes 30x on GRCh38,1000 Genomes phase 3 release
HG03960	male	SAME1839945	ITU	Telugu	SAS	South Asian Ancestry	ITU	1000 Genomes on GRCh38,1000 Genomes 30x on GRCh38,1000 Genomes phase 3 release
HG03680	male	SAME1840311	STU	Tamil	SAS	South Asian Ancestry	STU	1000 Genomes on GRCh38,1000 Genomes 30x on GRCh38,1000 Genomes phase 3 release
HG03965	male	SAME1840063	ITU	Telugu	SAS	South Asian Ancestry	ITU	1000 Genomes on GRCh38,1000 Genomes 30x on GRCh38,1000 Genomes phase 3 release
HG03685	male	SAME1840333	STU	Tamil	SAS	South Asian Ancestry	STU	1000 Genomes on GRCh38,1000 Genomes 30x on GRCh38,1000 Genomes phase 3 release
HG03972	female	SAME1839721	ITU	Telugu	SAS	South Asian Ancestry	ITU	1000 Genomes on GRCh38
HG03692	female	SAME1840371	STU	Tamil	SAS	South Asian Ancestry	STU	1000 Genomes on GRCh38,1000 Genomes 30x on GRCh38,1000 Genomes phase 3 release
HG03977	female	SAME1839746	ITU	Telugu	SAS	South Asian Ancestry	ITU	1000 Genomes on GRCh38,1000 Genomes 30x on GRCh38,1000 Genomes phase 3 release
HG03729	male	SAME1839701	ITU	Telugu	SAS	South Asian Ancestry	ITU	1000 Genomes on GRCh38,1000 Genomes 30x on GRCh38,1000 Genomes phase 3 release
HG03989	female	SAME1839532	STU	Tamil	SAS	South Asian Ancestry	STU	1000 Genomes on GRCh38,1000 Genomes 30x on GRCh38,1000 Genomes phase 3 release
HG03731	female	SAME1839372	ITU	Telugu	SAS	South Asian Ancestry	ITU	1000 Genomes on GRCh38,1000 Genomes 30x on GRCh38,1000 Genomes phase 3 release
HG03991	male	SAME1839640	STU	Tamil	SAS	South Asian Ancestry	STU	1000 Genomes on GRCh38,1000 Genomes 30x on GRCh38,1000 Genomes phase 3 release
HG03736	female	SAME1839389	STU	Tamil	SAS	South Asian Ancestry	STU	1000 Genomes on GRCh38,1000 Genomes 30x on GRCh38,1000 Genomes phase 3 release
HG04002	male	SAME1839769	ITU	Telugu	SAS	South Asian Ancestry	ITU	1000 Genomes on GRCh38,1000 Genomes 30x on GRCh38,1000 Genomes phase 3 release
HG03743	male	SAME1839261	STU	Tamil	SAS	South Asian Ancestry	STU	1000 Genomes on GRCh38,1000 Genomes 30x on GRCh38,1000 Genomes phase 3 release
HG04014	female	SAME1839844	ITU	Telugu	SAS	South Asian Ancestry	ITU	1000 Genomes on GRCh38,1000 Genomes 30x on GRCh38,1000 Genomes phase 3 release
HG03750	male	SAME1839309	STU	Tamil	SAS	South Asian Ancestry	STU	1000 Genomes on GRCh38,1000 Genomes 30x on GRCh38,1000 Genomes phase 3 release
HG04019	male	SAME1839572	ITU	Telugu	SAS	South Asian Ancestry	ITU	1000 Genomes on GRCh38,1000 Genomes 30x on GRCh38,1000 Genomes phase 3 release
HG03806	male	SAME1839542	BEB	Bengali	SAS	South Asian Ancestry	BEB	1000 Genomes on GRCh38,1000 Genomes 30x on GRCh38
HG04026	female	SAME1839622	ITU	Telugu	SAS	South Asian Ancestry	ITU	1000 Genomes on GRCh38,1000 Genomes 30x on GRCh38,1000 Genomes phase 3 release
HG03813	female	SAME1839406	BEB	Bengali	SAS	South Asian Ancestry	BEB
HG04033	male	SAME1839466	STU	Tamil	SAS	South Asian Ancestry	STU	1000 Genomes on GRCh38,1000 Genomes 30x on GRCh38,1000 Genomes phase 3 release
HG03825	female	SAME1839462	BEB	Bengali	SAS	South Asian Ancestry	BEB	1000 Genomes 30x on GRCh38
HG04177	female	SAME1839992	BEB	Bengali	SAS	South Asian Ancestry	BEB	1000 Genomes on GRCh38,1000 Genomes 30x on GRCh38,1000 Genomes phase 3 release
HG04063	female	SAME1839155	ITU	Telugu	SAS	South Asian Ancestry	ITU	1000 Genomes on GRCh38,1000 Genomes 30x on GRCh38,1000 Genomes phase 3 release
HG04184	female	SAME1840049	BEB	Bengali	SAS	South Asian Ancestry	BEB	1000 Genomes 30x on GRCh38
HG04070	female	SAME1840411	ITU	Telugu	SAS	South Asian Ancestry	ITU	1000 Genomes on GRCh38,1000 Genomes 30x on GRCh38,1000 Genomes phase 3 release
HG04189	female	SAME1839783	BEB	Bengali	SAS	South Asian Ancestry	BEB	1000 Genomes on GRCh38,1000 Genomes 30x on GRCh38,1000 Genomes phase 3 release
HG04075	female	SAME1840359	STU	Tamil	SAS	South Asian Ancestry	STU	1000 Genomes on GRCh38,1000 Genomes 30x on GRCh38,1000 Genomes phase 3 release
HG04191	male	SAME1839897	BEB	Bengali	SAS	South Asian Ancestry	BEB	1000 Genomes on GRCh38,1000 Genomes 30x on GRCh38
HG04094	male	SAME1839953	ITU	Telugu	SAS	South Asian Ancestry	ITU	1000 Genomes on GRCh38,1000 Genomes 30x on GRCh38,1000 Genomes phase 3 release
HG03927	female	SAME1839035	BEB	Bengali	SAS	South Asian Ancestry	BEB	1000 Genomes 30x on GRCh38
HG04099	female	SAME1840065	STU	Tamil	SAS	South Asian Ancestry	STU	1000 Genomes on GRCh38,1000 Genomes 30x on GRCh38,1000 Genomes phase 3 release
HG03934	female	SAME1840318	BEB	Bengali	SAS	South Asian Ancestry	BEB	1000 Genomes on GRCh38,1000 Genomes 30x on GRCh38,1000 Genomes phase 3 release
HG04107	male	SAME1839660	STU	Tamil	SAS	South Asian Ancestry	STU	1000 Genomes on GRCh38,1000 Genomes 30x on GRCh38,1000 Genomes phase 3 release
HG03939	female	SAME1840336	BEB	Bengali	SAS	South Asian Ancestry	BEB
HG04114	male	SAME1839363	STU	Tamil	SAS	South Asian Ancestry	STU	1000 Genomes on GRCh38
HG03941	male	SAME1840353	BEB	Bengali	SAS	South Asian Ancestry	BEB	1000 Genomes on GRCh38,1000 Genomes 30x on GRCh38,1000 Genomes phase 3 release
HG03988	male	SAME1839528	STU	Tamil	SAS	South Asian Ancestry	STU	1000 Genomes on GRCh38
HG04038	female	SAME1839499	STU	Tamil	SAS	South Asian Ancestry	STU	1000 Genomes on GRCh38,1000 Genomes 30x on GRCh38,1000 Genomes phase 3 release
HG03990	male	SAME1839637	STU	Tamil	SAS	South Asian Ancestry	STU	1000 Genomes on GRCh38,1000 Genomes 30x on GRCh38,1000 Genomes phase 3 release
HG04040	male	SAME1839197	STU	Tamil	SAS	South Asian Ancestry	STU
HG03995	female	SAME1839395	STU	Tamil	SAS	South Asian Ancestry	STU	1000 Genomes on GRCh38,1000 Genomes 30x on GRCh38,1000 Genomes phase 3 release
NA12828	female	SAME125076	CEU	CEPH	EUR	European Ancestry	CEU	1000 Genomes on GRCh38,1000 Genomes 30x on GRCh38,1000 Genomes phase 3 release,1000 Genomes phase 1 release
HG04001	female	SAME1839752	ITU	Telugu	SAS	South Asian Ancestry	ITU	1000 Genomes on GRCh38,1000 Genomes 30x on GRCh38,1000 Genomes phase 3 release
NA12830	female	SAME125289	CEU	CEPH	EUR	European Ancestry	CEU	1000 Genomes on GRCh38,1000 Genomes 30x on GRCh38,1000 Genomes phase 3 release,1000 Genomes phase 1 release,Geuvadis
HG04006	male	SAME1839787	STU	Tamil	SAS	South Asian Ancestry	STU	1000 Genomes on GRCh38,1000 Genomes 30x on GRCh38,1000 Genomes phase 3 release
NA12842	male	SAME123542	CEU	CEPH	EUR	European Ancestry	CEU	1000 Genomes on GRCh38,1000 Genomes 30x on GRCh38,1000 Genomes phase 3 release,1000 Genomes phase 1 release,Geuvadis
HG04018	female	SAME1839565	ITU	Telugu	SAS	South Asian Ancestry	ITU	1000 Genomes on GRCh38,1000 Genomes 30x on GRCh38,1000 Genomes phase 3 release
NA12873	female	SAME123388	CEU	CEPH	EUR	European Ancestry	CEU	1000 Genomes on GRCh38,1000 Genomes 30x on GRCh38,1000 Genomes phase 3 release,1000 Genomes phase 1 release,Geuvadis
HG04020	male	SAME1839685	ITU	Telugu	SAS	South Asian Ancestry	ITU	1000 Genomes on GRCh38,1000 Genomes 30x on GRCh38,1000 Genomes phase 3 release
NA12878	female	SAME123392	CEU	CEPH	EUR	European Ancestry	CEU	1000 Genomes on GRCh38,1000 Genomes 30x on GRCh38,Human Genome Structural Variation Consortium, Phase 2,Illumina Platinum pedigree,1000 Genomes phase 3 release,1000 Genomes phase 1 release
HG03894	female	SAME1839885	STU	Tamil	SAS	South Asian Ancestry	STU	1000 Genomes on GRCh38,1000 Genomes 30x on GRCh38,1000 Genomes phase 3 release
NA12892	female	SAME123181	CEU	CEPH	EUR	European Ancestry	CEU	1000 Genomes on GRCh38,1000 Genomes 30x on GRCh38,Illumina Platinum pedigree,1000 Genomes phase 3 release,1000 Genomes phase 1 release
HG03899	male	SAME1839814	STU	Tamil	SAS	South Asian Ancestry	STU	1000 Genomes on GRCh38,1000 Genomes 30x on GRCh38,1000 Genomes phase 3 release
NA18484	female	SAME124101	YRI	Yoruba	AFR	African Ancestry	YRI	1000 Genomes 30x on GRCh38,1000 Genomes phase 3 release
HG03902	male	SAME1839484	BEB	Bengali	SAS	South Asian Ancestry	BEB	1000 Genomes on GRCh38,1000 Genomes 30x on GRCh38,1000 Genomes phase 3 release
NA18489	female	SAME124102	YRI	Yoruba	AFR	African Ancestry	YRI	1000 Genomes on GRCh38,1000 Genomes 30x on GRCh38,1000 Genomes phase 3 release,1000 Genomes phase 1 release,Geuvadis
HG03907	female	SAME1839517	BEB	Bengali	SAS	South Asian Ancestry	BEB	1000 Genomes on GRCh38,1000 Genomes 30x on GRCh38,1000 Genomes phase 3 release
NA18504	male	SAME125061	YRI	Yoruba	AFR	African Ancestry	YRI	1000 Genomes on GRCh38,1000 Genomes 30x on GRCh38,1000 Genomes phase 3 release,1000 Genomes phase 1 release
HG03914	male	SAME1839224	BEB	Bengali	SAS	South Asian Ancestry	BEB	1000 Genomes on GRCh38,1000 Genomes 30x on GRCh38,1000 Genomes phase 3 release
NA18509	male	SAME125066	YRI	Yoruba	AFR	African Ancestry	YRI	1000 Genomes phase 3 release
HG04195	female	SAME1839823	BEB	Bengali	SAS	South Asian Ancestry	BEB	1000 Genomes on GRCh38,1000 Genomes 30x on GRCh38,1000 Genomes phase 3 release
NA18511	female	SAME124885	YRI	Yoruba	AFR	African Ancestry	YRI	1000 Genomes on GRCh38,1000 Genomes 30x on GRCh38,1000 Genomes phase 3 release,1000 Genomes phase 1 release,Geuvadis
HG04208	female	SAME1839453	STU	Tamil	SAS	South Asian Ancestry	STU
NA18516	male	SAME124884	YRI	Yoruba	AFR	African Ancestry	YRI	1000 Genomes on GRCh38,1000 Genomes 30x on GRCh38,1000 Genomes phase 3 release,1000 Genomes phase 1 release
HG04210	male	SAME1839225	STU	Tamil	SAS	South Asian Ancestry	STU	1000 Genomes on GRCh38,1000 Genomes 30x on GRCh38,1000 Genomes phase 3 release
NA10860	male	SAME125131	CEU	CEPH	EUR	European Ancestry	CEU	1000 Genomes 30x on GRCh38,1000 Genomes phase 3 release
HG04215	male	SAME1839333	STU	Tamil	SAS	South Asian Ancestry	STU	1000 Genomes 30x on GRCh38
NA10865	male	SAME125128	CEU	CEPH	EUR	European Ancestry	CEU	1000 Genomes 30x on GRCh38,1000 Genomes phase 3 release
HG04164	male	SAME1840102	BEB	Bengali	SAS	South Asian Ancestry	BEB	1000 Genomes on GRCh38,1000 Genomes 30x on GRCh38,1000 Genomes phase 3 release
NA11832	female	SAME124554	CEU	CEPH	EUR	European Ancestry	CEU	1000 Genomes on GRCh38,1000 Genomes 30x on GRCh38,1000 Genomes phase 3 release,1000 Genomes phase 1 release,Geuvadis
HG04171	female	SAME1839968	BEB	Bengali	SAS	South Asian Ancestry	BEB	1000 Genomes on GRCh38,1000 Genomes 30x on GRCh38,1000 Genomes phase 3 release
NA11882	female	SAME123210	CEU	CEPH	EUR	European Ancestry	CEU	1000 Genomes 30x on GRCh38,1000 Genomes phase 3 release
HG04176	male	SAME1839986	BEB	Bengali	SAS	South Asian Ancestry	BEB	1000 Genomes on GRCh38,1000 Genomes 30x on GRCh38,1000 Genomes phase 3 release
NA11894	female	SAME123043	CEU	CEPH	EUR	European Ancestry	CEU	1000 Genomes on GRCh38,1000 Genomes 30x on GRCh38,1000 Genomes phase 3 release,1000 Genomes phase 1 release,Geuvadis
HG04183	female	SAME1840044	BEB	Bengali	SAS	South Asian Ancestry	BEB	1000 Genomes on GRCh38,1000 Genomes 30x on GRCh38,1000 Genomes phase 3 release
NA11919	male	SAME122834	CEU	CEPH	EUR	European Ancestry	CEU	1000 Genomes on GRCh38,1000 Genomes 30x on GRCh38,1000 Genomes phase 3 release,1000 Genomes phase 1 release
HG04188	male	SAME1839771	BEB	Bengali	SAS	South Asian Ancestry	BEB	1000 Genomes on GRCh38,1000 Genomes 30x on GRCh38,1000 Genomes phase 3 release
NA11933	female	SAME125098	CEU	CEPH	EUR	European Ancestry	CEU	1000 Genomes on GRCh38,1000 Genomes 30x on GRCh38,1000 Genomes phase 3 release,1000 Genomes phase 1 release
HG04133	female	SAME1839294	BEB	Bengali	SAS	South Asian Ancestry	BEB	1000 Genomes 30x on GRCh38
NA11995	female	SAME123968	CEU	CEPH	EUR	European Ancestry	CEU	1000 Genomes on GRCh38,1000 Genomes 30x on GRCh38,1000 Genomes phase 3 release,1000 Genomes phase 1 release,Geuvadis
HG04140	male	SAME1839173	BEB	Bengali	SAS	South Asian Ancestry	BEB	1000 Genomes on GRCh38,1000 Genomes 30x on GRCh38,1000 Genomes phase 3 release
NA12006	female	SAME125145	CEU	CEPH	EUR	European Ancestry	CEU	1000 Genomes on GRCh38,1000 Genomes 30x on GRCh38,1000 Genomes phase 3 release,1000 Genomes phase 1 release,Geuvadis
HG04152	male	SAME1840300	BEB	Bengali	SAS	South Asian Ancestry	BEB	1000 Genomes on GRCh38,1000 Genomes 30x on GRCh38,1000 Genomes phase 3 release
NA12044	female	SAME123212	CEU	CEPH	EUR	European Ancestry	CEU	1000 Genomes on GRCh38,1000 Genomes 30x on GRCh38,1000 Genomes phase 3 release,1000 Genomes phase 1 release,Geuvadis
HG04157	male	SAME1840395	BEB	Bengali	SAS	South Asian Ancestry	BEB	1000 Genomes 30x on GRCh38
NA12056	male	SAME123414	CEU	CEPH	EUR	European Ancestry	CEU	1000 Genomes 30x on GRCh38,1000 Genomes phase 3 release
HG03919	female	SAME1839329	BEB	Bengali	SAS	South Asian Ancestry	BEB	1000 Genomes on GRCh38,1000 Genomes 30x on GRCh38,1000 Genomes phase 3 release
NA12145	female	SAME124157	CEU	CEPH	EUR	European Ancestry	CEU	1000 Genomes 30x on GRCh38,1000 Genomes phase 3 release
HG03926	male	SAME1839033	BEB	Bengali	SAS	South Asian Ancestry	BEB	1000 Genomes on GRCh38,1000 Genomes 30x on GRCh38,1000 Genomes phase 3 release
NA12234	female	SAME124003	CEU	CEPH	EUR	European Ancestry	CEU	1000 Genomes on GRCh38,1000 Genomes 30x on GRCh38,1000 Genomes phase 3 release,1000 Genomes phase 1 release,Geuvadis
HG03940	female	SAME1840346	BEB	Bengali	SAS	South Asian Ancestry	BEB	1000 Genomes on GRCh38,1000 Genomes 30x on GRCh38,1000 Genomes phase 3 release
NA12239	female	SAME123999	CEU	CEPH	EUR	European Ancestry	CEU	1000 Genomes 30x on GRCh38,1000 Genomes phase 3 release
HG03945	female	SAME1840369	STU	Tamil	SAS	South Asian Ancestry	STU	1000 Genomes on GRCh38,1000 Genomes 30x on GRCh38,1000 Genomes phase 3 release
NA12272	male	SAME123231	CEU	CEPH	EUR	European Ancestry	CEU	1000 Genomes on GRCh38,1000 Genomes 30x on GRCh38,1000 Genomes phase 3 release,1000 Genomes phase 1 release,Geuvadis
HG03969	male	SAME1840082	ITU	Telugu	SAS	South Asian Ancestry	ITU	1000 Genomes on GRCh38,1000 Genomes 30x on GRCh38,1000 Genomes phase 3 release
NA18523	female	SAME124670	YRI	Yoruba	AFR	African Ancestry	YRI	1000 Genomes on GRCh38,1000 Genomes 30x on GRCh38,1000 Genomes phase 3 release,1000 Genomes phase 1 release
HG03971	male	SAME1839718	ITU	Telugu	SAS	South Asian Ancestry	ITU	1000 Genomes on GRCh38,1000 Genomes 30x on GRCh38,1000 Genomes phase 3 release
NA18528	female	SAME124661	CHB	Han Chinese	EAS	East Asian Ancestry	CHB	1000 Genomes on GRCh38,1000 Genomes 30x on GRCh38,1000 Genomes phase 3 release,1000 Genomes phase 1 release
HG03976	male	SAME1839739	ITU	Telugu	SAS	South Asian Ancestry	ITU	1000 Genomes on GRCh38,1000 Genomes 30x on GRCh38,1000 Genomes phase 3 release
NA18530	male	SAME124484	CHB	Han Chinese	EAS	East Asian Ancestry	CHB	1000 Genomes on GRCh38,1000 Genomes 30x on GRCh38,1000 Genomes phase 3 release,1000 Genomes phase 1 release
HG04025	female	SAME1839614	ITU	Telugu	SAS	South Asian Ancestry	ITU	1000 Genomes on GRCh38,1000 Genomes 30x on GRCh38,1000 Genomes phase 3 release
NA18535	female	SAME124487	CHB	Han Chinese	EAS	East Asian Ancestry	CHB	1000 Genomes on GRCh38,1000 Genomes 30x on GRCh38,1000 Genomes phase 3 release,1000 Genomes phase 1 release
HG04037	female	SAME1839500	STU	Tamil	SAS	South Asian Ancestry	STU	1000 Genomes on GRCh38,1000 Genomes phase 3 release
NA18542	female	SAME124267	CHB	Han Chinese	EAS	East Asian Ancestry	CHB	1000 Genomes on GRCh38,1000 Genomes 30x on GRCh38,1000 Genomes phase 3 release,1000 Genomes phase 1 release,90 Han Chinese high coverage genomes
HG04056	male	SAME1839102	ITU	Telugu	SAS	South Asian Ancestry	ITU	1000 Genomes on GRCh38,1000 Genomes 30x on GRCh38,1000 Genomes phase 3 release
NA18547	female	SAME124264	CHB	Han Chinese	EAS	East Asian Ancestry	CHB	1000 Genomes on GRCh38,1000 Genomes 30x on GRCh38,1000 Genomes phase 3 release,1000 Genomes phase 1 release,90 Han Chinese high coverage genomes
NA18503	male	SAME125056	YRI	Yoruba	AFR	African Ancestry	YRI	1000 Genomes 30x on GRCh38,1000 Genomes phase 3 release
NA18559	male	SAME124093	CHB	Han Chinese	EAS	East Asian Ancestry	CHB	1000 Genomes on GRCh38,1000 Genomes 30x on GRCh38,1000 Genomes phase 3 release,1000 Genomes phase 1 release
NA18508	female	SAME124318	YRI	Yoruba	AFR	African Ancestry	YRI	1000 Genomes on GRCh38,1000 Genomes 30x on GRCh38,1000 Genomes phase 3 release,1000 Genomes phase 1 release,Geuvadis
NA18561	male	SAME123926	CHB	Han Chinese	EAS	East Asian Ancestry	CHB	1000 Genomes on GRCh38,1000 Genomes 30x on GRCh38,1000 Genomes phase 3 release,1000 Genomes phase 1 release,90 Han Chinese high coverage genomes
NA18510	male	SAME124886	YRI	Yoruba	AFR	African Ancestry	YRI	1000 Genomes on GRCh38,1000 Genomes 30x on GRCh38,1000 Genomes phase 3 release,1000 Genomes phase 1 release,Geuvadis
NA18566	female	SAME123923	CHB	Han Chinese	EAS	East Asian Ancestry	CHB	1000 Genomes on GRCh38,1000 Genomes 30x on GRCh38,1000 Genomes phase 3 release,1000 Genomes phase 1 release,90 Han Chinese high coverage genomes
NA18515	male	SAME124881	YRI	Yoruba	AFR	African Ancestry	YRI	1000 Genomes 30x on GRCh38,1000 Genomes phase 3 release
NA18573	female	SAME123738	CHB	Han Chinese	EAS	East Asian Ancestry	CHB	1000 Genomes on GRCh38,1000 Genomes 30x on GRCh38,1000 Genomes phase 3 release,1000 Genomes phase 1 release,90 Han Chinese high coverage genomes
NA18522	male	SAME124669	YRI	Yoruba	AFR	African Ancestry	YRI	1000 Genomes on GRCh38,1000 Genomes 30x on GRCh38,1000 Genomes phase 3 release,1000 Genomes phase 1 release
NA18592	female	SAME123721	CHB	Han Chinese	EAS	East Asian Ancestry	CHB	1000 Genomes on GRCh38,1000 Genomes 30x on GRCh38,1000 Genomes phase 3 release,1000 Genomes phase 1 release,90 Han Chinese high coverage genomes
NA18527	female	SAME124674	CHB	Han Chinese	EAS	East Asian Ancestry	CHB	1000 Genomes on GRCh38,1000 Genomes phase 3 release,1000 Genomes phase 1 release
NA18597	female	SAME123232	CHB	Han Chinese	EAS	East Asian Ancestry	CHB	1000 Genomes on GRCh38,1000 Genomes 30x on GRCh38,1000 Genomes phase 3 release,1000 Genomes phase 1 release
NA18534	male	SAME124488	CHB	Han Chinese	EAS	East Asian Ancestry	CHB	1000 Genomes on GRCh38,1000 Genomes 30x on GRCh38,Human Genome Structural Variation Consortium, Phase 2,1000 Genomes phase 3 release,1000 Genomes phase 1 release
NA18605	male	SAME124877	CHB	Han Chinese	EAS	East Asian Ancestry	CHB	1000 Genomes on GRCh38,1000 Genomes 30x on GRCh38,1000 Genomes phase 3 release,1000 Genomes phase 1 release,90 Han Chinese high coverage genomes
NA18539	female	SAME124475	CHB	Han Chinese	EAS	East Asian Ancestry	CHB	1000 Genomes on GRCh38,1000 Genomes 30x on GRCh38,1000 Genomes phase 3 release,1000 Genomes phase 1 release
NA18612	male	SAME125036	CHB	Han Chinese	EAS	East Asian Ancestry	CHB	1000 Genomes on GRCh38,1000 Genomes 30x on GRCh38,1000 Genomes phase 3 release,1000 Genomes phase 1 release,90 Han Chinese high coverage genomes
NA18541	female	SAME124270	CHB	Han Chinese	EAS	East Asian Ancestry	CHB	1000 Genomes on GRCh38,1000 Genomes 30x on GRCh38,1000 Genomes phase 3 release,1000 Genomes phase 1 release
NA18617	female	SAME125033	CHB	Han Chinese	EAS	East Asian Ancestry	CHB	1000 Genomes on GRCh38,1000 Genomes 30x on GRCh38,1000 Genomes phase 3 release,1000 Genomes phase 1 release
NA18546	male	SAME124263	CHB	Han Chinese	EAS	East Asian Ancestry	CHB	1000 Genomes on GRCh38,1000 Genomes 30x on GRCh38,1000 Genomes phase 3 release,1000 Genomes phase 1 release
NA18624	male	SAME124506	CHB	Han Chinese	EAS	East Asian Ancestry	CHB	1000 Genomes on GRCh38,1000 Genomes 30x on GRCh38,1000 Genomes phase 3 release,1000 Genomes phase 1 release,90 Han Chinese high coverage genomes
NA18553	female	SAME124088	CHB	Han Chinese	EAS	East Asian Ancestry	CHB	1000 Genomes on GRCh38,1000 Genomes 30x on GRCh38,1000 Genomes phase 3 release,1000 Genomes phase 1 release
NA18876	female	SAME125103	YRI	Yoruba	AFR	African Ancestry	YRI	1000 Genomes on GRCh38,1000 Genomes 30x on GRCh38,1000 Genomes phase 3 release
NA18558	male	SAME124094	CHB	Han Chinese	EAS	East Asian Ancestry	CHB	1000 Genomes on GRCh38,1000 Genomes 30x on GRCh38,1000 Genomes phase 3 release,1000 Genomes phase 1 release,90 Han Chinese high coverage genomes
NA18908	male	SAME123560	YRI	Yoruba	AFR	African Ancestry	YRI	1000 Genomes on GRCh38,1000 Genomes 30x on GRCh38,1000 Genomes phase 3 release,1000 Genomes phase 1 release,Geuvadis
NA18560	female	SAME123925	CHB	Han Chinese	EAS	East Asian Ancestry	CHB	1000 Genomes on GRCh38,1000 Genomes 30x on GRCh38,1000 Genomes phase 3 release,1000 Genomes phase 1 release
NA18910	male	SAME123402	YRI	Yoruba	AFR	African Ancestry	YRI	1000 Genomes on GRCh38,1000 Genomes 30x on GRCh38,1000 Genomes phase 3 release,1000 Genomes phase 1 release,Geuvadis
NA18565	female	SAME123922	CHB	Han Chinese	EAS	East Asian Ancestry	CHB	1000 Genomes on GRCh38,1000 Genomes 30x on GRCh38,1000 Genomes phase 3 release,1000 Genomes phase 1 release
NA18915	male	SAME123405	YRI	Yoruba	AFR	African Ancestry	YRI	1000 Genomes on GRCh38,1000 Genomes 30x on GRCh38,1000 Genomes phase 3 release
NA18572	male	SAME123739	CHB	Han Chinese	EAS	East Asian Ancestry	CHB	1000 Genomes on GRCh38,1000 Genomes 30x on GRCh38,1000 Genomes phase 3 release,1000 Genomes phase 1 release,90 Han Chinese high coverage genomes
NA18934	male	SAME123036	YRI	Yoruba	AFR	African Ancestry	YRI	1000 Genomes on GRCh38,1000 Genomes 30x on GRCh38,1000 Genomes phase 3 release,1000 Genomes phase 1 release,Geuvadis
NA18933	female	SAME123037	YRI	Yoruba	AFR	African Ancestry	YRI	1000 Genomes on GRCh38,1000 Genomes 30x on GRCh38,1000 Genomes phase 3 release,1000 Genomes phase 1 release,Geuvadis
NA18939	female	SAME123041	JPT	Japanese	EAS	East Asian Ancestry	JPT	1000 Genomes on GRCh38,1000 Genomes 30x on GRCh38,Human Genome Structural Variation Consortium, Phase 2,1000 Genomes phase 3 release,1000 Genomes phase 1 release
NA18940	male	SAME124310	JPT	Japanese,Japanese	EAS	East Asia (SGDP),East Asian Ancestry	JapaneseSGDP,JPT	1000 Genomes on GRCh38,Simons Genome Diversity Project,1000 Genomes 30x on GRCh38,1000 Genomes phase 3 release,1000 Genomes phase 1 release
NA18941	female	SAME124311	JPT	Japanese	EAS	East Asian Ancestry	JPT	1000 Genomes on GRCh38,1000 Genomes 30x on GRCh38,1000 Genomes phase 3 release,1000 Genomes phase 1 release
NA18945	male	SAME124315	JPT	Japanese	EAS	East Asian Ancestry	JPT	1000 Genomes on GRCh38,1000 Genomes 30x on GRCh38,1000 Genomes phase 3 release,1000 Genomes phase 1 release
NA18946	female	SAME124312	JPT	Japanese	EAS	East Asian Ancestry	JPT	1000 Genomes on GRCh38,1000 Genomes 30x on GRCh38,1000 Genomes phase 3 release,1000 Genomes phase 1 release
NA18952	male	SAME124114	JPT	Japanese	EAS	East Asian Ancestry	JPT	1000 Genomes on GRCh38,1000 Genomes 30x on GRCh38,1000 Genomes phase 3 release,1000 Genomes phase 1 release
NA18953	male	SAME124113	JPT	Japanese	EAS	East Asian Ancestry	JPT	1000 Genomes on GRCh38,1000 Genomes 30x on GRCh38,1000 Genomes phase 3 release,1000 Genomes phase 1 release
NA18957	female	SAME124109	JPT	Japanese	EAS	East Asian Ancestry	JPT	1000 Genomes on GRCh38,1000 Genomes 30x on GRCh38,1000 Genomes phase 3 release,1000 Genomes phase 1 release
NA18960	male	SAME123956	JPT	Japanese	EAS	East Asian Ancestry	JPT	1000 Genomes on GRCh38,1000 Genomes 30x on GRCh38,1000 Genomes phase 3 release,1000 Genomes phase 1 release
NA18964	female	SAME123960	JPT	Japanese	EAS	East Asian Ancestry	JPT	1000 Genomes on GRCh38,1000 Genomes 30x on GRCh38,1000 Genomes phase 3 release,1000 Genomes phase 1 release
NA18629	male	SAME124501	CHB	Han Chinese	EAS	East Asian Ancestry	CHB	1000 Genomes on GRCh38,1000 Genomes 30x on GRCh38,1000 Genomes phase 3 release
NA18969	female	SAME123954	JPT	Japanese	EAS	East Asian Ancestry	JPT	1000 Genomes on GRCh38,1000 Genomes 30x on GRCh38,1000 Genomes phase 3 release,1000 Genomes phase 1 release
NA18631	female	SAME124056	CHB	Han Chinese	EAS	East Asian Ancestry	CHB	1000 Genomes on GRCh38,1000 Genomes 30x on GRCh38,1000 Genomes phase 3 release,1000 Genomes phase 1 release
NA18971	male	SAME123763	JPT	Japanese	EAS	East Asian Ancestry	JPT	1000 Genomes on GRCh38,1000 Genomes 30x on GRCh38,1000 Genomes phase 3 release,1000 Genomes phase 1 release
NA18636	male	SAME124320	CHB	Han Chinese	EAS	East Asian Ancestry	CHB	1000 Genomes on GRCh38,1000 Genomes 30x on GRCh38,1000 Genomes phase 3 release,1000 Genomes phase 1 release,90 Han Chinese high coverage genomes
NA18976	female	SAME123766	JPT	Japanese	EAS	East Asian Ancestry	JPT	1000 Genomes on GRCh38,1000 Genomes 30x on GRCh38,1000 Genomes phase 3 release,1000 Genomes phase 1 release
NA18643	male	SAME122981	CHB	Han Chinese	EAS	East Asian Ancestry	CHB	1000 Genomes on GRCh38,1000 Genomes 30x on GRCh38,1000 Genomes phase 3 release,1000 Genomes phase 1 release
NA18983	male	SAME125074	JPT	Japanese	EAS	East Asian Ancestry	JPT	1000 Genomes on GRCh38,1000 Genomes 30x on GRCh38,1000 Genomes phase 3 release,1000 Genomes phase 1 release
NA18648	male	SAME122974	CHB	Han Chinese	EAS	East Asian Ancestry	CHB	1000 Genomes on GRCh38,1000 Genomes 30x on GRCh38,1000 Genomes phase 3 release
NA18988	male	SAME125078	JPT	Japanese	EAS	East Asian Ancestry	JPT	1000 Genomes on GRCh38,1000 Genomes 30x on GRCh38,1000 Genomes phase 3 release,1000 Genomes phase 1 release
NA18749	male	SAME123910	CHB	Han Chinese	EAS	East Asian Ancestry	CHB	1000 Genomes on GRCh38,1000 Genomes 30x on GRCh38,1000 Genomes phase 3 release,1000 Genomes phase 1 release
NA18990	male	SAME124893	JPT	Japanese	EAS	East Asian Ancestry	JPT	1000 Genomes on GRCh38,1000 Genomes 30x on GRCh38,1000 Genomes phase 3 release,1000 Genomes phase 1 release
NA18794	male	SAME124989	CHB	Han Chinese	EAS	East Asian Ancestry	CHB	1000 Genomes on GRCh38,1000 Genomes phase 3 release
NA18995	male	SAME124896	JPT	Japanese	EAS	East Asian Ancestry	JPT	1000 Genomes on GRCh38,1000 Genomes 30x on GRCh38,1000 Genomes phase 3 release,1000 Genomes phase 1 release
NA18852	female	SAME124732	YRI	Yoruba	AFR	African Ancestry	YRI	1000 Genomes 30x on GRCh38,1000 Genomes phase 3 release
NA19001	female	SAME124478	JPT	Japanese	EAS	East Asian Ancestry	JPT	1000 Genomes on GRCh38,1000 Genomes 30x on GRCh38,1000 Genomes phase 3 release,1000 Genomes phase 1 release
NA18857	male	SAME124737	YRI	Yoruba	AFR	African Ancestry	YRI	1000 Genomes 30x on GRCh38,1000 Genomes phase 3 release
NA19006	male	SAME125119	JPT	Japanese	EAS	East Asian Ancestry	JPT	1000 Genomes on GRCh38,1000 Genomes 30x on GRCh38,1000 Genomes phase 3 release
NA18864	female	SAME124903	YRI	Yoruba	AFR	African Ancestry	YRI	1000 Genomes on GRCh38,1000 Genomes 30x on GRCh38,1000 Genomes phase 3 release
NA10852	female	SAME125320	CEU	CEPH	EUR	European Ancestry	CEU	1000 Genomes 30x on GRCh38,1000 Genomes phase 3 release
NA18869	male	SAME124909	YRI	Yoruba	AFR	African Ancestry	YRI	1000 Genomes 30x on GRCh38,1000 Genomes phase 3 release
NA10857	male	SAME125332	CEU	CEPH	EUR	European Ancestry	CEU	1000 Genomes 30x on GRCh38,1000 Genomes phase 3 release
NA18871	male	SAME125102	YRI	Yoruba	AFR	African Ancestry	YRI	1000 Genomes on GRCh38,1000 Genomes 30x on GRCh38,1000 Genomes phase 3 release,1000 Genomes phase 1 release
NA10864	female	SAME125129	CEU	CEPH	EUR	European Ancestry	CEU	1000 Genomes 30x on GRCh38,1000 Genomes phase 3 release
NA12335	male	SAME124097	CEU	CEPH	EUR	European Ancestry	CEU	1000 Genomes 30x on GRCh38,1000 Genomes phase 3 release
NA11829	male	SAME124761	CEU	CEPH	EUR	European Ancestry	CEU	1000 Genomes on GRCh38,1000 Genomes 30x on GRCh38,1000 Genomes phase 3 release,1000 Genomes phase 1 release,Geuvadis
NA12342	male	SAME125155	CEU	CEPH	EUR	European Ancestry	CEU	1000 Genomes on GRCh38,1000 Genomes 30x on GRCh38,1000 Genomes phase 3 release,1000 Genomes phase 1 release,Geuvadis
NA11831	male	SAME124552	CEU	CEPH	EUR	European Ancestry	CEU	1000 Genomes on GRCh38,1000 Genomes 30x on GRCh38,1000 Genomes phase 3 release,1000 Genomes phase 1 release,Geuvadis
NA12347	male	SAME125316	CEU	CEPH	EUR	European Ancestry	CEU	1000 Genomes on GRCh38,1000 Genomes 30x on GRCh38,1000 Genomes phase 3 release,1000 Genomes phase 1 release,Geuvadis
NA11843	male	SAME125140	CEU	CEPH	EUR	European Ancestry	CEU	1000 Genomes on GRCh38,1000 Genomes 30x on GRCh38,1000 Genomes phase 3 release,1000 Genomes phase 1 release,Geuvadis
NA12400	female	SAME123881	CEU	CEPH	EUR	European Ancestry	CEU	1000 Genomes on GRCh38,1000 Genomes 30x on GRCh38,1000 Genomes phase 3 release,1000 Genomes phase 1 release,Geuvadis
NA11881	male	SAME123209	CEU	CEPH	EUR	European Ancestry	CEU	1000 Genomes on GRCh38,1000 Genomes 30x on GRCh38,1000 Genomes phase 3 release,1000 Genomes phase 1 release,Geuvadis
NA12708	female	SAME124078	CEU	CEPH	EUR	European Ancestry	CEU	1000 Genomes phase 3 release
NA11893	male	SAME123044	CEU	CEPH	EUR	European Ancestry	CEU	1000 Genomes on GRCh38,1000 Genomes 30x on GRCh38,1000 Genomes phase 3 release,1000 Genomes phase 1 release,Geuvadis
NA12739	male	SAME123529	CEU	CEPH	EUR	European Ancestry	CEU	1000 Genomes 30x on GRCh38,1000 Genomes phase 3 release
NA11918	female	SAME123135	CEU	CEPH	EUR	European Ancestry	CEU	1000 Genomes on GRCh38,1000 Genomes 30x on GRCh38,1000 Genomes phase 3 release,1000 Genomes phase 1 release,Geuvadis
NA12753	female	SAME124647	CEU	CEPH	EUR	European Ancestry	CEU	1000 Genomes 30x on GRCh38,1000 Genomes phase 3 release
NA11920	female	SAME124901	CEU	CEPH	EUR	European Ancestry	CEU	1000 Genomes on GRCh38,1000 Genomes 30x on GRCh38,1000 Genomes phase 3 release,1000 Genomes phase 1 release,Geuvadis
NA12760	male	SAME124465	CEU	CEPH	EUR	European Ancestry	CEU	1000 Genomes on GRCh38,1000 Genomes 30x on GRCh38,1000 Genomes phase 3 release,1000 Genomes phase 1 release,Geuvadis
NA11932	male	SAME125097	CEU	CEPH	EUR	European Ancestry	CEU	1000 Genomes on GRCh38,1000 Genomes 30x on GRCh38,1000 Genomes phase 3 release,1000 Genomes phase 1 release
NA12777	male	SAME125252	CEU	CEPH	EUR	European Ancestry	CEU	1000 Genomes on GRCh38,1000 Genomes 30x on GRCh38,1000 Genomes phase 3 release,1000 Genomes phase 1 release,Geuvadis
NA11994	male	SAME123967	CEU	CEPH	EUR	European Ancestry	CEU	1000 Genomes on GRCh38,1000 Genomes 30x on GRCh38,1000 Genomes phase 3 release,1000 Genomes phase 1 release,Geuvadis
NA18965	male	SAME123961	JPT	Japanese	EAS	East Asian Ancestry	JPT	1000 Genomes on GRCh38,1000 Genomes 30x on GRCh38,1000 Genomes phase 3 release,1000 Genomes phase 1 release
NA12005	male	SAME125143	CEU	CEPH	EUR	European Ancestry	CEU	1000 Genomes on GRCh38,1000 Genomes 30x on GRCh38,1000 Genomes phase 3 release,1000 Genomes phase 1 release,Geuvadis
NA18972	female	SAME123762	JPT	Japanese	EAS	East Asian Ancestry	JPT	1000 Genomes on GRCh38,1000 Genomes 30x on GRCh38,1000 Genomes phase 3 release,1000 Genomes phase 1 release
NA12043	male	SAME123214	CEU	CEPH	EUR	European Ancestry	CEU	1000 Genomes on GRCh38,1000 Genomes 30x on GRCh38,1000 Genomes phase 3 release,1000 Genomes phase 1 release,Geuvadis
NA18977	male	SAME123765	JPT	Japanese	EAS	East Asian Ancestry	JPT	1000 Genomes on GRCh38,1000 Genomes 30x on GRCh38,1000 Genomes phase 3 release,1000 Genomes phase 1 release
NA18577	female	SAME123734	CHB	Han Chinese	EAS	East Asian Ancestry	CHB	1000 Genomes on GRCh38,1000 Genomes 30x on GRCh38,1000 Genomes phase 3 release,1000 Genomes phase 1 release,90 Han Chinese high coverage genomes
NA18984	male	SAME125071	JPT	Japanese	EAS	East Asian Ancestry	JPT	1000 Genomes on GRCh38,1000 Genomes 30x on GRCh38,1000 Genomes phase 3 release,1000 Genomes phase 1 release
NA18591	female	SAME123719	CHB	Han Chinese	EAS	East Asian Ancestry	CHB	1000 Genomes on GRCh38,1000 Genomes 30x on GRCh38,1000 Genomes phase 3 release
NA18989	male	SAME125079	JPT	Japanese	EAS	East Asian Ancestry	JPT	1000 Genomes on GRCh38,1000 Genomes 30x on GRCh38,Human Genome Structural Variation Consortium, Phase 3,1000 Genomes phase 3 release,1000 Genomes phase 1 release
NA18596	female	SAME123718	CHB	Han Chinese	EAS	East Asian Ancestry	CHB	1000 Genomes on GRCh38,1000 Genomes 30x on GRCh38,1000 Genomes phase 3 release,1000 Genomes phase 1 release
NA18991	female	SAME124892	JPT	Japanese	EAS	East Asian Ancestry	JPT	1000 Genomes on GRCh38,1000 Genomes 30x on GRCh38,1000 Genomes phase 3 release,1000 Genomes phase 1 release
NA18609	male	SAME124867	CHB	Han Chinese	EAS	East Asian Ancestry	CHB	1000 Genomes on GRCh38,1000 Genomes 30x on GRCh38,1000 Genomes phase 3 release,1000 Genomes phase 1 release,90 Han Chinese high coverage genomes
NA19002	female	SAME124479	JPT	Japanese	EAS	East Asian Ancestry	JPT	1000 Genomes on GRCh38,1000 Genomes 30x on GRCh38,1000 Genomes phase 3 release,1000 Genomes phase 1 release
NA18611	male	SAME123225	CHB	Han Chinese	EAS	East Asian Ancestry	CHB	1000 Genomes on GRCh38,1000 Genomes 30x on GRCh38,1000 Genomes phase 3 release,1000 Genomes phase 1 release,90 Han Chinese high coverage genomes
NA19007	male	SAME124476	JPT	Japanese	EAS	East Asian Ancestry	JPT	1000 Genomes on GRCh38,1000 Genomes 30x on GRCh38,1000 Genomes phase 3 release,1000 Genomes phase 1 release
NA18616	female	SAME125032	CHB	Han Chinese	EAS	East Asian Ancestry	CHB	1000 Genomes on GRCh38,1000 Genomes 30x on GRCh38,1000 Genomes phase 3 release,1000 Genomes phase 1 release
NA19019	female	SAME124000	LWK	Luhya	AFR	African Ancestry	LWK	1000 Genomes on GRCh38,1000 Genomes 30x on GRCh38,1000 Genomes phase 3 release
NA18623	male	SAME124507	CHB	Han Chinese	EAS	East Asian Ancestry	CHB	1000 Genomes on GRCh38,1000 Genomes 30x on GRCh38,1000 Genomes phase 3 release,1000 Genomes phase 1 release,90 Han Chinese high coverage genomes
NA19026	male	SAME124849	LWK	Luhya	AFR	African Ancestry	LWK	1000 Genomes on GRCh38,1000 Genomes 30x on GRCh38,1000 Genomes phase 3 release
NA18628	female	SAME124502	CHB	Han Chinese	EAS	East Asian Ancestry	CHB	1000 Genomes on GRCh38,1000 Genomes 30x on GRCh38,1000 Genomes phase 3 release,1000 Genomes phase 1 release
NA06984	male	SAME124763	CEU	CEPH	EUR	European Ancestry	CEU	1000 Genomes on GRCh38,1000 Genomes 30x on GRCh38,1000 Genomes phase 3 release,1000 Genomes phase 1 release,Geuvadis
NA18630	female	SAME124895	CHB	Han Chinese	EAS	East Asian Ancestry	CHB	1000 Genomes on GRCh38,1000 Genomes 30x on GRCh38,1000 Genomes phase 3 release,1000 Genomes phase 1 release
NA06989	female	SAME124760	CEU	CEPH	EUR	European Ancestry	CEU	1000 Genomes on GRCh38,1000 Genomes 30x on GRCh38,1000 Genomes phase 3 release,1000 Genomes phase 1 release,Geuvadis
NA18635	male	SAME123661	CHB	Han Chinese	EAS	East Asian Ancestry	CHB	1000 Genomes on GRCh38,1000 Genomes 30x on GRCh38,1000 Genomes phase 3 release,1000 Genomes phase 1 release,90 Han Chinese high coverage genomes
NA06991	female	SAME124936	CEU	CEPH	EUR	European Ancestry	CEU	1000 Genomes 30x on GRCh38,1000 Genomes phase 3 release
NA18642	female	SAME122982	CHB	Han Chinese	EAS	East Asian Ancestry	CHB	1000 Genomes on GRCh38,1000 Genomes 30x on GRCh38,1000 Genomes phase 3 release,1000 Genomes phase 1 release
NA07014	female	SAME125162	CEU	CEPH	EUR	European Ancestry	CEU	1000 Genomes 30x on GRCh38,1000 Genomes phase 3 release
NA18647	male	SAME122977	CHB	Han Chinese	EAS	East Asian Ancestry	CHB	1000 Genomes on GRCh38,1000 Genomes 30x on GRCh38,1000 Genomes phase 3 release,1000 Genomes phase 1 release
NA07019	female	SAME125152	CEU	CEPH	EUR	European Ancestry	CEU	1000 Genomes 30x on GRCh38,1000 Genomes phase 3 release
NA18748	male	SAME123909	CHB	Han Chinese	EAS	East Asian Ancestry	CHB	1000 Genomes on GRCh38,1000 Genomes 30x on GRCh38,1000 Genomes phase 3 release,1000 Genomes phase 1 release
NA07045	female	SAME124187	CEU	CEPH	EUR	European Ancestry	CEU	1000 Genomes 30x on GRCh38,1000 Genomes phase 3 release
NA18856	male	SAME124736	YRI	Yoruba	AFR	African Ancestry	YRI	1000 Genomes on GRCh38,1000 Genomes 30x on GRCh38,1000 Genomes phase 3 release,1000 Genomes phase 1 release
NA07348	female	SAME123567	CEU	CEPH	EUR	European Ancestry	CEU	1000 Genomes 30x on GRCh38,1000 Genomes phase 3 release
NA12752	male	SAME123518	CEU	CEPH	EUR	European Ancestry	CEU	1000 Genomes 30x on GRCh38,1000 Genomes phase 3 release
NA10839	female	SAME124551	CEU	CEPH	EUR	European Ancestry	CEU	1000 Genomes 30x on GRCh38,1000 Genomes phase 3 release
NA12776	female	SAME124256	CEU	CEPH	EUR	European Ancestry	CEU	1000 Genomes on GRCh38,1000 Genomes 30x on GRCh38,1000 Genomes phase 3 release,1000 Genomes phase 1 release,Geuvadis
NA10846	male	SAME124758	CEU	CEPH	EUR	European Ancestry	CEU	1000 Genomes 30x on GRCh38,1000 Genomes phase 3 release
NA12815	female	SAME123022	CEU	CEPH	EUR	European Ancestry	CEU	1000 Genomes on GRCh38,1000 Genomes 30x on GRCh38,1000 Genomes phase 3 release,1000 Genomes phase 1 release,Geuvadis
NA10853	male	SAME124932	CEU	CEPH	EUR	European Ancestry	CEU	1000 Genomes phase 3 release
NA12827	male	SAME125077	CEU	CEPH	EUR	European Ancestry	CEU	1000 Genomes on GRCh38,1000 Genomes 30x on GRCh38,1000 Genomes phase 3 release,1000 Genomes phase 1 release,Geuvadis
NA19103	male	SAME124330	YRI	Yoruba	AFR	African Ancestry	YRI	1000 Genomes 30x on GRCh38,1000 Genomes phase 3 release
NA12865	female	SAME123190	CEU	CEPH	EUR	European Ancestry	CEU	1000 Genomes 30x on GRCh38,1000 Genomes phase 3 release
NA19108	female	SAME125378	YRI	Yoruba	AFR	African Ancestry	YRI	1000 Genomes on GRCh38,1000 Genomes 30x on GRCh38,1000 Genomes phase 3 release,1000 Genomes phase 1 release,Geuvadis
NA12872	male	SAME123387	CEU	CEPH	EUR	European Ancestry	CEU	1000 Genomes on GRCh38,1000 Genomes 30x on GRCh38,1000 Genomes phase 3 release,1000 Genomes phase 1 release,Geuvadis
NA19115	female	SAME123857	YRI	Yoruba	AFR	African Ancestry	YRI	1000 Genomes 30x on GRCh38,1000 Genomes phase 3 release
NA12877	male	SAME123391	CEU	CEPH	EUR	European Ancestry	CEU	1000 Genomes 30x on GRCh38,Illumina Platinum pedigree,1000 Genomes phase 3 release
NA19122	female	SAME125014	YRI	Yoruba	AFR	African Ancestry	YRI	1000 Genomes 30x on GRCh38,1000 Genomes phase 3 release
NA12889	male	SAME123951	CEU	CEPH	EUR	European Ancestry	CEU	1000 Genomes on GRCh38,1000 Genomes 30x on GRCh38,Illumina Platinum pedigree,1000 Genomes phase 3 release,1000 Genomes phase 1 release,Geuvadis
NA19127	female	SAME125017	YRI	Yoruba	AFR	African Ancestry	YRI	1000 Genomes 30x on GRCh38,1000 Genomes phase 3 release
NA12891	male	SAME124117	CEU	CEPH	EUR	European Ancestry	CEU	1000 Genomes on GRCh38,1000 Genomes 30x on GRCh38,Illumina Platinum pedigree,1000 Genomes phase 3 release,1000 Genomes phase 1 release
NA19139	male	SAME125237	YRI	Yoruba	AFR	African Ancestry	YRI	1000 Genomes 30x on GRCh38,1000 Genomes phase 3 release
NA18488	female	SAME124103	YRI	Yoruba	AFR	African Ancestry	YRI	1000 Genomes on GRCh38,1000 Genomes 30x on GRCh38,1000 Genomes phase 3 release,1000 Genomes phase 1 release,Geuvadis
NA19141	male	SAME124607	YRI	Yoruba	AFR	African Ancestry	YRI	1000 Genomes on GRCh38,1000 Genomes 30x on GRCh38,1000 Genomes phase 3 release,1000 Genomes phase 1 release,Geuvadis
NA12144	male	SAME124156	CEU	CEPH	EUR	European Ancestry	CEU	1000 Genomes on GRCh38,1000 Genomes 30x on GRCh38,1000 Genomes phase 3 release,1000 Genomes phase 1 release,Geuvadis
NA19146	male	SAME125080	YRI	Yoruba	AFR	African Ancestry	YRI	1000 Genomes on GRCh38,1000 Genomes 30x on GRCh38,1000 Genomes phase 3 release,1000 Genomes phase 1 release,Geuvadis
NA12156	female	SAME124952	CEU	CEPH	EUR	European Ancestry	CEU	1000 Genomes on GRCh38,1000 Genomes 30x on GRCh38,1000 Genomes phase 3 release,1000 Genomes phase 1 release,Geuvadis
NA19153	male	SAME123019	YRI	Yoruba	AFR	African Ancestry	YRI	1000 Genomes on GRCh38,1000 Genomes 30x on GRCh38,1000 Genomes phase 3 release,1000 Genomes phase 1 release,Geuvadis
NA12264	male	SAME123087	CEU	CEPH	EUR	European Ancestry	CEU	1000 Genomes 30x on GRCh38,1000 Genomes phase 3 release
NA19160	male	SAME123758	YRI	Yoruba	AFR	African Ancestry	YRI	1000 Genomes on GRCh38,1000 Genomes 30x on GRCh38,1000 Genomes phase 3 release,1000 Genomes phase 1 release,Geuvadis
NA12283	female	SAME124639	CEU	CEPH	EUR	European Ancestry	CEU	1000 Genomes on GRCh38,1000 Genomes 30x on GRCh38,1000 Genomes phase 3 release,1000 Genomes phase 1 release,Geuvadis
NA19172	female	SAME124420	YRI	Yoruba	AFR	African Ancestry	YRI	1000 Genomes on GRCh38,1000 Genomes 30x on GRCh38,1000 Genomes phase 3 release,1000 Genomes phase 1 release,Geuvadis
NA12341	female	SAME125158	CEU	CEPH	EUR	European Ancestry	CEU	1000 Genomes on GRCh38,1000 Genomes 30x on GRCh38,1000 Genomes phase 3 release,1000 Genomes phase 1 release,Geuvadis
NA19177	male	SAME124417	YRI	Yoruba	AFR	African Ancestry	YRI	1000 Genomes 30x on GRCh38,1000 Genomes phase 3 release
NA12485	male	SAME125360	CEU	CEPH	EUR	European Ancestry	CEU	1000 Genomes 30x on GRCh38,1000 Genomes phase 3 release
NA19184	male	SAME123859	YRI	Yoruba	AFR	African Ancestry	YRI	1000 Genomes on GRCh38,1000 Genomes 30x on GRCh38,1000 Genomes phase 3 release,1000 Genomes phase 1 release,Geuvadis
NA12707	male	SAME124080	CEU	CEPH	EUR	European Ancestry	CEU	1000 Genomes 30x on GRCh38,1000 Genomes phase 3 release
NA19189	male	SAME123869	YRI	Yoruba	AFR	African Ancestry	YRI	1000 Genomes on GRCh38,1000 Genomes 30x on GRCh38,1000 Genomes phase 3 release,1000 Genomes phase 1 release,Geuvadis
NA12740	female	SAME124822	CEU	CEPH	EUR	European Ancestry	CEU	1000 Genomes 30x on GRCh38,1000 Genomes phase 3 release
NA19191	male	SAME124042	YRI	Yoruba	AFR	African Ancestry	YRI	1000 Genomes 30x on GRCh38,1000 Genomes phase 3 release
NA07051	male	SAME124378	CEU	CEPH	EUR	European Ancestry	CEU	1000 Genomes on GRCh38,1000 Genomes 30x on GRCh38,1000 Genomes phase 3 release,1000 Genomes phase 1 release,Geuvadis
NA19312	male	SAME123315	LWK	Luhya	AFR	African Ancestry	LWK	1000 Genomes on GRCh38,1000 Genomes 30x on GRCh38,1000 Genomes phase 3 release,1000 Genomes phase 1 release
NA07056	female	SAME124375	CEU	CEPH	EUR	European Ancestry	CEU	1000 Genomes on GRCh38,1000 Genomes 30x on GRCh38,1000 Genomes phase 3 release,1000 Genomes phase 1 release,Geuvadis
NA19317	male	SAME123312	LWK	Luhya	AFR	African Ancestry	LWK	1000 Genomes on GRCh38,1000 Genomes 30x on GRCh38,Human Genome Structural Variation Consortium, Phase 3,1000 Genomes phase 3 release,1000 Genomes phase 1 release
NA07347	male	SAME123572	CEU	CEPH	EUR	European Ancestry	CEU	1000 Genomes on GRCh38,1000 Genomes 30x on GRCh38,1000 Genomes phase 3 release,1000 Genomes phase 1 release,Geuvadis
NA19324	female	SAME123472	LWK	Luhya	AFR	African Ancestry	LWK	1000 Genomes on GRCh38,1000 Genomes 30x on GRCh38,1000 Genomes phase 3 release,1000 Genomes phase 1 release
NA10838	male	SAME124550	CEU	CEPH	EUR	European Ancestry	CEU	1000 Genomes 30x on GRCh38,1000 Genomes phase 3 release
NA19331	male	SAME123250	LWK	Luhya	AFR	African Ancestry	LWK	1000 Genomes on GRCh38,1000 Genomes 30x on GRCh38,Human Genome Structural Variation Consortium, Phase 3,1000 Genomes phase 3 release,1000 Genomes phase 1 release
NA10840	female	SAME124756	CEU	CEPH	EUR	European Ancestry	CEU	1000 Genomes 30x on GRCh38,1000 Genomes phase 3 release
NA19350	male	SAME122853	LWK	Luhya	AFR	African Ancestry	LWK	1000 Genomes on GRCh38,1000 Genomes 30x on GRCh38,1000 Genomes phase 3 release,1000 Genomes phase 1 release
NA10845	male	SAME124759	CEU	CEPH	EUR	European Ancestry	CEU	1000 Genomes 30x on GRCh38,1000 Genomes phase 3 release
NA19355	female	SAME124077	LWK	Luhya	AFR	African Ancestry	LWK	1000 Genomes on GRCh38,1000 Genomes 30x on GRCh38,1000 Genomes phase 3 release,1000 Genomes phase 1 release
HG04222	male	SAME1839040	ITU	Telugu	SAS	South Asian Ancestry	ITU	1000 Genomes on GRCh38,1000 Genomes 30x on GRCh38,1000 Genomes phase 3 release
NA19374	male	SAME125115	LWK	Luhya	AFR	African Ancestry	LWK	1000 Genomes on GRCh38,1000 Genomes 30x on GRCh38,1000 Genomes phase 3 release,1000 Genomes phase 1 release
HG04227	female	SAME1839056	STU	Tamil	SAS	South Asian Ancestry	STU	1000 Genomes on GRCh38,1000 Genomes 30x on GRCh38,1000 Genomes phase 3 release
NA19379	female	SAME125092	LWK	Luhya	AFR	African Ancestry	LWK	1000 Genomes on GRCh38,1000 Genomes 30x on GRCh38,1000 Genomes phase 3 release,1000 Genomes phase 1 release
HG04239	male	SAME1840281	ITU	Telugu	SAS	South Asian Ancestry	ITU	1000 Genomes on GRCh38,1000 Genomes 30x on GRCh38,1000 Genomes phase 3 release
NA19381	female	SAME124275	LWK	Luhya	AFR	African Ancestry	LWK	1000 Genomes on GRCh38,1000 Genomes phase 3 release,1000 Genomes phase 1 release
NA06995	male	SAME123994	CEU	CEPH	EUR	European Ancestry	CEU	1000 Genomes 30x on GRCh38,1000 Genomes phase 3 release
NA19393	male	SAME124496	LWK	Luhya	AFR	African Ancestry	LWK	1000 Genomes on GRCh38,1000 Genomes 30x on GRCh38,1000 Genomes phase 3 release,1000 Genomes phase 1 release
NA07037	female	SAME122862	CEU	CEPH	EUR	European Ancestry	CEU	1000 Genomes on GRCh38,1000 Genomes 30x on GRCh38,1000 Genomes phase 3 release,1000 Genomes phase 1 release,Geuvadis
NA19398	female	SAME124497	LWK	Luhya	AFR	African Ancestry	LWK	1000 Genomes on GRCh38,1000 Genomes phase 3 release,1000 Genomes phase 1 release
NA18863	male	SAME124907	YRI	Yoruba	AFR	African Ancestry	YRI	1000 Genomes 30x on GRCh38,1000 Genomes phase 3 release
NA19401	female	SAME123634	LWK	Luhya	AFR	African Ancestry	LWK	1000 Genomes on GRCh38,1000 Genomes 30x on GRCh38,1000 Genomes phase 3 release,1000 Genomes phase 1 release
NA18868	male	SAME124910	YRI	Yoruba	AFR	African Ancestry	YRI	1000 Genomes on GRCh38,1000 Genomes 30x on GRCh38,1000 Genomes phase 3 release,1000 Genomes phase 1 release,Geuvadis
NA19432	female	SAME123855	LWK	Luhya	AFR	African Ancestry	LWK	1000 Genomes phase 3 release
NA18870	female	SAME125101	YRI	Yoruba	AFR	African Ancestry	YRI	1000 Genomes on GRCh38,1000 Genomes 30x on GRCh38,1000 Genomes phase 3 release,1000 Genomes phase 1 release,Geuvadis
NA19437	female	SAME123851	LWK	Luhya	AFR	African Ancestry	LWK	1000 Genomes on GRCh38,1000 Genomes 30x on GRCh38,1000 Genomes phase 3 release,1000 Genomes phase 1 release
NA18875	female	SAME123545	YRI	Yoruba	AFR	African Ancestry	YRI	1000 Genomes 30x on GRCh38,1000 Genomes phase 3 release
NA19444	male	SAME122947	LWK	Luhya	AFR	African Ancestry	LWK	1000 Genomes on GRCh38,1000 Genomes phase 3 release,1000 Genomes phase 1 release
NA18907	female	SAME123563	YRI	Yoruba	AFR	African Ancestry	YRI	1000 Genomes on GRCh38,1000 Genomes 30x on GRCh38,1000 Genomes phase 3 release,1000 Genomes phase 1 release,Geuvadis
NA19449	female	SAME122946	LWK	Luhya	AFR	African Ancestry	LWK	1000 Genomes on GRCh38,1000 Genomes 30x on GRCh38,1000 Genomes phase 3 release,1000 Genomes phase 1 release
NA18914	male	SAME123406	YRI	Yoruba	AFR	African Ancestry	YRI	1000 Genomes 30x on GRCh38,1000 Genomes phase 3 release
NA19451	male	SAME125415	LWK	Luhya	AFR	African Ancestry	LWK	1000 Genomes on GRCh38,1000 Genomes 30x on GRCh38,1000 Genomes phase 3 release,1000 Genomes phase 1 release
NA19140	female	SAME124608	YRI	Yoruba	AFR	African Ancestry	YRI	1000 Genomes 30x on GRCh38,1000 Genomes phase 3 release
NA19456	female	SAME125410	LWK	Luhya	AFR	African Ancestry	LWK	1000 Genomes on GRCh38,1000 Genomes 30x on GRCh38,1000 Genomes phase 3 release,1000 Genomes phase 1 release
NA19145	male	SAME123372	YRI	Yoruba	AFR	African Ancestry	YRI	1000 Genomes 30x on GRCh38,1000 Genomes phase 3 release
NA19463	female	SAME123297	LWK	Luhya	AFR	African Ancestry	LWK	1000 Genomes on GRCh38,1000 Genomes 30x on GRCh38,1000 Genomes phase 3 release,1000 Genomes phase 1 release
NA19152	female	SAME123017	YRI	Yoruba	AFR	African Ancestry	YRI	1000 Genomes on GRCh38,1000 Genomes 30x on GRCh38,1000 Genomes phase 3 release,1000 Genomes phase 1 release,Geuvadis
NA19468	female	SAME123299	LWK	Luhya	AFR	African Ancestry	LWK	1000 Genomes on GRCh38,1000 Genomes 30x on GRCh38,1000 Genomes phase 3 release,1000 Genomes phase 1 release
NA19171	male	SAME124419	YRI	Yoruba	AFR	African Ancestry	YRI	1000 Genomes on GRCh38,1000 Genomes 30x on GRCh38,1000 Genomes phase 3 release,1000 Genomes phase 1 release,Geuvadis
NA19470	female	SAME123118	LWK	Luhya	AFR	African Ancestry	LWK	1000 Genomes on GRCh38,1000 Genomes phase 3 release,1000 Genomes phase 1 release
NA19176	female	SAME124416	YRI	Yoruba	AFR	African Ancestry	YRI	1000 Genomes 30x on GRCh38,1000 Genomes phase 3 release
NA19475	female	SAME123121	LWK	Luhya	AFR	African Ancestry	LWK	1000 Genomes on GRCh38,1000 Genomes 30x on GRCh38,1000 Genomes phase 3 release
NA19190	female	SAME124041	YRI	Yoruba	AFR	African Ancestry	YRI	1000 Genomes on GRCh38,1000 Genomes 30x on GRCh38,1000 Genomes phase 3 release,1000 Genomes phase 1 release,Geuvadis
NA19653	female	SAME123125	MXL	Mexican Ancestry	AMR	American Ancestry	MXL	1000 Genomes 30x on GRCh38,1000 Genomes phase 3 release
NA19195	male	SAME125310	YRI	Yoruba	AFR	African Ancestry	YRI	1000 Genomes phase 3 release
NA19658	male	SAME123132	MXL	Mexican Ancestry	AMR	American Ancestry	MXL	1000 Genomes on GRCh38,1000 Genomes 30x on GRCh38,1000 Genomes phase 3 release,1000 Genomes phase 1 release
NA19203	male	SAME122988	YRI	Yoruba	AFR	African Ancestry	YRI	1000 Genomes 30x on GRCh38,1000 Genomes phase 3 release
NA19660	female	SAME122958	MXL	Mexican Ancestry	AMR	American Ancestry	MXL	1000 Genomes on GRCh38,1000 Genomes 30x on GRCh38,1000 Genomes phase 3 release,1000 Genomes phase 1 release
NA19208	male	SAME122993	YRI	Yoruba	AFR	African Ancestry	YRI	1000 Genomes 30x on GRCh38,1000 Genomes phase 3 release
NA19665	female	SAME122956	MXL	Mexican Ancestry	AMR	American Ancestry	MXL	1000 Genomes 30x on GRCh38,1000 Genomes phase 3 release
NA19210	male	SAME125383	YRI	Yoruba	AFR	African Ancestry	YRI	1000 Genomes on GRCh38,1000 Genomes 30x on GRCh38,1000 Genomes phase 3 release,1000 Genomes phase 1 release,Geuvadis
NA19672	female	SAME122793	MXL	Mexican Ancestry	AMR	American Ancestry	MXL	1000 Genomes phase 3 release,1000 Genomes phase 1 release
NA19215	female	SAME125385	YRI	Yoruba	AFR	African Ancestry	YRI	1000 Genomes 30x on GRCh38,1000 Genomes phase 3 release
NA19742	male	SAME123504	MXL	Mexican Ancestry	AMR	American Ancestry	MXL	1000 Genomes phase 3 release
NA19222	female	SAME124147	YRI	Yoruba	AFR	African Ancestry	YRI	1000 Genomes on GRCh38,1000 Genomes 30x on GRCh38,1000 Genomes phase 3 release,1000 Genomes phase 1 release,Geuvadis
NA19747	male	SAME123501	MXL	Mexican Ancestry	AMR	American Ancestry	MXL	1000 Genomes on GRCh38,1000 Genomes 30x on GRCh38,1000 Genomes phase 3 release,1000 Genomes phase 1 release
NA19239	male	SAME125081	YRI	Yoruba	AFR	African Ancestry	YRI	1000 Genomes on GRCh38,1000 Genomes 30x on GRCh38,Human Genome Structural Variation Consortium, Phase 2,The Human Genome Structural Variation Consortium,1000 Genomes phase 3 release,1000 Genomes phase 1 release
NA19754	female	SAME123694	MXL	Mexican Ancestry	AMR	American Ancestry	MXL
NA19258	male	SAME125045	YRI	Yoruba	AFR	African Ancestry	YRI	1000 Genomes 30x on GRCh38,1000 Genomes phase 3 release
NA19759	male	SAME123707	MXL	Mexican Ancestry	AMR	American Ancestry	MXL	1000 Genomes on GRCh38,1000 Genomes 30x on GRCh38,1000 Genomes phase 3 release,1000 Genomes phase 1 release
NA19309	male	SAME124984	LWK	Luhya	AFR	African Ancestry	LWK	1000 Genomes on GRCh38,1000 Genomes 30x on GRCh38,1000 Genomes phase 3 release,1000 Genomes phase 1 release
NA19761	female	SAME123894	MXL	Mexican Ancestry	AMR	American Ancestry	MXL	1000 Genomes on GRCh38,1000 Genomes 30x on GRCh38,1000 Genomes phase 3 release,1000 Genomes phase 1 release
NA19311	male	SAME123452	LWK	Luhya	AFR	African Ancestry	LWK	1000 Genomes on GRCh38,1000 Genomes phase 3 release,1000 Genomes phase 1 release
NA19766	female	SAME123899	MXL	Mexican Ancestry	AMR	American Ancestry	MXL	1000 Genomes phase 3 release
NA19316	female	SAME123311	LWK	Luhya	AFR	African Ancestry	LWK	1000 Genomes on GRCh38,1000 Genomes 30x on GRCh38,1000 Genomes phase 3 release,1000 Genomes phase 1 release
NA19773	female	SAME124067	MXL	Mexican Ancestry	AMR	American Ancestry	MXL	1000 Genomes on GRCh38,1000 Genomes 30x on GRCh38,1000 Genomes phase 3 release,1000 Genomes phase 1 release
NA19323	female	SAME123471	LWK	Luhya	AFR	African Ancestry	LWK	1000 Genomes on GRCh38,1000 Genomes 30x on GRCh38,1000 Genomes phase 3 release
NA19778	male	SAME124060	MXL	Mexican Ancestry	AMR	American Ancestry	MXL	1000 Genomes 30x on GRCh38,1000 Genomes phase 3 release
NA19328	female	SAME123463	LWK	Luhya	AFR	African Ancestry	LWK	1000 Genomes on GRCh38,1000 Genomes 30x on GRCh38,1000 Genomes phase 3 release,1000 Genomes phase 1 release
NA19780	male	SAME123147	MXL	Mexican Ancestry	AMR	American Ancestry	MXL	1000 Genomes on GRCh38,1000 Genomes 30x on GRCh38,1000 Genomes phase 3 release,1000 Genomes phase 1 release
NA19347	male	SAME124340	LWK	Luhya	AFR	African Ancestry	LWK	1000 Genomes on GRCh38,1000 Genomes 30x on GRCh38,Human Genome Structural Variation Consortium, Phase 3,1000 Genomes phase 3 release,1000 Genomes phase 1 release
NA19785	female	SAME123150	MXL	Mexican Ancestry	AMR	American Ancestry	MXL	1000 Genomes on GRCh38,1000 Genomes 30x on GRCh38,1000 Genomes phase 3 release,1000 Genomes phase 1 release
NA19359	male	SAME125093	LWK	Luhya	AFR	African Ancestry	LWK	1000 Genomes on GRCh38,1000 Genomes phase 3 release,1000 Genomes phase 1 release
NA19792	male	SAME123327	MXL	Mexican Ancestry	AMR	American Ancestry	MXL	1000 Genomes on GRCh38,1000 Genomes 30x on GRCh38,1000 Genomes phase 3 release
NA19373	male	SAME124706	LWK	Luhya	AFR	African Ancestry	LWK	1000 Genomes on GRCh38,1000 Genomes phase 3 release,1000 Genomes phase 1 release
NA19797	female	SAME123331	MXL	Mexican Ancestry	AMR	American Ancestry	MXL	1000 Genomes on GRCh38
NA19378	female	SAME125091	LWK	Luhya	AFR	African Ancestry	LWK	1000 Genomes on GRCh38,1000 Genomes 30x on GRCh38,1000 Genomes phase 3 release
NA19836	female	SAME125031	ASW	African Ancestry SW	AFR	African Ancestry	ASW	1000 Genomes 30x on GRCh38,Human Genome Structural Variation Consortium, Phase 3,1000 Genomes phase 3 release
NA19380	male	SAME124276	LWK	Luhya	AFR	African Ancestry	LWK	1000 Genomes on GRCh38,1000 Genomes 30x on GRCh38,1000 Genomes phase 3 release,1000 Genomes phase 1 release
NA19901	female	SAME125049	ASW	African Ancestry SW	AFR	African Ancestry	ASW	1000 Genomes on GRCh38,1000 Genomes 30x on GRCh38,1000 Genomes phase 3 release,1000 Genomes phase 1 release
NA19385	male	SAME124271	LWK	Luhya	AFR	African Ancestry	LWK	1000 Genomes on GRCh38,1000 Genomes 30x on GRCh38,1000 Genomes phase 3 release,1000 Genomes phase 1 release
NA19913	female	SAME124432	ASW	African Ancestry SW	AFR	African Ancestry	ASW	1000 Genomes on GRCh38,1000 Genomes 30x on GRCh38,1000 Genomes phase 3 release
NA19397	male	SAME124492	LWK	Luhya	AFR	African Ancestry	LWK	1000 Genomes on GRCh38,1000 Genomes 30x on GRCh38,1000 Genomes phase 3 release,1000 Genomes phase 1 release
NA19918	male	SAME125275	ASW	African Ancestry SW	AFR	African Ancestry	ASW	1000 Genomes 30x on GRCh38,1000 Genomes phase 3 release
NA19429	male	SAME124037	LWK	Luhya	AFR	African Ancestry	LWK	1000 Genomes on GRCh38,1000 Genomes 30x on GRCh38,1000 Genomes phase 3 release,1000 Genomes phase 1 release
NA19920	male	SAME124713	ASW	African Ancestry SW	AFR	African Ancestry	ASW	1000 Genomes on GRCh38,1000 Genomes 30x on GRCh38,1000 Genomes phase 3 release,1000 Genomes phase 1 release
NA19431	female	SAME123853	LWK	Luhya	AFR	African Ancestry	LWK	1000 Genomes on GRCh38,1000 Genomes 30x on GRCh38,1000 Genomes phase 3 release,1000 Genomes phase 1 release
NA19982	male	SAME124293	ASW	African Ancestry SW	AFR	African Ancestry	ASW	1000 Genomes on GRCh38,1000 Genomes 30x on GRCh38,1000 Genomes phase 3 release,1000 Genomes phase 1 release
NA19436	female	SAME123852	LWK	Luhya	AFR	African Ancestry	LWK	1000 Genomes on GRCh38,1000 Genomes 30x on GRCh38,1000 Genomes phase 3 release,1000 Genomes phase 1 release
NA20129	female	SAME122886	ASW	African Ancestry SW	AFR	African Ancestry	ASW	1000 Genomes 30x on GRCh38,1000 Genomes phase 3 release
NA19443	male	SAME122954	LWK	Luhya	AFR	African Ancestry	LWK	1000 Genomes on GRCh38,1000 Genomes 30x on GRCh38,1000 Genomes phase 3 release,1000 Genomes phase 1 release
NA20282	female	SAME124583	ASW	African Ancestry SW	AFR	African Ancestry	ASW	1000 Genomes on GRCh38,1000 Genomes 30x on GRCh38,1000 Genomes phase 3 release,1000 Genomes phase 1 release
NA19448	male	SAME122945	LWK	Luhya	AFR	African Ancestry	LWK	1000 Genomes on GRCh38,1000 Genomes 30x on GRCh38,1000 Genomes phase 3 release,1000 Genomes phase 1 release
NA19677	female	SAME122789	MXL	Mexican Ancestry	AMR	American Ancestry	MXL	1000 Genomes 30x on GRCh38,1000 Genomes phase 3 release
NA19455	male	SAME125411	LWK	Luhya	AFR	African Ancestry	LWK	1000 Genomes on GRCh38,1000 Genomes 30x on GRCh38,1000 Genomes phase 3 release,1000 Genomes phase 1 release
NA19684	female	SAME122941	MXL	Mexican Ancestry	AMR	American Ancestry	MXL	1000 Genomes on GRCh38,1000 Genomes 30x on GRCh38,1000 Genomes phase 3 release,1000 Genomes phase 1 release
NA19462	female	SAME123296	LWK	Luhya	AFR	African Ancestry	LWK	1000 Genomes on GRCh38,1000 Genomes 30x on GRCh38,1000 Genomes phase 3 release,1000 Genomes phase 1 release
NA19704	female	SAME124236	ASW	African Ancestry SW	AFR	African Ancestry	ASW	1000 Genomes on GRCh38,1000 Genomes 30x on GRCh38,1000 Genomes phase 3 release,1000 Genomes phase 1 release
NA19467	female	SAME123295	LWK	Luhya	AFR	African Ancestry	LWK	1000 Genomes on GRCh38,1000 Genomes 30x on GRCh38,1000 Genomes phase 3 release,1000 Genomes phase 1 release
NA19711	male	SAME124446	ASW	African Ancestry SW	AFR	African Ancestry	ASW	1000 Genomes on GRCh38,1000 Genomes 30x on GRCh38,1000 Genomes phase 3 release,1000 Genomes phase 1 release
NA19474	female	SAME123122	LWK	Luhya	AFR	African Ancestry	LWK	1000 Genomes on GRCh38,1000 Genomes 30x on GRCh38,1000 Genomes phase 3 release,1000 Genomes phase 1 release
NA19716	female	SAME124450	MXL	Mexican Ancestry	AMR	American Ancestry	MXL	1000 Genomes on GRCh38,1000 Genomes 30x on GRCh38,1000 Genomes phase 3 release,1000 Genomes phase 1 release
NA19652	male	SAME124978	MXL	Mexican Ancestry	AMR	American Ancestry	MXL	1000 Genomes on GRCh38,1000 Genomes 30x on GRCh38,1000 Genomes phase 3 release,1000 Genomes phase 1 release
NA19723	male	SAME124695	MXL	Mexican Ancestry	AMR	American Ancestry	MXL	1000 Genomes on GRCh38,1000 Genomes 30x on GRCh38,1000 Genomes phase 3 release,1000 Genomes phase 1 release
NA19657	female	SAME123129	MXL	Mexican Ancestry	AMR	American Ancestry	MXL	1000 Genomes on GRCh38,1000 Genomes 30x on GRCh38,1000 Genomes phase 3 release,1000 Genomes phase 1 release
NA19728	female	SAME124702	MXL	Mexican Ancestry	AMR	American Ancestry	MXL	1000 Genomes on GRCh38,1000 Genomes 30x on GRCh38,1000 Genomes phase 3 release,1000 Genomes phase 1 release
NA19664	male	SAME122955	MXL	Mexican Ancestry	AMR	American Ancestry	MXL	1000 Genomes on GRCh38,1000 Genomes 30x on GRCh38,1000 Genomes phase 3 release,1000 Genomes phase 1 release
NA19730	female	SAME124869	MXL	Mexican Ancestry	AMR	American Ancestry	MXL	1000 Genomes 30x on GRCh38,1000 Genomes phase 3 release
NA19669	female	SAME123903	MXL	Mexican Ancestry	AMR	American Ancestry	MXL	1000 Genomes on GRCh38,1000 Genomes 30x on GRCh38,1000 Genomes phase 3 release,1000 Genomes phase 1 release
NA19735	male	SAME124874	MXL	Mexican Ancestry	AMR	American Ancestry	MXL	1000 Genomes on GRCh38,1000 Genomes 30x on GRCh38,1000 Genomes phase 3 release,1000 Genomes phase 1 release
NA19671	female	SAME122794	MXL	Mexican Ancestry	AMR	American Ancestry	MXL	1000 Genomes 30x on GRCh38,1000 Genomes phase 3 release
NA19196	female	SAME124043	YRI	Yoruba	AFR	African Ancestry	YRI	1000 Genomes phase 3 release
NA19676	male	SAME122790	MXL	Mexican Ancestry	AMR	American Ancestry	MXL	1000 Genomes on GRCh38,1000 Genomes 30x on GRCh38,1000 Genomes phase 3 release,1000 Genomes phase 1 release
NA19204	female	SAME122985	YRI	Yoruba	AFR	African Ancestry	YRI	1000 Genomes on GRCh38,1000 Genomes 30x on GRCh38,1000 Genomes phase 3 release,1000 Genomes phase 1 release,Geuvadis
NA19020	male	SAME124855	LWK	Luhya	AFR	African Ancestry	LWK	1000 Genomes on GRCh38,1000 Genomes 30x on GRCh38,1000 Genomes phase 3 release,1000 Genomes phase 1 release
NA19209	female	SAME122994	YRI	Yoruba	AFR	African Ancestry	YRI	1000 Genomes on GRCh38,1000 Genomes 30x on GRCh38,1000 Genomes phase 3 release,1000 Genomes phase 1 release,Geuvadis
NA19025	male	SAME124852	LWK	Luhya	AFR	African Ancestry	LWK	1000 Genomes on GRCh38,1000 Genomes 30x on GRCh38,1000 Genomes phase 3 release
NA19211	male	SAME125382	YRI	Yoruba	AFR	African Ancestry	YRI	1000 Genomes 30x on GRCh38,1000 Genomes phase 3 release
NA19037	female	SAME124665	LWK	Luhya	AFR	African Ancestry	LWK	1000 Genomes on GRCh38,1000 Genomes 30x on GRCh38,1000 Genomes phase 3 release
NA19223	male	SAME125223	YRI	Yoruba	AFR	African Ancestry	YRI	1000 Genomes on GRCh38,1000 Genomes 30x on GRCh38,1000 Genomes phase 3 release,1000 Genomes phase 1 release,Geuvadis
NA19044	male	SAME125244	LWK	Luhya,Luhya	AFR	African Ancestry,Africa (SGDP)	LWK,LuhyaSGDP	1000 Genomes on GRCh38,Simons Genome Diversity Project,1000 Genomes phase 3 release,1000 Genomes phase 1 release
NA19235	female	SAME125002	YRI	Yoruba	AFR	African Ancestry	YRI	1000 Genomes on GRCh38,1000 Genomes 30x on GRCh38,1000 Genomes phase 3 release,1000 Genomes phase 1 release,Geuvadis
NA19056	male	SAME125026	JPT	Japanese	EAS	East Asian Ancestry	JPT	1000 Genomes on GRCh38,1000 Genomes 30x on GRCh38,1000 Genomes phase 3 release,1000 Genomes phase 1 release
NA19247	female	SAME123691	YRI	Yoruba	AFR	African Ancestry	YRI	1000 Genomes on GRCh38,1000 Genomes 30x on GRCh38,1000 Genomes phase 3 release,1000 Genomes phase 1 release,Geuvadis
NA19063	male	SAME123006	JPT	Japanese	EAS	East Asian Ancestry	JPT	1000 Genomes on GRCh38,1000 Genomes 30x on GRCh38,1000 Genomes phase 3 release,1000 Genomes phase 1 release
NA19254	female	SAME123494	YRI	Yoruba	AFR	African Ancestry	YRI	1000 Genomes phase 3 release
NA19068	male	SAME123012	JPT	Japanese	EAS	East Asian Ancestry	JPT	1000 Genomes on GRCh38,1000 Genomes 30x on GRCh38,1000 Genomes phase 3 release,1000 Genomes phase 1 release
NA19038	female	SAME124668	LWK	Luhya	AFR	African Ancestry	LWK	1000 Genomes on GRCh38,1000 Genomes 30x on GRCh38,1000 Genomes phase 3 release,1000 Genomes phase 1 release
NA19070	male	SAME122820	JPT	Japanese	EAS	East Asian Ancestry	JPT	1000 Genomes on GRCh38,1000 Genomes 30x on GRCh38,1000 Genomes phase 3 release,1000 Genomes phase 1 release
NA19057	female	SAME125025	JPT	Japanese	EAS	East Asian Ancestry	JPT	1000 Genomes on GRCh38,1000 Genomes 30x on GRCh38,1000 Genomes phase 3 release,1000 Genomes phase 1 release
NA19075	male	SAME122816	JPT	Japanese	EAS	East Asian Ancestry	JPT	1000 Genomes on GRCh38,1000 Genomes 30x on GRCh38,1000 Genomes phase 3 release,1000 Genomes phase 1 release
NA19064	female	SAME123010	JPT	Japanese	EAS	East Asian Ancestry	JPT	1000 Genomes on GRCh38,1000 Genomes 30x on GRCh38,1000 Genomes phase 3 release,1000 Genomes phase 1 release
NA19082	male	SAME123370	JPT	Japanese	EAS	East Asian Ancestry	JPT	1000 Genomes on GRCh38,1000 Genomes 30x on GRCh38,1000 Genomes phase 3 release,1000 Genomes phase 1 release
NA19076	male	SAME122819	JPT	Japanese	EAS	East Asian Ancestry	JPT	1000 Genomes on GRCh38,1000 Genomes 30x on GRCh38,1000 Genomes phase 3 release,1000 Genomes phase 1 release
NA19087	female	SAME123367	JPT	Japanese	EAS	East Asian Ancestry	JPT	1000 Genomes on GRCh38,1000 Genomes 30x on GRCh38,1000 Genomes phase 3 release,1000 Genomes phase 1 release
NA19083	male	SAME123371	JPT	Japanese	EAS	East Asian Ancestry	JPT	1000 Genomes on GRCh38,1000 Genomes 30x on GRCh38,1000 Genomes phase 3 release,1000 Genomes phase 1 release
NA19828	male	SAME125246	ASW	African Ancestry SW	AFR	African Ancestry	ASW	1000 Genomes 30x on GRCh38,1000 Genomes phase 3 release
NA19088	male	SAME123360	JPT	Japanese	EAS	East Asian Ancestry	JPT	1000 Genomes on GRCh38,1000 Genomes 30x on GRCh38,1000 Genomes phase 3 release,1000 Genomes phase 1 release
NA19835	female	SAME125029	ASW	African Ancestry SW	AFR	African Ancestry	ASW	1000 Genomes on GRCh38,1000 Genomes 30x on GRCh38,1000 Genomes phase 3 release,1000 Genomes phase 1 release
NA19090	female	SAME123175	JPT	Japanese	EAS	East Asian Ancestry	JPT	1000 Genomes on GRCh38,1000 Genomes 30x on GRCh38,1000 Genomes phase 3 release
NA19900	male	SAME125050	ASW	African Ancestry SW	AFR	African Ancestry	ASW	1000 Genomes on GRCh38,1000 Genomes 30x on GRCh38,1000 Genomes phase 3 release,1000 Genomes phase 1 release
NA19095	female	SAME123170	YRI	Yoruba	AFR	African Ancestry	YRI	1000 Genomes on GRCh38,1000 Genomes 30x on GRCh38,1000 Genomes phase 3 release,1000 Genomes phase 1 release,Geuvadis
NA19905	female	SAME125046	ASW	African Ancestry SW	AFR	African Ancestry	ASW
NA20287	female	SAME124580	ASW	African Ancestry SW	AFR	African Ancestry	ASW	1000 Genomes on GRCh38,1000 Genomes 30x on GRCh38,1000 Genomes phase 3 release,1000 Genomes phase 1 release
NA19917	female	SAME125272	ASW	African Ancestry SW	AFR	African Ancestry	ASW	1000 Genomes on GRCh38,1000 Genomes 30x on GRCh38,1000 Genomes phase 3 release,1000 Genomes phase 1 release
NA20294	female	SAME124776	ASW	African Ancestry SW	AFR	African Ancestry	ASW	1000 Genomes on GRCh38,1000 Genomes 30x on GRCh38,1000 Genomes phase 3 release,1000 Genomes phase 1 release
NA19924	female	SAME124714	ASW	African Ancestry SW	AFR	African Ancestry	ASW	1000 Genomes 30x on GRCh38,1000 Genomes phase 3 release
NA20299	female	SAME124381	ASW	African Ancestry SW	AFR	African Ancestry	ASW	1000 Genomes on GRCh38,1000 Genomes 30x on GRCh38,1000 Genomes phase 3 release,1000 Genomes phase 1 release
NA20128	female	SAME122887	ASW	African Ancestry SW	AFR	African Ancestry	ASW	1000 Genomes 30x on GRCh38,1000 Genomes phase 3 release
NA20302	male	SAME123601	ASW	African Ancestry SW	AFR	African Ancestry	ASW	1000 Genomes phase 3 release
NA20274	female	SAME123615	ASW	African Ancestry SW	AFR	African Ancestry	ASW	1000 Genomes on GRCh38,1000 Genomes 30x on GRCh38,1000 Genomes phase 3 release
NA20314	female	SAME125304	ASW	African Ancestry SW	AFR	African Ancestry	ASW	1000 Genomes on GRCh38,1000 Genomes 30x on GRCh38,1000 Genomes phase 3 release,1000 Genomes phase 1 release
NA20279	male	SAME123616	ASW	African Ancestry SW	AFR	African Ancestry	ASW	1000 Genomes 30x on GRCh38,1000 Genomes phase 3 release
NA20319	female	SAME123803	ASW	African Ancestry SW	AFR	African Ancestry	ASW	1000 Genomes phase 3 release
NA20281	male	SAME124584	ASW	African Ancestry SW	AFR	African Ancestry	ASW	1000 Genomes on GRCh38,1000 Genomes 30x on GRCh38,1000 Genomes phase 3 release,1000 Genomes phase 1 release
NA20321	female	SAME123996	ASW	African Ancestry SW	AFR	African Ancestry	ASW	1000 Genomes on GRCh38,1000 Genomes 30x on GRCh38,1000 Genomes phase 3 release
NA19746	female	SAME123502	MXL	Mexican Ancestry	AMR	American Ancestry	MXL	1000 Genomes on GRCh38,1000 Genomes 30x on GRCh38,1000 Genomes phase 3 release,1000 Genomes phase 1 release
NA20333	female	SAME124199	ASW	African Ancestry SW	AFR	African Ancestry	ASW	1000 Genomes phase 3 release
NA19753	male	SAME123701	MXL	Mexican Ancestry	AMR	American Ancestry	MXL	1000 Genomes phase 3 release,1000 Genomes phase 1 release
NA20340	male	SAME124400	ASW	African Ancestry SW	AFR	African Ancestry	ASW	1000 Genomes on GRCh38,1000 Genomes 30x on GRCh38,1000 Genomes phase 3 release,1000 Genomes phase 1 release
NA19758	female	SAME123706	MXL	Mexican Ancestry	AMR	American Ancestry	MXL	1000 Genomes on GRCh38,1000 Genomes 30x on GRCh38,1000 Genomes phase 3 release,1000 Genomes phase 1 release
NA20787	male	SAME123609	TSI	Toscani	EUR	European Ancestry	TSI	1000 Genomes on GRCh38,1000 Genomes 30x on GRCh38,1000 Genomes phase 3 release,1000 Genomes phase 1 release,Geuvadis
NA19760	female	SAME123895	MXL	Mexican Ancestry	AMR	American Ancestry	MXL	1000 Genomes 30x on GRCh38,1000 Genomes phase 3 release
NA20799	female	SAME123822	TSI	Toscani	EUR	European Ancestry	TSI	1000 Genomes on GRCh38,1000 Genomes 30x on GRCh38,1000 Genomes phase 3 release,1000 Genomes phase 1 release,Geuvadis
NA19772	male	SAME124066	MXL	Mexican Ancestry	AMR	American Ancestry	MXL	1000 Genomes 30x on GRCh38,1000 Genomes phase 3 release
NA20802	female	SAME125366	TSI	Toscani	EUR	European Ancestry	TSI	1000 Genomes on GRCh38,1000 Genomes 30x on GRCh38,1000 Genomes phase 3 release,1000 Genomes phase 1 release,Geuvadis
NA19777	male	SAME124063	MXL	Mexican Ancestry	AMR	American Ancestry	MXL	1000 Genomes on GRCh38,1000 Genomes 30x on GRCh38,1000 Genomes phase 3 release,1000 Genomes phase 1 release
NA20807	female	SAME125363	TSI	Toscani	EUR	European Ancestry	TSI	1000 Genomes on GRCh38,1000 Genomes 30x on GRCh38,1000 Genomes phase 3 release,1000 Genomes phase 1 release,Geuvadis
NA19784	male	SAME123151	MXL	Mexican Ancestry	AMR	American Ancestry	MXL	1000 Genomes 30x on GRCh38,1000 Genomes phase 3 release
NA20814	male	SAME125188	TSI	Toscani	EUR	European Ancestry	TSI	1000 Genomes on GRCh38,1000 Genomes 30x on GRCh38,1000 Genomes phase 3 release,1000 Genomes phase 1 release,Geuvadis
NA19789	male	SAME123152	MXL	Mexican Ancestry	AMR	American Ancestry	MXL	1000 Genomes on GRCh38,1000 Genomes 30x on GRCh38,1000 Genomes phase 3 release,1000 Genomes phase 1 release
NA20819	female	SAME125183	TSI	Toscani	EUR	European Ancestry	TSI	1000 Genomes on GRCh38,1000 Genomes 30x on GRCh38,1000 Genomes phase 3 release,1000 Genomes phase 1 release,Geuvadis
NA19796	male	SAME123330	MXL	Mexican Ancestry	AMR	American Ancestry	MXL	1000 Genomes 30x on GRCh38,1000 Genomes phase 3 release
NA20821	female	SAME123075	TSI	Toscani	EUR	European Ancestry	TSI	1000 Genomes on GRCh38,1000 Genomes 30x on GRCh38,1000 Genomes phase 3 release
NA19094	female	SAME123171	YRI	Yoruba	AFR	African Ancestry	YRI	1000 Genomes 30x on GRCh38,1000 Genomes phase 3 release
NA20826	female	SAME123070	TSI	Toscani	EUR	European Ancestry	TSI	1000 Genomes on GRCh38,1000 Genomes 30x on GRCh38,1000 Genomes phase 3 release,1000 Genomes phase 1 release,Geuvadis
NA19099	female	SAME125240	YRI	Yoruba	AFR	African Ancestry	YRI	1000 Genomes on GRCh38,1000 Genomes 30x on GRCh38,1000 Genomes phase 3 release,1000 Genomes phase 1 release,Geuvadis
NA20845	male	SAME123430	GIH	Gujarati	SAS	South Asian Ancestry	GIH	1000 Genomes on GRCh38,1000 Genomes 30x on GRCh38,1000 Genomes phase 3 release
NA19102	female	SAME125112	YRI	Yoruba	AFR	African Ancestry	YRI	1000 Genomes on GRCh38,1000 Genomes 30x on GRCh38,1000 Genomes phase 3 release,1000 Genomes phase 1 release,Geuvadis
NA20852	male	SAME123244	GIH	Gujarati	SAS	South Asian Ancestry	GIH	1000 Genomes on GRCh38,1000 Genomes 30x on GRCh38,1000 Genomes phase 3 release
NA19107	male	SAME123393	YRI	Yoruba	AFR	African Ancestry	YRI	1000 Genomes on GRCh38,1000 Genomes 30x on GRCh38,1000 Genomes phase 3 release,1000 Genomes phase 1 release,Geuvadis
NA20345	male	SAME124403	ASW	African Ancestry SW	AFR	African Ancestry	ASW	1000 Genomes phase 3 release
NA19114	female	SAME122953	YRI	Yoruba	AFR	African Ancestry	YRI	1000 Genomes on GRCh38,1000 Genomes 30x on GRCh38,1000 Genomes phase 3 release,1000 Genomes phase 1 release,Geuvadis
NA20357	female	SAME124599	ASW	African Ancestry SW	AFR	African Ancestry	ASW	1000 Genomes on GRCh38,1000 Genomes 30x on GRCh38,1000 Genomes phase 3 release,1000 Genomes phase 1 release
NA19119	male	SAME122944	YRI	Yoruba	AFR	African Ancestry	YRI	1000 Genomes on GRCh38,1000 Genomes 30x on GRCh38,1000 Genomes phase 3 release,1000 Genomes phase 1 release,Geuvadis
NA20364	female	SAME124784	ASW	African Ancestry SW	AFR	African Ancestry	ASW	1000 Genomes phase 3 release
NA19121	male	SAME125015	YRI	Yoruba	AFR	African Ancestry	YRI	1000 Genomes on GRCh38,1000 Genomes 30x on GRCh38,1000 Genomes phase 3 release,1000 Genomes phase 1 release,Geuvadis
NA20504	female	SAME124360	TSI	Toscani	EUR	European Ancestry	TSI	1000 Genomes on GRCh38,1000 Genomes 30x on GRCh38,1000 Genomes phase 3 release,1000 Genomes phase 1 release,Geuvadis
NA19138	male	SAME125236	YRI	Yoruba	AFR	African Ancestry	YRI	1000 Genomes on GRCh38,1000 Genomes 30x on GRCh38,1000 Genomes phase 3 release,1000 Genomes phase 1 release,Geuvadis
NA20509	male	SAME124354	TSI	Toscani	EUR	European Ancestry	TSI	1000 Genomes on GRCh38,1000 Genomes 30x on GRCh38,Human Genome Structural Variation Consortium, Phase 2,1000 Genomes phase 3 release,1000 Genomes phase 1 release,Geuvadis
NA19683	female	SAME122936	MXL	Mexican Ancestry	AMR	American Ancestry	MXL	1000 Genomes 30x on GRCh38,1000 Genomes phase 3 release
NA20511	male	SAME124563	TSI	Toscani	EUR	European Ancestry	TSI	1000 Genomes on GRCh38,1000 Genomes 30x on GRCh38,1000 Genomes phase 3 release
NA19703	male	SAME124230	ASW	African Ancestry SW	AFR	African Ancestry	ASW	1000 Genomes on GRCh38,1000 Genomes 30x on GRCh38,1000 Genomes phase 3 release,1000 Genomes phase 1 release
NA20516	male	SAME124556	TSI	Toscani	EUR	European Ancestry	TSI	1000 Genomes on GRCh38,1000 Genomes 30x on GRCh38,1000 Genomes phase 3 release,1000 Genomes phase 1 release,Geuvadis
NA19708	female	SAME124229	ASW	African Ancestry SW	AFR	African Ancestry	ASW	1000 Genomes phase 3 release
NA20528	male	SAME124012	TSI	Toscani	EUR	European Ancestry	TSI	1000 Genomes on GRCh38,1000 Genomes 30x on GRCh38,1000 Genomes phase 3 release,1000 Genomes phase 1 release,Geuvadis
NA19722	female	SAME124696	MXL	Mexican Ancestry	AMR	American Ancestry	MXL	1000 Genomes on GRCh38,1000 Genomes 30x on GRCh38,1000 Genomes phase 3 release,1000 Genomes phase 1 release
NA20530	female	SAME124169	TSI	Toscani	EUR	European Ancestry	TSI	1000 Genomes on GRCh38,1000 Genomes 30x on GRCh38,1000 Genomes phase 3 release,1000 Genomes phase 1 release,Geuvadis
NA19727	male	SAME123639	MXL	Mexican Ancestry	AMR	American Ancestry	MXL	1000 Genomes 30x on GRCh38,1000 Genomes phase 3 release
NA20535	female	SAME124166	TSI	Toscani	EUR	European Ancestry	TSI	1000 Genomes on GRCh38,1000 Genomes 30x on GRCh38,1000 Genomes phase 3 release,1000 Genomes phase 1 release,Geuvadis
NA19734	female	SAME124873	MXL	Mexican Ancestry	AMR	American Ancestry	MXL	1000 Genomes on GRCh38,1000 Genomes 30x on GRCh38,1000 Genomes phase 3 release,1000 Genomes phase 1 release
NA20542	female	SAME125150	TSI	Toscani	EUR	European Ancestry	TSI	1000 Genomes on GRCh38,1000 Genomes 30x on GRCh38,1000 Genomes phase 3 release,1000 Genomes phase 1 release,Geuvadis
NA19741	male	SAME124718	MXL	Mexican Ancestry	AMR	American Ancestry	MXL	1000 Genomes on GRCh38,1000 Genomes 30x on GRCh38,1000 Genomes phase 3 release,1000 Genomes phase 1 release
NA20585	female	SAME122861	TSI	Toscani	EUR	European Ancestry	TSI	1000 Genomes on GRCh38,1000 Genomes 30x on GRCh38,1000 Genomes phase 3 release,1000 Genomes phase 1 release,Geuvadis
NA20298	male	SAME124382	ASW	African Ancestry SW	AFR	African Ancestry	ASW	1000 Genomes on GRCh38,1000 Genomes 30x on GRCh38,1000 Genomes phase 3 release,1000 Genomes phase 1 release
NA20756	female	SAME124175	TSI	Toscani	EUR	European Ancestry	TSI	1000 Genomes on GRCh38,1000 Genomes 30x on GRCh38,1000 Genomes phase 3 release,1000 Genomes phase 1 release,Geuvadis
NA20301	female	SAME123602	ASW	African Ancestry SW	AFR	African Ancestry	ASW	1000 Genomes phase 3 release
NA20763	male	SAME124365	TSI	Toscani	EUR	European Ancestry	TSI	1000 Genomes on GRCh38,1000 Genomes 30x on GRCh38,1000 Genomes phase 3 release
NA20313	female	SAME123811	ASW	African Ancestry SW	AFR	African Ancestry	ASW	1000 Genomes on GRCh38,1000 Genomes phase 3 release
NA20768	female	SAME124372	TSI	Toscani	EUR	European Ancestry	TSI	1000 Genomes on GRCh38,1000 Genomes 30x on GRCh38,1000 Genomes phase 3 release,1000 Genomes phase 1 release,Geuvadis
NA20318	male	SAME123802	ASW	African Ancestry SW	AFR	African Ancestry	ASW	1000 Genomes on GRCh38,1000 Genomes 30x on GRCh38,1000 Genomes phase 3 release
NA20770	male	SAME124576	TSI	Toscani	EUR	European Ancestry	TSI	1000 Genomes on GRCh38,1000 Genomes 30x on GRCh38,1000 Genomes phase 3 release,1000 Genomes phase 1 release,Geuvadis
NA20320	female	SAME123997	ASW	African Ancestry SW	AFR	African Ancestry	ASW	1000 Genomes on GRCh38,1000 Genomes 30x on GRCh38,1000 Genomes phase 3 release
NA20775	female	SAME124573	TSI	Toscani	EUR	European Ancestry	TSI	1000 Genomes on GRCh38,1000 Genomes 30x on GRCh38,1000 Genomes phase 3 release,1000 Genomes phase 1 release
NA20332	female	SAME124198	ASW	African Ancestry SW	AFR	African Ancestry	ASW	1000 Genomes on GRCh38,1000 Genomes 30x on GRCh38,1000 Genomes phase 3 release,1000 Genomes phase 1 release
NA20864	male	SAME123944	GIH	Gujarati	SAS	South Asian Ancestry	GIH	1000 Genomes on GRCh38,1000 Genomes 30x on GRCh38,1000 Genomes phase 3 release
NA20337	female	SAME124195	ASW	African Ancestry SW	AFR	African Ancestry	ASW	1000 Genomes phase 3 release
NA20869	female	SAME123801	GIH	Gujarati	SAS	South Asian Ancestry	GIH	1000 Genomes on GRCh38,1000 Genomes 30x on GRCh38,1000 Genomes phase 3 release
NA20344	female	SAME124404	ASW	African Ancestry SW	AFR	African Ancestry	ASW	1000 Genomes on GRCh38,1000 Genomes phase 3 release,1000 Genomes phase 1 release
NA20871	male	SAME123600	GIH	Gujarati	SAS	South Asian Ancestry	GIH	1000 Genomes on GRCh38,1000 Genomes phase 3 release
NA20349	male	SAME124406	ASW	African Ancestry SW	AFR	African Ancestry	ASW	1000 Genomes phase 3 release
NA20876	female	SAME123599	GIH	Gujarati	SAS	South Asian Ancestry	GIH	1000 Genomes on GRCh38,1000 Genomes 30x on GRCh38,1000 Genomes phase 3 release
NA20351	male	SAME124596	ASW	African Ancestry SW	AFR	African Ancestry	ASW	1000 Genomes on GRCh38,1000 Genomes 30x on GRCh38,1000 Genomes phase 3 release,1000 Genomes phase 1 release
NA20883	male	SAME123883	GIH	Gujarati	SAS	South Asian Ancestry	GIH	1000 Genomes on GRCh38,1000 Genomes phase 3 release
NA20356	male	SAME124598	ASW	African Ancestry SW	AFR	African Ancestry	ASW	1000 Genomes on GRCh38,1000 Genomes 30x on GRCh38,1000 Genomes phase 3 release,1000 Genomes phase 1 release
NA20908	female	SAME123777	GIH	Gujarati	SAS	South Asian Ancestry	GIH	1000 Genomes on GRCh38,1000 Genomes 30x on GRCh38,1000 Genomes phase 3 release
NA20363	female	SAME124787	ASW	African Ancestry SW	AFR	African Ancestry	ASW	1000 Genomes phase 3 release,1000 Genomes phase 1 release
NA20910	female	SAME123100	GIH	Gujarati	SAS	South Asian Ancestry	GIH	1000 Genomes on GRCh38,1000 Genomes 30x on GRCh38,1000 Genomes phase 3 release
NA20414	female	SAME123988	ASW	African Ancestry SW	AFR	African Ancestry	ASW	1000 Genomes phase 3 release,1000 Genomes phase 1 release
NA21088	female	SAME123143	GIH	Gujarati	SAS	South Asian Ancestry	GIH	1000 Genomes on GRCh38,1000 Genomes 30x on GRCh38,1000 Genomes phase 3 release
NA20503	female	SAME124357	TSI	Toscani	EUR	European Ancestry	TSI	1000 Genomes on GRCh38,1000 Genomes 30x on GRCh38,1000 Genomes phase 3 release,1000 Genomes phase 1 release,Geuvadis
NA21090	male	SAME123320	GIH	Gujarati	SAS	South Asian Ancestry	GIH	1000 Genomes on GRCh38,1000 Genomes 30x on GRCh38,1000 Genomes phase 3 release
NA20508	female	SAME124355	TSI	Toscani	EUR	European Ancestry	TSI	1000 Genomes on GRCh38,1000 Genomes 30x on GRCh38,1000 Genomes phase 3 release,1000 Genomes phase 1 release,Geuvadis
NA21095	male	SAME123318	GIH	Gujarati	SAS	South Asian Ancestry	GIH	1000 Genomes on GRCh38,1000 Genomes 30x on GRCh38,1000 Genomes phase 3 release
NA20510	male	SAME124562	TSI	Toscani	EUR	European Ancestry	TSI	1000 Genomes on GRCh38,1000 Genomes 30x on GRCh38,1000 Genomes phase 3 release,1000 Genomes phase 1 release,Geuvadis
NA20888	female	SAME125258	GIH	Gujarati	SAS	South Asian Ancestry	GIH	1000 Genomes on GRCh38,1000 Genomes 30x on GRCh38,1000 Genomes phase 3 release
NA20515	male	SAME124559	TSI	Toscani	EUR	European Ancestry	TSI	1000 Genomes on GRCh38,1000 Genomes 30x on GRCh38,1000 Genomes phase 3 release,1000 Genomes phase 1 release,Geuvadis
NA20890	male	SAME123671	GIH	Gujarati	SAS	South Asian Ancestry	GIH	1000 Genomes on GRCh38,1000 Genomes 30x on GRCh38,1000 Genomes phase 3 release
NA20522	female	SAME124017	TSI	Toscani	EUR	European Ancestry	TSI	1000 Genomes on GRCh38,1000 Genomes 30x on GRCh38,1000 Genomes phase 3 release,1000 Genomes phase 1 release
NA20895	male	SAME123666	GIH	Gujarati	SAS	South Asian Ancestry	GIH	1000 Genomes on GRCh38,1000 Genomes 30x on GRCh38,1000 Genomes phase 3 release
NA20786	female	SAME123610	TSI	Toscani	EUR	European Ancestry	TSI	1000 Genomes on GRCh38,1000 Genomes 30x on GRCh38,1000 Genomes phase 3 release,1000 Genomes phase 1 release,Geuvadis
NA20903	male	SAME122921	GIH	Gujarati	SAS	South Asian Ancestry	GIH	1000 Genomes on GRCh38,1000 Genomes 30x on GRCh38,1000 Genomes phase 3 release
NA20798	male	SAME123821	TSI	Toscani	EUR	European Ancestry	TSI	1000 Genomes on GRCh38,1000 Genomes 30x on GRCh38,1000 Genomes phase 3 release,1000 Genomes phase 1 release,Geuvadis
SC_GMJOL5309930	female		GWJ	Gambian Jola	AFR	African Ancestry	GWJ	Gambian Genome Variation Project (GRCh37),Gambian Genome Variation Project (GRCh38)
NA20801	male	SAME125365	TSI	Toscani	EUR	European Ancestry	TSI	1000 Genomes on GRCh38,1000 Genomes 30x on GRCh38,1000 Genomes phase 3 release,1000 Genomes phase 1 release,Geuvadis
SC_GMJOL5309891	male		GWJ	Gambian Jola	AFR	African Ancestry	GWJ	Gambian Genome Variation Project (GRCh37),Gambian Genome Variation Project (GRCh38)
NA20806	male	SAME125362	TSI	Toscani	EUR	European Ancestry	TSI	1000 Genomes on GRCh38,1000 Genomes 30x on GRCh38,1000 Genomes phase 3 release,1000 Genomes phase 1 release,Geuvadis
SC_GMFUL5306370	male		GWF	Gambian Fula	AFR	African Ancestry	GWF	Gambian Genome Variation Project (GRCh37),Gambian Genome Variation Project (GRCh38)
NA20813	female	SAME125189	TSI	Toscani	EUR	European Ancestry	TSI	1000 Genomes on GRCh38,1000 Genomes 30x on GRCh38,1000 Genomes phase 3 release,1000 Genomes phase 1 release,Geuvadis
SC_GMFUL5306426	female		GWF	Gambian Fula	AFR	African Ancestry	GWF	Gambian Genome Variation Project (GRCh37),Gambian Genome Variation Project (GRCh38)
NA20818	female	SAME125184	TSI	Toscani	EUR	European Ancestry	TSI	1000 Genomes on GRCh38,1000 Genomes 30x on GRCh38,1000 Genomes phase 3 release,1000 Genomes phase 1 release
SC_GMFUL5306421	male		GWF	Gambian Fula	AFR	African Ancestry	GWF	Gambian Genome Variation Project (GRCh37),Gambian Genome Variation Project (GRCh38)
NA20832	female	SAME122894	TSI	Toscani	EUR	European Ancestry	TSI	1000 Genomes on GRCh38,1000 Genomes 30x on GRCh38,1000 Genomes phase 3 release
NA21127	male	SAME124027	GIH	Gujarati	SAS	South Asian Ancestry	GIH	1000 Genomes on GRCh38,1000 Genomes 30x on GRCh38,1000 Genomes phase 3 release
NA20849	female	SAME123433	GIH	Gujarati	SAS	South Asian Ancestry	GIH	1000 Genomes on GRCh38,1000 Genomes 30x on GRCh38,1000 Genomes phase 3 release
NA21134	male	SAME123830	GIH	Gujarati	SAS	South Asian Ancestry	GIH	1000 Genomes phase 3 release
NA20851	female	SAME123245	GIH	Gujarati	SAS	South Asian Ancestry	GIH	1000 Genomes on GRCh38,1000 Genomes 30x on GRCh38,1000 Genomes phase 3 release
NA21141	female	SAME125205	GIH	Gujarati	SAS	South Asian Ancestry	GIH	1000 Genomes on GRCh38,1000 Genomes 30x on GRCh38,1000 Genomes phase 3 release
NA20856	female	SAME123247	GIH	Gujarati	SAS	South Asian Ancestry	GIH	1000 Genomes on GRCh38,1000 Genomes 30x on GRCh38,1000 Genomes phase 3 release
NA21103	female	SAME124439	GIH	Gujarati	SAS	South Asian Ancestry	GIH	1000 Genomes on GRCh38,1000 Genomes 30x on GRCh38,1000 Genomes phase 3 release
NA21126	male	SAME124026	GIH	Gujarati	SAS	South Asian Ancestry	GIH	1000 Genomes on GRCh38,1000 Genomes 30x on GRCh38,1000 Genomes phase 3 release
NA21108	female	SAME124442	GIH	Gujarati	SAS	South Asian Ancestry	GIH	1000 Genomes on GRCh38,1000 Genomes 30x on GRCh38,1000 Genomes phase 3 release
NA21133	male	SAME123831	GIH	Gujarati	SAS	South Asian Ancestry	GIH	1000 Genomes on GRCh38,1000 Genomes 30x on GRCh38,1000 Genomes phase 3 release
NA21110	female	SAME124180	GIH	Gujarati	SAS	South Asian Ancestry	GIH	1000 Genomes on GRCh38,1000 Genomes 30x on GRCh38,1000 Genomes phase 3 release
SC_GMFUL5306338	female		GWF	Gambian Fula	AFR	African Ancestry	GWF	Gambian Genome Variation Project (GRCh37),Gambian Genome Variation Project (GRCh38)
NA21115	male	SAME124183	GIH	Gujarati	SAS	South Asian Ancestry	GIH	1000 Genomes on GRCh38,1000 Genomes 30x on GRCh38,1000 Genomes phase 3 release
NA20527	male	SAME124013	TSI	Toscani	EUR	European Ancestry	TSI	1000 Genomes on GRCh38,1000 Genomes 30x on GRCh38,1000 Genomes phase 3 release,1000 Genomes phase 1 release,Geuvadis
NA21122	female	SAME124030	GIH	Gujarati	SAS	South Asian Ancestry	GIH	1000 Genomes on GRCh38,1000 Genomes 30x on GRCh38,1000 Genomes phase 3 release
NA20534	male	SAME124165	TSI	Toscani	EUR	European Ancestry	TSI	1000 Genomes on GRCh38,1000 Genomes 30x on GRCh38,1000 Genomes phase 3 release,1000 Genomes phase 1 release,Geuvadis
SC_GMFUL5309730	male		GWF	Gambian Fula	AFR	African Ancestry	GWF	Gambian Genome Variation Project (GRCh37),Gambian Genome Variation Project (GRCh38)
NA20539	male	SAME124164	TSI	Toscani	EUR	European Ancestry	TSI	1000 Genomes on GRCh38,1000 Genomes 30x on GRCh38,1000 Genomes phase 3 release,1000 Genomes phase 1 release,Geuvadis
SC_GMFUL5306382	female		GWF	Gambian Fula	AFR	African Ancestry	GWF	Gambian Genome Variation Project (GRCh37),Gambian Genome Variation Project (GRCh38)
NA20541	female	SAME125147	TSI	Toscani	EUR	European Ancestry	TSI	1000 Genomes on GRCh38,1000 Genomes 30x on GRCh38,1000 Genomes phase 3 release,1000 Genomes phase 1 release,Geuvadis
SC_GMFUL5306351	male		GWF	Gambian Fula	AFR	African Ancestry	GWF	Gambian Genome Variation Project (GRCh37),Gambian Genome Variation Project (GRCh38)
NA20589	female	SAME122865	TSI	Toscani	EUR	European Ancestry	TSI	1000 Genomes on GRCh38,1000 Genomes 30x on GRCh38,1000 Genomes phase 3 release,1000 Genomes phase 1 release,Geuvadis
SC_GMFUL5306375	male		GWF	Gambian Fula	AFR	African Ancestry	GWF	Gambian Genome Variation Project (GRCh37),Gambian Genome Variation Project (GRCh38)
NA20755	male	SAME124174	TSI	Toscani	EUR	European Ancestry	TSI	1000 Genomes on GRCh38,1000 Genomes 30x on GRCh38,1000 Genomes phase 3 release,1000 Genomes phase 1 release
SC_GMFUL5306399	male		GWF	Gambian Fula	AFR	African Ancestry	GWF	Gambian Genome Variation Project (GRCh37),Gambian Genome Variation Project (GRCh38)
NA20762	male	SAME124744	TSI	Toscani	EUR	European Ancestry	TSI	1000 Genomes on GRCh38,1000 Genomes 30x on GRCh38,1000 Genomes phase 3 release
SC_GMFUL5306407	female		GWF	Gambian Fula	AFR	African Ancestry	GWF	Gambian Genome Variation Project (GRCh37),Gambian Genome Variation Project (GRCh38)
NA20767	male	SAME124369	TSI	Toscani	EUR	European Ancestry	TSI	1000 Genomes on GRCh38,1000 Genomes 30x on GRCh38,1000 Genomes phase 3 release
SC_GMFUL5306344	male		GWF	Gambian Fula	AFR	African Ancestry	GWF	Gambian Genome Variation Project (GRCh37),Gambian Genome Variation Project (GRCh38)
NA20774	female	SAME124572	TSI	Toscani	EUR	European Ancestry	TSI	1000 Genomes on GRCh38,1000 Genomes 30x on GRCh38,1000 Genomes phase 3 release,1000 Genomes phase 1 release,Geuvadis
SC_GMJOL5309911	female		GWJ	Gambian Jola	AFR	African Ancestry	GWJ	Gambian Genome Variation Project (GRCh37),Gambian Genome Variation Project (GRCh38)
NA21102	female	SAME124438	GIH	Gujarati	SAS	South Asian Ancestry	GIH	1000 Genomes on GRCh38,1000 Genomes 30x on GRCh38,1000 Genomes phase 3 release
SC_GMJOL5309935	female		GWJ	Gambian Jola	AFR	African Ancestry	GWJ	Gambian Genome Variation Project (GRCh37),Gambian Genome Variation Project (GRCh38)
NA21107	male	SAME124435	GIH	Gujarati	SAS	South Asian Ancestry	GIH	1000 Genomes on GRCh38,1000 Genomes 30x on GRCh38,1000 Genomes phase 3 release
SC_GMJOL5309959	female		GWJ	Gambian Jola	AFR	African Ancestry	GWJ	Gambian Genome Variation Project (GRCh37),Gambian Genome Variation Project (GRCh38)
NA21114	male	SAME124184	GIH	Gujarati	SAS	South Asian Ancestry	GIH	1000 Genomes on GRCh38,1000 Genomes 30x on GRCh38,1000 Genomes phase 3 release
SC_GMJOL5309896	female		GWJ	Gambian Jola	AFR	African Ancestry	GWJ	Gambian Genome Variation Project (GRCh37),Gambian Genome Variation Project (GRCh38)
NA21119	male	SAME123584	GIH	Gujarati	SAS	South Asian Ancestry	GIH	1000 Genomes on GRCh38,1000 Genomes 30x on GRCh38,1000 Genomes phase 3 release
SC_GMJOL5309904	male		GWJ	Gambian Jola	AFR	African Ancestry	GWJ	Gambian Genome Variation Project (GRCh37),Gambian Genome Variation Project (GRCh38)
NA21121	female	SAME123163	GIH	Gujarati	SAS	South Asian Ancestry	GIH	1000 Genomes on GRCh38,1000 Genomes phase 3 release
SC_GMJOL5309928	male		GWJ	Gambian Jola	AFR	African Ancestry	GWJ	Gambian Genome Variation Project (GRCh37),Gambian Genome Variation Project (GRCh38)
NA20863	male	SAME123805	GIH	Gujarati	SAS	South Asian Ancestry	GIH	1000 Genomes on GRCh38,1000 Genomes 30x on GRCh38,1000 Genomes phase 3 release
SC_GMWOF5428763	female		GWW	Gambian Wolof	AFR	African Ancestry	GWW	Gambian Genome Variation Project (GRCh37),Gambian Genome Variation Project (GRCh38)
NA20868	female	SAME123800	GIH	Gujarati	SAS	South Asian Ancestry	GIH	1000 Genomes on GRCh38,1000 Genomes 30x on GRCh38,1000 Genomes phase 3 release
SC_GMWOF5428732	male		GWW	Gambian Wolof	AFR	African Ancestry	GWW	Gambian Genome Variation Project (GRCh37),Gambian Genome Variation Project (GRCh38)
NA20870	male	SAME122839	GIH	Gujarati	SAS	South Asian Ancestry	GIH	1000 Genomes on GRCh38,1000 Genomes 30x on GRCh38,1000 Genomes phase 3 release
SC_GMWOF5428744	female		GWW	Gambian Wolof	AFR	African Ancestry	GWW	Gambian Genome Variation Project (GRCh37),Gambian Genome Variation Project (GRCh38)
NA20875	female	SAME123596	GIH	Gujarati	SAS	South Asian Ancestry	GIH	1000 Genomes on GRCh38,1000 Genomes 30x on GRCh38,1000 Genomes phase 3 release
SC_GMWOF5428713	female		GWW	Gambian Wolof	AFR	African Ancestry	GWW	Gambian Genome Variation Project (GRCh37),Gambian Genome Variation Project (GRCh38)
NA20882	female	SAME123882	GIH	Gujarati	SAS	South Asian Ancestry	GIH	1000 Genomes on GRCh38,1000 Genomes 30x on GRCh38,1000 Genomes phase 3 release
SC_GMFUL5306387	male		GWF	Gambian Fula	AFR	African Ancestry	GWF	Gambian Genome Variation Project (GRCh37),Gambian Genome Variation Project (GRCh38)
NA20907	female	SAME122917	GIH	Gujarati	SAS	South Asian Ancestry	GIH	1000 Genomes phase 3 release
SC_GMFUL5306419	male		GWF	Gambian Fula	AFR	African Ancestry	GWF	Gambian Genome Variation Project (GRCh37),Gambian Genome Variation Project (GRCh38)
NA21087	male	SAME123138	GIH	Gujarati	SAS	South Asian Ancestry	GIH	1000 Genomes on GRCh38,1000 Genomes 30x on GRCh38,1000 Genomes phase 3 release
SC_GMFUL5306356	female		GWF	Gambian Fula	AFR	African Ancestry	GWF	Gambian Genome Variation Project (GRCh37),Gambian Genome Variation Project (GRCh38)
NA21094	male	SAME123317	GIH	Gujarati	SAS	South Asian Ancestry	GIH	1000 Genomes on GRCh38,1000 Genomes 30x on GRCh38,1000 Genomes phase 3 release
SC_GMFUL5309773	female		GWF	Gambian Fula	AFR	African Ancestry	GWF	Gambian Genome Variation Project (GRCh37),Gambian Genome Variation Project (GRCh38)
NA21099	male	SAME123325	GIH	Gujarati	SAS	South Asian Ancestry	GIH	1000 Genomes on GRCh38,1000 Genomes 30x on GRCh38,1000 Genomes phase 3 release
SC_GMFUL5309747	male		GWF	Gambian Fula	AFR	African Ancestry	GWF	Gambian Genome Variation Project (GRCh37),Gambian Genome Variation Project (GRCh38)
NA20887	male	SAME123879	GIH	Gujarati	SAS	South Asian Ancestry	GIH	1000 Genomes on GRCh38,1000 Genomes 30x on GRCh38,1000 Genomes phase 3 release
SC_GMFUL5309716	female		GWF	Gambian Fula	AFR	African Ancestry	GWF	Gambian Genome Variation Project (GRCh37),Gambian Genome Variation Project (GRCh38)
NA20894	female	SAME123667	GIH	Gujarati	SAS	South Asian Ancestry	GIH	1000 Genomes on GRCh38,1000 Genomes 30x on GRCh38,1000 Genomes phase 3 release
SC_GMFUL5306363	male		GWF	Gambian Fula	AFR	African Ancestry	GWF	Gambian Genome Variation Project (GRCh37),Gambian Genome Variation Project (GRCh38)
NA20899	female	SAME123140	GIH	Gujarati	SAS	South Asian Ancestry	GIH	1000 Genomes on GRCh38,1000 Genomes 30x on GRCh38,1000 Genomes phase 3 release
SC_GMFUL5309709	male		GWF	Gambian Fula	AFR	African Ancestry	GWF	Gambian Genome Variation Project (GRCh37),Gambian Genome Variation Project (GRCh38)
NA20902	female	SAME122922	GIH	Gujarati	SAS	South Asian Ancestry	GIH	1000 Genomes on GRCh38,1000 Genomes 30x on GRCh38,1000 Genomes phase 3 release
SC_GMJOL5309980	female		GWJ	Gambian Jola	AFR	African Ancestry	GWJ	Gambian Genome Variation Project (GRCh37),Gambian Genome Variation Project (GRCh38)
SC_GMFUL5306410	male		GWF	Gambian Fula	AFR	African Ancestry	GWF	Gambian Genome Variation Project (GRCh37),Gambian Genome Variation Project (GRCh38)
SC_GMJOL5309973	male		GWJ	Gambian Jola	AFR	African Ancestry	GWJ	Gambian Genome Variation Project (GRCh37),Gambian Genome Variation Project (GRCh38)
SC_GMFUL5306408	female		GWF	Gambian Fula	AFR	African Ancestry	GWF	Gambian Genome Variation Project (GRCh37),Gambian Genome Variation Project (GRCh38)
SC_GMJOL5309942	male		GWJ	Gambian Jola	AFR	African Ancestry	GWJ	Gambian Genome Variation Project (GRCh37),Gambian Genome Variation Project (GRCh38)
SC_GMFUL5306395	male		GWF	Gambian Fula	AFR	African Ancestry	GWF	Gambian Genome Variation Project (GRCh37),Gambian Genome Variation Project (GRCh38)
SC_GMJOL5309966	female		GWJ	Gambian Jola	AFR	African Ancestry	GWJ	Gambian Genome Variation Project (GRCh37),Gambian Genome Variation Project (GRCh38)
SC_GMFUL5306403	female		GWF	Gambian Fula	AFR	African Ancestry	GWF	Gambian Genome Variation Project (GRCh37),Gambian Genome Variation Project (GRCh38)
SC_GMJOL5309860	female		GWJ	Gambian Jola	AFR	African Ancestry	GWJ	Gambian Genome Variation Project (GRCh37),Gambian Genome Variation Project (GRCh38)
SC_GMFUL5306427	female		GWF	Gambian Fula	AFR	African Ancestry	GWF	Gambian Genome Variation Project (GRCh37),Gambian Genome Variation Project (GRCh38)
SC_GMJOL5309884	female		GWJ	Gambian Jola	AFR	African Ancestry	GWJ	Gambian Genome Variation Project (GRCh37),Gambian Genome Variation Project (GRCh38)
SC_GMFUL5306345	female		GWF	Gambian Fula	AFR	African Ancestry	GWF	Gambian Genome Variation Project (GRCh37),Gambian Genome Variation Project (GRCh38)
SC_GMWOF5428770	female		GWW	Gambian Wolof	AFR	African Ancestry	GWW	Gambian Genome Variation Project (GRCh37),Gambian Genome Variation Project (GRCh38)
SC_GMFUL5306340	female		GWF	Gambian Fula	AFR	African Ancestry	GWF	Gambian Genome Variation Project (GRCh37),Gambian Genome Variation Project (GRCh38)
SC_GMJOL5309961	female		GWJ	Gambian Jola	AFR	African Ancestry	GWJ	Gambian Genome Variation Project (GRCh37),Gambian Genome Variation Project (GRCh38)
SC_GMFUL5309781	male		GWF	Gambian Fula	AFR	African Ancestry	GWF	Gambian Genome Variation Project (GRCh37),Gambian Genome Variation Project (GRCh38)
SC_GMJOL5309985	female		GWJ	Gambian Jola	AFR	African Ancestry	GWJ	Gambian Genome Variation Project (GRCh37),Gambian Genome Variation Project (GRCh38)
SC_GMFUL5309755	male		GWF	Gambian Fula	AFR	African Ancestry	GWF	Gambian Genome Variation Project (GRCh37),Gambian Genome Variation Project (GRCh38)
SC_GMJOL5309827	male		GWJ	Gambian Jola	AFR	African Ancestry	GWJ	Gambian Genome Variation Project (GRCh37),Gambian Genome Variation Project (GRCh38)
SC_GMFUL5309700	female		GWF	Gambian Fula	AFR	African Ancestry	GWF	Gambian Genome Variation Project (GRCh37),Gambian Genome Variation Project (GRCh38)
SC_GMFUL5309711	male		GWF	Gambian Fula	AFR	African Ancestry	GWF	Gambian Genome Variation Project (GRCh37),Gambian Genome Variation Project (GRCh38)
SC_GMFUL5306371	male		GWF	Gambian Fula	AFR	African Ancestry	GWF	Gambian Genome Variation Project (GRCh37),Gambian Genome Variation Project (GRCh38)
SC_GMFUL5306349	male		GWF	Gambian Fula	AFR	African Ancestry	GWF	Gambian Genome Variation Project (GRCh37),Gambian Genome Variation Project (GRCh38)
SC_GMFUL5309748	female		GWF	Gambian Fula	AFR	African Ancestry	GWF	Gambian Genome Variation Project (GRCh37),Gambian Genome Variation Project (GRCh38)
SC_GMFUL5309735	male		GWF	Gambian Fula	AFR	African Ancestry	GWF	Gambian Genome Variation Project (GRCh37),Gambian Genome Variation Project (GRCh38)
SC_GMFUL5309717	female		GWF	Gambian Fula	AFR	African Ancestry	GWF	Gambian Genome Variation Project (GRCh37),Gambian Genome Variation Project (GRCh38)
SC_GMWOF5428833	male		GWW	Gambian Wolof	AFR	African Ancestry	GWW	Gambian Genome Variation Project (GRCh37),Gambian Genome Variation Project (GRCh38)
SC_GMJOL5309897	male		GWJ	Gambian Jola	AFR	African Ancestry	GWJ	Gambian Genome Variation Project (GRCh37),Gambian Genome Variation Project (GRCh38)
SC_GMWOF5428857	male		GWW	Gambian Wolof	AFR	African Ancestry	GWW	Gambian Genome Variation Project (GRCh37),Gambian Genome Variation Project (GRCh38)
SC_GMJOL5309905	male		GWJ	Gambian Jola	AFR	African Ancestry	GWJ	Gambian Genome Variation Project (GRCh37),Gambian Genome Variation Project (GRCh38)
SC_GMMAN5482170	female		GWD	Gambian Mandinka	AFR	African Ancestry	GWD	Gambian Genome Variation Project (GRCh37),Gambian Genome Variation Project (GRCh38)
SC_GMJOL5309929	female		GWJ	Gambian Jola	AFR	African Ancestry	GWJ	Gambian Genome Variation Project (GRCh37),Gambian Genome Variation Project (GRCh38)
SC_GMMAN5482194	female		GWD	Gambian Mandinka	AFR	African Ancestry	GWD	Gambian Genome Variation Project (GRCh37),Gambian Genome Variation Project (GRCh38)
SC_GMJOL5309835	female		GWJ	Gambian Jola	AFR	African Ancestry	GWJ	Gambian Genome Variation Project (GRCh37),Gambian Genome Variation Project (GRCh38)
SC_GMMAN5482202	male		GWD	Gambian Mandinka	AFR	African Ancestry	GWD	Gambian Genome Variation Project (GRCh37),Gambian Genome Variation Project (GRCh38)
SC_GMJOL5309859	female		GWJ	Gambian Jola	AFR	African Ancestry	GWJ	Gambian Genome Variation Project (GRCh37),Gambian Genome Variation Project (GRCh38)
SC_GMMAN5482163	male		GWD	Gambian Mandinka	AFR	African Ancestry	GWD	Gambian Genome Variation Project (GRCh37),Gambian Genome Variation Project (GRCh38)
SC_GMJOL5309948	male		GWJ	Gambian Jola	AFR	African Ancestry	GWJ	Gambian Genome Variation Project (GRCh37),Gambian Genome Variation Project (GRCh38)
SC_GMMAN5482187	male		GWD	Gambian Mandinka	AFR	African Ancestry	GWD	Gambian Genome Variation Project (GRCh37),Gambian Genome Variation Project (GRCh38)
SC_GMJOL5309917	female		GWJ	Gambian Jola	AFR	African Ancestry	GWJ	Gambian Genome Variation Project (GRCh37),Gambian Genome Variation Project (GRCh38)
SC_GMWOF5428737	female		GWW	Gambian Wolof	AFR	African Ancestry	GWW	Gambian Genome Variation Project (GRCh37),Gambian Genome Variation Project (GRCh38)
SC_GMJOL5309981	female		GWJ	Gambian Jola	AFR	African Ancestry	GWJ	Gambian Genome Variation Project (GRCh37),Gambian Genome Variation Project (GRCh38)
SC_GMWOF5428794	female		GWW	Gambian Wolof	AFR	African Ancestry	GWW	Gambian Genome Variation Project (GRCh37),Gambian Genome Variation Project (GRCh38)
SC_GMJOL5309950	male		GWJ	Gambian Jola	AFR	African Ancestry	GWJ	Gambian Genome Variation Project (GRCh37),Gambian Genome Variation Project (GRCh38)
SC_GMWOF5428802	male		GWW	Gambian Wolof	AFR	African Ancestry	GWW	Gambian Genome Variation Project (GRCh37),Gambian Genome Variation Project (GRCh38)
SC_GMJOL5309974	male		GWJ	Gambian Jola	AFR	African Ancestry	GWJ	Gambian Genome Variation Project (GRCh37),Gambian Genome Variation Project (GRCh38)
SC_GMWOF5428826	male		GWW	Gambian Wolof	AFR	African Ancestry	GWW	Gambian Genome Variation Project (GRCh37),Gambian Genome Variation Project (GRCh38)
SC_GMFUL5306369	male		GWF	Gambian Fula	AFR	African Ancestry	GWF	Gambian Genome Variation Project (GRCh37),Gambian Genome Variation Project (GRCh38)
SC_GMWOF5428787	male		GWW	Gambian Wolof	AFR	African Ancestry	GWW	Gambian Genome Variation Project (GRCh37),Gambian Genome Variation Project (GRCh38)
SC_GMFUL5306388	male		GWF	Gambian Fula	AFR	African Ancestry	GWF	Gambian Genome Variation Project (GRCh37),Gambian Genome Variation Project (GRCh38)
SC_GMWOF5428819	female		GWW	Gambian Wolof	AFR	African Ancestry	GWW	Gambian Genome Variation Project (GRCh37),Gambian Genome Variation Project (GRCh38)
SC_GMFUL5306357	female		GWF	Gambian Fula	AFR	African Ancestry	GWF	Gambian Genome Variation Project (GRCh37),Gambian Genome Variation Project (GRCh38)
SC_GMMAN5482221	female		GWD	Gambian Mandinka	AFR	African Ancestry	GWD	Gambian Genome Variation Project (GRCh37),Gambian Genome Variation Project (GRCh38)
SC_GMJOL5309979	female		GWJ	Gambian Jola	AFR	African Ancestry	GWJ	Gambian Genome Variation Project (GRCh37),Gambian Genome Variation Project (GRCh38)
SC_GMMAN5482199	female		GWD	Gambian Mandinka	AFR	African Ancestry	GWD	Gambian Genome Variation Project (GRCh37),Gambian Genome Variation Project (GRCh38)
SC_GMJOL5309943	female		GWJ	Gambian Jola	AFR	African Ancestry	GWJ	Gambian Genome Variation Project (GRCh37),Gambian Genome Variation Project (GRCh38)
SC_GMMAN5482207	male		GWD	Gambian Mandinka	AFR	African Ancestry	GWD	Gambian Genome Variation Project (GRCh37),Gambian Genome Variation Project (GRCh38)
SC_GMJOL5309967	male		GWJ	Gambian Jola	AFR	African Ancestry	GWJ	Gambian Genome Variation Project (GRCh37),Gambian Genome Variation Project (GRCh38)
SC_GMMAN5482168	female		GWD	Gambian Mandinka	AFR	African Ancestry	GWD	Gambian Genome Variation Project (GRCh37),Gambian Genome Variation Project (GRCh38)
SC_GMJOL5309912	female		GWJ	Gambian Jola	AFR	African Ancestry	GWJ	Gambian Genome Variation Project (GRCh37),Gambian Genome Variation Project (GRCh38)
SC_GMMAN5482240	male		GWD	Gambian Mandinka	AFR	African Ancestry	GWD	Gambian Genome Variation Project (GRCh37),Gambian Genome Variation Project (GRCh38)
SC_GMJOL5309936	female		GWJ	Gambian Jola	AFR	African Ancestry	GWJ	Gambian Genome Variation Project (GRCh37),Gambian Genome Variation Project (GRCh38)
SC_GMMAN5482233	male		GWD	Gambian Mandinka	AFR	African Ancestry	GWD	Gambian Genome Variation Project (GRCh37),Gambian Genome Variation Project (GRCh38)
SC_GMFUL5306390	female		GWF	Gambian Fula	AFR	African Ancestry	GWF	Gambian Genome Variation Project (GRCh37),Gambian Genome Variation Project (GRCh38)
SC_GMMAN5482290	female		GWD	Gambian Mandinka	AFR	African Ancestry	GWD	Gambian Genome Variation Project (GRCh37),Gambian Genome Variation Project (GRCh38)
SC_GMFUL5306383	female		GWF	Gambian Fula	AFR	African Ancestry	GWF	Gambian Genome Variation Project (GRCh37),Gambian Genome Variation Project (GRCh38)
SC_GMMAN5482322	male		GWD	Gambian Mandinka	AFR	African Ancestry	GWD	Gambian Genome Variation Project (GRCh37),Gambian Genome Variation Project (GRCh38)
SC_GMFUL5306415	male		GWF	Gambian Fula	AFR	African Ancestry	GWF	Gambian Genome Variation Project (GRCh37),Gambian Genome Variation Project (GRCh38)
SC_GMMAN5482283	female		GWD	Gambian Mandinka	AFR	African Ancestry	GWD	Gambian Genome Variation Project (GRCh37),Gambian Genome Variation Project (GRCh38)
SC_GMFUL5306352	male		GWF	Gambian Fula	AFR	African Ancestry	GWF	Gambian Genome Variation Project (GRCh37),Gambian Genome Variation Project (GRCh38)
SC_GMMAN5482315	female		GWD	Gambian Mandinka	AFR	African Ancestry	GWD	Gambian Genome Variation Project (GRCh37),Gambian Genome Variation Project (GRCh38)
SC_GMWOF5428707	female		GWW	Gambian Wolof	AFR	African Ancestry	GWW	Gambian Genome Variation Project (GRCh37),Gambian Genome Variation Project (GRCh38)
SC_GMMAN5482276	male		GWD	Gambian Mandinka	AFR	African Ancestry	GWD	Gambian Genome Variation Project (GRCh37),Gambian Genome Variation Project (GRCh38)
SC_GMWOF5428771	male		GWW	Gambian Wolof	AFR	African Ancestry	GWW	Gambian Genome Variation Project (GRCh37),Gambian Genome Variation Project (GRCh38)
SC_GMMAN5482308	female		GWD	Gambian Mandinka	AFR	African Ancestry	GWD	Gambian Genome Variation Project (GRCh37),Gambian Genome Variation Project (GRCh38)
SC_GMWOF5428740	female		GWW	Gambian Wolof	AFR	African Ancestry	GWW	Gambian Genome Variation Project (GRCh37),Gambian Genome Variation Project (GRCh38)
SC_GMWOF5428814	female		GWW	Gambian Wolof	AFR	African Ancestry	GWW	Gambian Genome Variation Project (GRCh37),Gambian Genome Variation Project (GRCh38)
SC_GMWOF5428721	male		GWW	Gambian Wolof	AFR	African Ancestry	GWW	Gambian Genome Variation Project (GRCh37),Gambian Genome Variation Project (GRCh38)
SC_GMWOF5428838	female		GWW	Gambian Wolof	AFR	African Ancestry	GWW	Gambian Genome Variation Project (GRCh37),Gambian Genome Variation Project (GRCh38)
SC_GMJOL5309796	female		GWJ	Gambian Jola	AFR	African Ancestry	GWJ	Gambian Genome Variation Project (GRCh37),Gambian Genome Variation Project (GRCh38)
SC_GMWOF5428871	female		GWW	Gambian Wolof	AFR	African Ancestry	GWW	Gambian Genome Variation Project (GRCh37),Gambian Genome Variation Project (GRCh38)
SC_GMJOL5309804	male		GWJ	Gambian Jola	AFR	African Ancestry	GWJ	Gambian Genome Variation Project (GRCh37),Gambian Genome Variation Project (GRCh38)
SC_GMMAN5482219	female		GWD	Gambian Mandinka	AFR	African Ancestry	GWD	Gambian Genome Variation Project (GRCh37),Gambian Genome Variation Project (GRCh38)
SC_GMJOL5309828	male		GWJ	Gambian Jola	AFR	African Ancestry	GWJ	Gambian Genome Variation Project (GRCh37),Gambian Genome Variation Project (GRCh38)
SC_GMMAN5482252	male		GWD	Gambian Mandinka	AFR	African Ancestry	GWD	Gambian Genome Variation Project (GRCh37),Gambian Genome Variation Project (GRCh38)
SC_GMWOF5428745	male		GWW	Gambian Wolof	AFR	African Ancestry	GWW	Gambian Genome Variation Project (GRCh37),Gambian Genome Variation Project (GRCh38)
SC_GMWOF5428821	female		GWW	Gambian Wolof	AFR	African Ancestry	GWW	Gambian Genome Variation Project (GRCh37),Gambian Genome Variation Project (GRCh38)
SC_GMWOF5428810	female		GWW	Gambian Wolof	AFR	African Ancestry	GWW	Gambian Genome Variation Project (GRCh37),Gambian Genome Variation Project (GRCh38)
SC_GMWOF5428869	female		GWW	Gambian Wolof	AFR	African Ancestry	GWW	Gambian Genome Variation Project (GRCh37),Gambian Genome Variation Project (GRCh38)
SC_GMWOF5428834	male		GWW	Gambian Wolof	AFR	African Ancestry	GWW	Gambian Genome Variation Project (GRCh37),Gambian Genome Variation Project (GRCh38)
HGDP00005	male			Brahui		Central South Asia (HGDP)	BrahuiHGDP	Human Genome Diversity Project
SC_GMWOF5428858	male		GWW	Gambian Wolof	AFR	African Ancestry	GWW	Gambian Genome Variation Project (GRCh37),Gambian Genome Variation Project (GRCh38)
HGDP00017	male			Brahui		Central South Asia (HGDP)	BrahuiHGDP	Human Genome Diversity Project
SC_GMWOF5428795	female		GWW	Gambian Wolof	AFR	African Ancestry	GWW	Gambian Genome Variation Project (GRCh37),Gambian Genome Variation Project (GRCh38)
HGDP00029	male			Brahui		Central South Asia (HGDP)	BrahuiHGDP	Human Genome Diversity Project
SC_GMWOF5428803	male		GWW	Gambian Wolof	AFR	African Ancestry	GWW	Gambian Genome Variation Project (GRCh37),Gambian Genome Variation Project (GRCh38)
HGDP00031	male			Brahui		Central South Asia (HGDP)	BrahuiHGDP	Human Genome Diversity Project
SC_GMWOF5428827	male		GWW	Gambian Wolof	AFR	African Ancestry	GWW	Gambian Genome Variation Project (GRCh37),Gambian Genome Variation Project (GRCh38)
HGDP00043	male			Brahui		Central South Asia (HGDP)	BrahuiHGDP	Human Genome Diversity Project
SC_GMMAN5482256	male		GWD	Gambian Mandinka	AFR	African Ancestry	GWD	Gambian Genome Variation Project (GRCh37),Gambian Genome Variation Project (GRCh38)
HGDP00466	male			Biaka		Africa (HGDP)	BiakaHGDP	Human Genome Diversity Project
SC_GMMAN5482193	female		GWD	Gambian Mandinka	AFR	African Ancestry	GWD	Gambian Genome Variation Project (GRCh37),Gambian Genome Variation Project (GRCh38)
HGDP00473	male			Biaka		Africa (HGDP)	BiakaHGDP	Human Genome Diversity Project
SC_GMMAN5482201	female		GWD	Gambian Mandinka	AFR	African Ancestry	GWD	Gambian Genome Variation Project (GRCh37),Gambian Genome Variation Project (GRCh38)
HGDP00478	male			Mbuti		Africa (HGDP)	MbutiHGDP	Human Genome Diversity Project
SC_GMMAN5482225	female		GWD	Gambian Mandinka	AFR	African Ancestry	GWD	Gambian Genome Variation Project (GRCh37),Gambian Genome Variation Project (GRCh38)
HGDP00512	male			French		Europe (HGDP)	FrenchHGDP	Human Genome Diversity Project
SC_GMMAN5482282	male		GWD	Gambian Mandinka	AFR	African Ancestry	GWD	Gambian Genome Variation Project (GRCh37),Gambian Genome Variation Project (GRCh38)
HGDP00372	male			Burusho		Central South Asia (HGDP)	BurushoHGDP	Human Genome Diversity Project
SC_GMMAN5482314	female		GWD	Gambian Mandinka	AFR	African Ancestry	GWD	Gambian Genome Variation Project (GRCh37),Gambian Genome Variation Project (GRCh38)
HGDP00423	male			Burusho		Central South Asia (HGDP)	BurushoHGDP	Human Genome Diversity Project
SC_GMWOF5428822	female		GWW	Gambian Wolof	AFR	African Ancestry	GWW	Gambian Genome Variation Project (GRCh37),Gambian Genome Variation Project (GRCh38)
HGDP00454	male			Biaka		Africa (HGDP)	BiakaHGDP	Human Genome Diversity Project
SC_GMWOF5428846	female		GWW	Gambian Wolof	AFR	African Ancestry	GWW	Gambian Genome Variation Project (GRCh37),Gambian Genome Variation Project (GRCh38)
HGDP00459	male			Biaka		Africa (HGDP)	BiakaHGDP	Human Genome Diversity Project
SC_GMWOF5428815	male		GWW	Gambian Wolof	AFR	African Ancestry	GWW	Gambian Genome Variation Project (GRCh37),Gambian Genome Variation Project (GRCh38)
HGDP00288	male			Kalash		Central South Asia (HGDP)	KalashHGDP	Human Genome Diversity Project
SC_GMWOF5428839	male		GWW	Gambian Wolof	AFR	African Ancestry	GWW	Gambian Genome Variation Project (GRCh37),Gambian Genome Variation Project (GRCh38)
HGDP00290	male			Kalash		Central South Asia (HGDP)	KalashHGDP	Human Genome Diversity Project
SC_GMWOF5428808	male		GWW	Gambian Wolof	AFR	African Ancestry	GWW	Gambian Genome Variation Project (GRCh37),Gambian Genome Variation Project (GRCh38)
HGDP00315	male			Kalash		Central South Asia (HGDP)	KalashHGDP	Human Genome Diversity Project
SC_GMWOF5428841	male		GWW	Gambian Wolof	AFR	African Ancestry	GWW	Gambian Genome Variation Project (GRCh37),Gambian Genome Variation Project (GRCh38)
HGDP00341	male			Burusho		Central South Asia (HGDP)	BurushoHGDP	Human Genome Diversity Project
SC_GMWOF5428865	female		GWW	Gambian Wolof	AFR	African Ancestry	GWW	Gambian Genome Variation Project (GRCh37),Gambian Genome Variation Project (GRCh38)
HGDP00346	male			Burusho		Central South Asia (HGDP)	BurushoHGDP	Human Genome Diversity Project
SC_GMMAN5482162	male		GWD	Gambian Mandinka	AFR	African Ancestry	GWD	Gambian Genome Variation Project (GRCh37),Gambian Genome Variation Project (GRCh38)
HGDP00137	male			Makrani		Central South Asia (HGDP)	MakraniHGDP	Human Genome Diversity Project
SC_GMMAN5482186	female		GWD	Gambian Mandinka	AFR	African Ancestry	GWD	Gambian Genome Variation Project (GRCh37),Gambian Genome Variation Project (GRCh38)
HGDP00144	male			Makrani		Central South Asia (HGDP)	MakraniHGDP	Human Genome Diversity Project
SC_GMMAN5482299	male		GWD	Gambian Mandinka	AFR	African Ancestry	GWD	Gambian Genome Variation Project (GRCh37),Gambian Genome Variation Project (GRCh38)
HGDP00149	male			Makrani		Central South Asia (HGDP)	MakraniHGDP	Human Genome Diversity Project
SC_GMMAN5482307	male		GWD	Gambian Mandinka	AFR	African Ancestry	GWD	Gambian Genome Variation Project (GRCh37),Gambian Genome Variation Project (GRCh38)
HGDP00151	female			Makrani		Central South Asia (HGDP)	MakraniHGDP	Human Genome Diversity Project
SC_GMMAN5482268	female		GWD	Gambian Mandinka	AFR	African Ancestry	GWD	Gambian Genome Variation Project (GRCh37),Gambian Genome Variation Project (GRCh38)
HGDP00163	male			Sindhi		Central South Asia (HGDP)	SindhiHGDP	Human Genome Diversity Project
SC_GMMAN5482340	female		GWD	Gambian Mandinka	AFR	African Ancestry	GWD	Gambian Genome Variation Project (GRCh37),Gambian Genome Variation Project (GRCh38)
HGDP00175	male			Sindhi		Central South Asia (HGDP)	SindhiHGDP	Human Genome Diversity Project
SC_GMMAN5482251	male		GWD	Gambian Mandinka	AFR	African Ancestry	GWD	Gambian Genome Variation Project (GRCh37),Gambian Genome Variation Project (GRCh38)
HGDP00187	male			Sindhi		Central South Asia (HGDP)	SindhiHGDP	Human Genome Diversity Project
SC_GMMAN5482220	female		GWD	Gambian Mandinka	AFR	African Ancestry	GWD	Gambian Genome Variation Project (GRCh37),Gambian Genome Variation Project (GRCh38)
HGDP00199	male			Sindhi		Central South Asia (HGDP)	SindhiHGDP	Human Genome Diversity Project
SC_GMMAN5482244	female		GWD	Gambian Mandinka	AFR	African Ancestry	GWD	Gambian Genome Variation Project (GRCh37),Gambian Genome Variation Project (GRCh38)
HGDP00214	male			Pathan		Central South Asia (HGDP)	PathanHGDP	Human Genome Diversity Project
SC_GMMAN5482181	male		GWD	Gambian Mandinka	AFR	African Ancestry	GWD	Gambian Genome Variation Project (GRCh37),Gambian Genome Variation Project (GRCh38)
HGDP00062	male			Balochi		Central South Asia (HGDP)	BalochiHGDP	Human Genome Diversity Project
SC_GMWOF5428788	male		GWW	Gambian Wolof	AFR	African Ancestry	GWW	Gambian Genome Variation Project (GRCh37),Gambian Genome Variation Project (GRCh38)
HGDP00074	male			Balochi		Central South Asia (HGDP)	BalochiHGDP	Human Genome Diversity Project
SC_GMWOF5428877	male		GWW	Gambian Wolof	AFR	African Ancestry	GWW	Gambian Genome Variation Project (GRCh37),Gambian Genome Variation Project (GRCh38)
HGDP00086	male			Balochi		Central South Asia (HGDP)	BalochiHGDP	Human Genome Diversity Project
SC_GMWOF5428790	female		GWW	Gambian Wolof	AFR	African Ancestry	GWW	Gambian Genome Variation Project (GRCh37),Gambian Genome Variation Project (GRCh38)
HGDP00098	male			Balochi		Central South Asia (HGDP)	BalochiHGDP	Human Genome Diversity Project
SC_GMMAN5482213	female		GWD	Gambian Mandinka	AFR	African Ancestry	GWD	Gambian Genome Variation Project (GRCh37),Gambian Genome Variation Project (GRCh38)
HGDP00517	female			French		Europe (HGDP)	FrenchHGDP	Human Genome Diversity Project
SC_GMMAN5482232	male		GWD	Gambian Mandinka	AFR	African Ancestry	GWD	Gambian Genome Variation Project (GRCh37),Gambian Genome Variation Project (GRCh38)
HGDP00524	female			French		Europe (HGDP)	FrenchHGDP	Human Genome Diversity Project
HGDP00009	male			Brahui		Central South Asia (HGDP)	BrahuiHGDP	Human Genome Diversity Project
HGDP00529	female			French		Europe (HGDP)	FrenchHGDP	Human Genome Diversity Project
HGDP00011	male			Brahui		Central South Asia (HGDP)	BrahuiHGDP	Human Genome Diversity Project
HGDP00531	female			French		Europe (HGDP)	FrenchHGDP	Human Genome Diversity Project
HGDP00023	male			Brahui		Central South Asia (HGDP)	BrahuiHGDP	Human Genome Diversity Project
HGDP00536	female			French		Europe (HGDP)	FrenchHGDP	Human Genome Diversity Project
HGDP00035	male			Brahui		Central South Asia (HGDP)	BrahuiHGDP	Human Genome Diversity Project
HGDP00106	male			Hazara		Central South Asia (HGDP)	HazaraHGDP	Human Genome Diversity Project
HGDP00047	male			Brahui		Central South Asia (HGDP)	BrahuiHGDP	Human Genome Diversity Project
HGDP00118	male			Hazara		Central South Asia (HGDP)	HazaraHGDP	Human Genome Diversity Project
HGDP00302	male			Kalash		Central South Asia (HGDP)	KalashHGDP	Human Genome Diversity Project
HGDP00120	male			Hazara		Central South Asia (HGDP)	HazaraHGDP	Human Genome Diversity Project
HGDP00307	male			Kalash		Central South Asia (HGDP)	KalashHGDP	Human Genome Diversity Project
HGDP00226	male			Pathan		Central South Asia (HGDP)	PathanHGDP	Human Genome Diversity Project
HGDP00319	male			Kalash		Central South Asia (HGDP)	KalashHGDP	Human Genome Diversity Project
HGDP00264	male			Pathan		Central South Asia (HGDP)	PathanHGDP	Human Genome Diversity Project
HGDP00321	male			Kalash		Central South Asia (HGDP)	KalashHGDP	Human Genome Diversity Project
HGDP00543	male			Papuan,Papuan Sepik		Oceania (SGDP),Oceania (HGDP)	PapuanSGDP,PapuanSepikHGDP	Simons Genome Diversity Project,Human Genome Diversity Project
HGDP00326	male			Kalash		Central South Asia (HGDP)	KalashHGDP	Human Genome Diversity Project
HGDP00550	female			Papuan,Papuan Highlands		Oceania (SGDP),Oceania (HGDP)	PapuanSGDP,PapuanHighlandsHGDP	Simons Genome Diversity Project,Human Genome Diversity Project
HGDP00333	male			Kalash		Central South Asia (HGDP)	KalashHGDP	Human Genome Diversity Project
HGDP00555	male			Papuan,Papuan Highlands		Oceania (SGDP),Oceania (HGDP)	PapuanSGDP,PapuanHighlandsHGDP	Simons Genome Diversity Project,Human Genome Diversity Project
HGDP00364	male			Burusho		Central South Asia (HGDP)	BurushoHGDP	Human Genome Diversity Project
HGDP00562	male			Druze		Middle East (HGDP)	DruzeHGDP	Human Genome Diversity Project
HGDP00371	female			Burusho		Central South Asia (HGDP)	BurushoHGDP	Human Genome Diversity Project
HGDP00649	female			Bedouin		Middle East (HGDP)	BedouinHGDP	Human Genome Diversity Project
HGDP00179	male			Sindhi		Central South Asia (HGDP)	SindhiHGDP	Human Genome Diversity Project
HGDP00651	female			Bedouin		Middle East (HGDP)	BedouinHGDP	Human Genome Diversity Project
HGDP00181	male			Sindhi		Central South Asia (HGDP)	SindhiHGDP	Human Genome Diversity Project
HGDP00663	female			Bougainville		Oceania (HGDP)	BougainvilleHGDP	Human Genome Diversity Project
HGDP00201	male			Sindhi		Central South Asia (HGDP)	SindhiHGDP	Human Genome Diversity Project
HGDP00668	male			Sardinian		Europe (HGDP)	SardinianHGDP	Human Genome Diversity Project
HG00135	female	SAME123068	GBR	British	EUR	European Ancestry	GBR	1000 Genomes on GRCh38,1000 Genomes phase 3 release,1000 Genomes phase 1 release,Geuvadis
HGDP00206	female			Sindhi		Central South Asia (HGDP)	SindhiHGDP	Human Genome Diversity Project
HGDP00670	male			Sardinian		Europe (HGDP)	SardinianHGDP	Human Genome Diversity Project
HG00142	male	SAME124818	GBR	British	EUR	European Ancestry	GBR	1000 Genomes on GRCh38,1000 Genomes 30x on GRCh38,1000 Genomes phase 3 release,1000 Genomes phase 1 release,Geuvadis
HGDP00213	male			Pathan		Central South Asia (HGDP)	PathanHGDP	HGDP Transcriptome,Human Genome Diversity Project
HGDP00675	male			Palestinian		Middle East (HGDP)	PalestinianHGDP	Human Genome Diversity Project
HG00147	female	SAME124389	GBR	British	EUR	European Ancestry	GBR	1000 Genomes on GRCh38,1000 Genomes phase 3 release
HGDP00218	male			Pathan		Central South Asia (HGDP)	PathanHGDP	Human Genome Diversity Project
HGDP00714	male			Cambodian		East Asia (HGDP)	CambodianHGDP	Human Genome Diversity Project
HG00138	male	SAME123059	GBR	British	EUR	European Ancestry	GBR	1000 Genomes on GRCh38,1000 Genomes 30x on GRCh38,1000 Genomes phase 3 release,1000 Genomes phase 1 release,Geuvadis
HG00154	female	SAME124587	GBR	British	EUR	European Ancestry	GBR	1000 Genomes on GRCh38,1000 Genomes 30x on GRCh38,1000 Genomes phase 3 release,1000 Genomes phase 1 release,Geuvadis
HGDP00460	male			Biaka		Africa (HGDP)	BiakaHGDP	Human Genome Diversity Project
HGDP00719	female			Cambodian		East Asia (HGDP)	CambodianHGDP	Human Genome Diversity Project
HG00140	male	SAME124396	GBR	British	EUR	European Ancestry	GBR	1000 Genomes on GRCh38,1000 Genomes 30x on GRCh38,1000 Genomes phase 3 release,1000 Genomes phase 1 release
HG00159	male	SAME124586	GBR	British	EUR	European Ancestry	GBR	1000 Genomes on GRCh38,1000 Genomes 30x on GRCh38,1000 Genomes phase 3 release,1000 Genomes phase 1 release,Geuvadis
HGDP00465	male			Biaka		Africa (HGDP)	BiakaHGDP	Human Genome Diversity Project
HGDP00721	female			Cambodian		East Asia (HGDP)	CambodianHGDP	HGDP Transcriptome,Human Genome Diversity Project
HG00145	male	SAME124391	GBR	British	EUR	European Ancestry	GBR	1000 Genomes on GRCh38,1000 Genomes 30x on GRCh38,1000 Genomes phase 3 release,1000 Genomes phase 1 release,Geuvadis
HG00173	female	SAME124960	FIN	Finnish	EUR	European Ancestry	FIN	1000 Genomes on GRCh38,1000 Genomes 30x on GRCh38,1000 Genomes phase 3 release,1000 Genomes phase 1 release,Geuvadis
HGDP00472	male			Biaka		Africa (HGDP)	BiakaHGDP	Human Genome Diversity Project
HGDP00726	male			Palestinian		Middle East (HGDP)	PalestinianHGDP	Human Genome Diversity Project
HG00152	male	SAME124593	GBR	British	EUR	European Ancestry	GBR	1000 Genomes on GRCh38,1000 Genomes phase 3 release,1000 Genomes phase 1 release,Geuvadis
HG00178	female	SAME124964	FIN	Finnish	EUR	European Ancestry	FIN	1000 Genomes on GRCh38,1000 Genomes 30x on GRCh38,1000 Genomes phase 3 release,1000 Genomes phase 1 release,Geuvadis
HGDP00491	male			Bougainville		Oceania (HGDP)	BougainvilleHGDP	Human Genome Diversity Project
HGDP00733	male			Palestinian		Middle East (HGDP)	PalestinianHGDP	Human Genome Diversity Project
HG00157	male	SAME124590	GBR	British	EUR	European Ancestry	GBR	1000 Genomes on GRCh38,1000 Genomes 30x on GRCh38,1000 Genomes phase 3 release,1000 Genomes phase 1 release,Geuvadis
HG00180	female	SAME123645	FIN	Finnish	EUR	European Ancestry	FIN	1000 Genomes on GRCh38,1000 Genomes 30x on GRCh38,1000 Genomes phase 3 release,1000 Genomes phase 1 release,Geuvadis
HGDP00511	male			French		Europe (HGDP)	FrenchHGDP	Human Genome Diversity Project
HGDP00764	male			Japanese		East Asia (HGDP)	JapaneseHGDP	Human Genome Diversity Project
HG00171	female	SAME124961	FIN	Finnish	EUR	European Ancestry	FIN	1000 Genomes on GRCh38,1000 Genomes 30x on GRCh38,Human Genome Structural Variation Consortium, Phase 2,1000 Genomes phase 3 release,1000 Genomes phase 1 release,Geuvadis
HG00185	male	SAME123648	FIN	Finnish	EUR	European Ancestry	FIN	1000 Genomes on GRCh38,1000 Genomes 30x on GRCh38,1000 Genomes phase 3 release,1000 Genomes phase 1 release,Geuvadis
HGDP00136	male			Makrani		Central South Asia (HGDP)	MakraniHGDP	Human Genome Diversity Project
HGDP00769	male			Japanese		East Asia (HGDP)	JapaneseHGDP	Human Genome Diversity Project
HG00176	female	SAME124956	FIN	Finnish	EUR	European Ancestry	FIN	1000 Genomes on GRCh38,1000 Genomes 30x on GRCh38,1000 Genomes phase 3 release,1000 Genomes phase 1 release,Geuvadis
HG00231	female	SAME124126	GBR	British	EUR	European Ancestry	GBR	1000 Genomes on GRCh38,1000 Genomes 30x on GRCh38,1000 Genomes phase 3 release,1000 Genomes phase 1 release,Geuvadis
HGDP00143	male			Makrani		Central South Asia (HGDP)	MakraniHGDP	Human Genome Diversity Project
HGDP00771	female			Japanese		East Asia (HGDP)	JapaneseHGDP	Human Genome Diversity Project
HG00183	male	SAME123642	FIN	Finnish	EUR	European Ancestry	FIN	1000 Genomes on GRCh38,1000 Genomes 30x on GRCh38,1000 Genomes phase 3 release,1000 Genomes phase 1 release,Geuvadis
HG00236	female	SAME123273	GBR	British	EUR	European Ancestry	GBR	1000 Genomes on GRCh38,1000 Genomes 30x on GRCh38,1000 Genomes phase 3 release,1000 Genomes phase 1 release,Geuvadis
HGDP00148	male			Makrani		Central South Asia (HGDP)	MakraniHGDP	Human Genome Diversity Project
HGDP00776	female			Han		East Asia (HGDP)	HanHGDP	Human Genome Diversity Project
HG00188	male	SAME123641	FIN	Finnish	EUR	European Ancestry	FIN	1000 Genomes on GRCh38,1000 Genomes 30x on GRCh38,1000 Genomes phase 3 release,1000 Genomes phase 1 release,Geuvadis
HG00243	male	SAME123224	GBR	British	EUR	European Ancestry	GBR	1000 Genomes on GRCh38,1000 Genomes 30x on GRCh38,1000 Genomes phase 3 release,1000 Genomes phase 1 release,Geuvadis
HGDP00150	male			Makrani		Central South Asia (HGDP)	MakraniHGDP	Human Genome Diversity Project
HGDP00788	male			Bougainville		Oceania (HGDP)	BougainvilleHGDP	Human Genome Diversity Project
HG00190	male	SAME123856	FIN	Finnish,Finnish	EUR	European Ancestry,West Eurasia (SGDP)	FIN,FinnishSGDP	1000 Genomes on GRCh38,Simons Genome Diversity Project,1000 Genomes 30x on GRCh38,1000 Genomes phase 3 release,1000 Genomes phase 1 release
HG00248	female	SAME123226	GBR	British	EUR	European Ancestry	GBR	1000 Genomes phase 3 release
HGDP00155	female			Makrani		Central South Asia (HGDP)	MakraniHGDP	Human Genome Diversity Project
HGDP00790	male			Japanese		East Asia (HGDP)	JapaneseHGDP	Human Genome Diversity Project
HG00234	male	SAME124123	GBR	British	EUR	European Ancestry	GBR	1000 Genomes on GRCh38,1000 Genomes 30x on GRCh38,1000 Genomes phase 3 release,1000 Genomes phase 1 release,Geuvadis
HG00250	female	SAME123054	GBR	British	EUR	European Ancestry	GBR	1000 Genomes on GRCh38,1000 Genomes 30x on GRCh38,1000 Genomes phase 3 release,1000 Genomes phase 1 release,Geuvadis
HGDP00167	male			Sindhi		Central South Asia (HGDP)	SindhiHGDP	Human Genome Diversity Project
HGDP00738	female			Palestinian		Middle East (HGDP)	PalestinianHGDP	Human Genome Diversity Project
HG00239	female	SAME124130	GBR	British	EUR	European Ancestry	GBR	1000 Genomes on GRCh38,1000 Genomes 30x on GRCh38,1000 Genomes phase 3 release,1000 Genomes phase 1 release,Geuvadis
HG00255	female	SAME123049	GBR	British	EUR	European Ancestry	GBR	1000 Genomes on GRCh38,1000 Genomes 30x on GRCh38,1000 Genomes phase 3 release,1000 Genomes phase 1 release,Geuvadis
HGDP00516	female			French		Europe (HGDP)	FrenchHGDP	Human Genome Diversity Project
HGDP00740	female			Palestinian		Middle East (HGDP)	PalestinianHGDP	Human Genome Diversity Project
HG00246	male	SAME123219	GBR	British	EUR	European Ancestry	GBR	1000 Genomes on GRCh38,1000 Genomes 30x on GRCh38,1000 Genomes phase 3 release,1000 Genomes phase 1 release,Geuvadis
HG00262	female	SAME123580	GBR	British	EUR	European Ancestry	GBR	1000 Genomes on GRCh38,1000 Genomes 30x on GRCh38,1000 Genomes phase 3 release,1000 Genomes phase 1 release,Geuvadis
HGDP00523	female			French		Europe (HGDP)	FrenchHGDP	Human Genome Diversity Project
HGDP00745	female			Palestinian		Middle East (HGDP)	PalestinianHGDP	Human Genome Diversity Project
HG00253	female	SAME123051	GBR	British	EUR	European Ancestry	GBR	1000 Genomes on GRCh38,1000 Genomes 30x on GRCh38,1000 Genomes phase 3 release,1000 Genomes phase 1 release,Geuvadis
HG00267	male	SAME123577	FIN	Finnish	EUR	European Ancestry	FIN	1000 Genomes on GRCh38,1000 Genomes 30x on GRCh38,1000 Genomes phase 3 release,1000 Genomes phase 1 release,Geuvadis
HGDP00528	male			French		Europe (HGDP)	FrenchHGDP	Human Genome Diversity Project
HGDP00752	male			Japanese		East Asia (HGDP)	JapaneseHGDP	Human Genome Diversity Project
HG00258	female	SAME123057	GBR	British	EUR	European Ancestry	GBR	1000 Genomes on GRCh38,1000 Genomes 30x on GRCh38,1000 Genomes phase 3 release,1000 Genomes phase 1 release,Geuvadis
HG00274	female	SAME123422	FIN	Finnish	EUR	European Ancestry	FIN	1000 Genomes on GRCh38,1000 Genomes 30x on GRCh38,1000 Genomes phase 3 release,1000 Genomes phase 1 release,Geuvadis
HGDP00535	female			French		Europe (HGDP)	FrenchHGDP	Human Genome Diversity Project
HGDP00757	male			Japanese		East Asia (HGDP)	JapaneseHGDP	Human Genome Diversity Project
HG00260	male	SAME123582	GBR	British	EUR	European Ancestry	GBR	1000 Genomes on GRCh38,1000 Genomes 30x on GRCh38,1000 Genomes phase 3 release,1000 Genomes phase 1 release,Geuvadis
HG00281	female	SAME122832	FIN	Finnish	EUR	European Ancestry	FIN	1000 Genomes on GRCh38,1000 Genomes 30x on GRCh38,1000 Genomes phase 3 release,1000 Genomes phase 1 release,Geuvadis
HGDP00542	male			Papuan Sepik		Oceania (HGDP)	PapuanSepikHGDP	Human Genome Diversity Project
HGDP00598	male			Druze		Middle East (HGDP)	DruzeHGDP	Human Genome Diversity Project
HG00265	male	SAME123579	GBR	British	EUR	European Ancestry	GBR	1000 Genomes on GRCh38,1000 Genomes 30x on GRCh38,1000 Genomes phase 3 release,1000 Genomes phase 1 release,Geuvadis
HG00306	female	SAME124159	FIN	Finnish	EUR	European Ancestry	FIN	1000 Genomes on GRCh38,1000 Genomes 30x on GRCh38,1000 Genomes phase 3 release,1000 Genomes phase 1 release,Geuvadis
HGDP00376	male			Burusho		Central South Asia (HGDP)	BurushoHGDP	Human Genome Diversity Project
HGDP00601	female			Druze		Middle East (HGDP)	DruzeHGDP	Human Genome Diversity Project
HG00272	female	SAME123420	FIN	Finnish	EUR	European Ancestry	FIN	1000 Genomes on GRCh38,1000 Genomes 30x on GRCh38,1000 Genomes phase 3 release,1000 Genomes phase 1 release,Geuvadis
HG00313	female	SAME124337	FIN	Finnish	EUR	European Ancestry	FIN	1000 Genomes on GRCh38,1000 Genomes 30x on GRCh38,1000 Genomes phase 3 release,1000 Genomes phase 1 release,Geuvadis
HGDP00388	male			Burusho		Central South Asia (HGDP)	BurushoHGDP	Human Genome Diversity Project
HGDP00606	female			Druze		Middle East (HGDP)	DruzeHGDP	Human Genome Diversity Project
HG00277	male	SAME123423	FIN	Finnish	EUR	European Ancestry	FIN	1000 Genomes on GRCh38,1000 Genomes 30x on GRCh38,1000 Genomes phase 3 release,1000 Genomes phase 1 release,Geuvadis
HG00318	female	SAME124333	FIN	Finnish	EUR	European Ancestry	FIN	1000 Genomes on GRCh38,1000 Genomes 30x on GRCh38,1000 Genomes phase 3 release,1000 Genomes phase 1 release
HGDP00453	male			Biaka		Africa (HGDP)	BiakaHGDP	Human Genome Diversity Project
HGDP00613	female			Bedouin		Middle East (HGDP)	BedouinHGDP	Human Genome Diversity Project
HG00501	female	SAME123362	CHS	Southern Han Chinese	EAS	East Asian Ancestry	CHS	1000 Genomes on GRCh38,1000 Genomes 30x on GRCh38,1000 Genomes phase 3 release,1000 Genomes phase 1 release
HG00320	female	SAME123797	FIN	Finnish	EUR	European Ancestry	FIN	1000 Genomes on GRCh38,1000 Genomes 30x on GRCh38,1000 Genomes phase 3 release,1000 Genomes phase 1 release,Geuvadis
HGDP00458	male			Biaka		Africa (HGDP)	BiakaHGDP	Human Genome Diversity Project
HGDP00618	male			Bedouin		Middle East (HGDP)	BedouinHGDP	Human Genome Diversity Project
HG00513	female	SAME123526	CHS	Southern Han Chinese	EAS	East Asian Ancestry	CHS	1000 Genomes on GRCh38,1000 Genomes 30x on GRCh38,Human Genome Structural Variation Consortium, Phase 2,The Human Genome Structural Variation Consortium,1000 Genomes phase 3 release,1000 Genomes phase 1 release,90 Han Chinese high coverage genomes
HG00325	male	SAME123793	FIN	Finnish	EUR	European Ancestry	FIN	1000 Genomes on GRCh38,1000 Genomes 30x on GRCh38,1000 Genomes phase 3 release,1000 Genomes phase 1 release,Geuvadis
HGDP00100	male			Hazara		Central South Asia (HGDP)	HazaraHGDP	Human Genome Diversity Project
HGDP00620	male			Bedouin		Middle East (HGDP)	BedouinHGDP	Human Genome Diversity Project
HG00525	female	SAME123242	CHS	Southern Han Chinese	EAS	East Asian Ancestry	CHS	1000 Genomes on GRCh38,1000 Genomes 30x on GRCh38,1000 Genomes phase 3 release,1000 Genomes phase 1 release,90 Han Chinese high coverage genomes
HG00332	female	SAME123987	FIN	Finnish	EUR	European Ancestry	FIN	1000 Genomes on GRCh38,1000 Genomes 30x on GRCh38,1000 Genomes phase 3 release,1000 Genomes phase 1 release,Geuvadis
HGDP00105	male			Hazara		Central South Asia (HGDP)	HazaraHGDP	Human Genome Diversity Project
HGDP00567	female			Druze		Middle East (HGDP)	DruzeHGDP	Human Genome Diversity Project
HG00532	male	SAME125268	CHS	Southern Han Chinese	EAS	East Asian Ancestry	CHS	1000 Genomes 30x on GRCh38,1000 Genomes phase 3 release
HG00337	female	SAME123984	FIN	Finnish	EUR	European Ancestry	FIN	1000 Genomes on GRCh38,1000 Genomes 30x on GRCh38,1000 Genomes phase 3 release,1000 Genomes phase 1 release,Geuvadis
HGDP00129	male			Hazara		Central South Asia (HGDP)	HazaraHGDP	Human Genome Diversity Project
HGDP00574	female			Druze		Middle East (HGDP)	DruzeHGDP	Human Genome Diversity Project
HG00537	female	SAME124345	CHS	Southern Han Chinese	EAS	East Asian Ancestry	CHS	1000 Genomes on GRCh38,1000 Genomes 30x on GRCh38,1000 Genomes phase 3 release,1000 Genomes phase 1 release,90 Han Chinese high coverage genomes
HG00344	female	SAME125255	FIN	Finnish	EUR	European Ancestry	FIN	1000 Genomes on GRCh38,1000 Genomes 30x on GRCh38,1000 Genomes phase 3 release,1000 Genomes phase 1 release,Geuvadis
HGDP00131	male			Makrani		Central South Asia (HGDP)	MakraniHGDP	Human Genome Diversity Project
HGDP00579	female			Druze		Middle East (HGDP)	DruzeHGDP	Human Genome Diversity Project
HG00544	female	SAME124086	CHS	Southern Han Chinese	EAS	East Asian Ancestry	CHS	1000 Genomes 30x on GRCh38,1000 Genomes phase 3 release
HG00349	female	SAME124925	FIN	Finnish	EUR	European Ancestry	FIN	1000 Genomes on GRCh38,1000 Genomes 30x on GRCh38,1000 Genomes phase 3 release,1000 Genomes phase 1 release,Geuvadis
HGDP00237	female			Pathan		Central South Asia (HGDP)	PathanHGDP	HGDP Transcriptome,Human Genome Diversity Project
HGDP00581	female			Druze		Middle East (HGDP)	DruzeHGDP	Human Genome Diversity Project
HG00551	female	SAME124252	PUR	Puerto Rican	AMR	American Ancestry	PUR	1000 Genomes on GRCh38,1000 Genomes 30x on GRCh38,1000 Genomes phase 3 release,1000 Genomes phase 1 release
HG00351	male	SAME125122	FIN	Finnish	EUR	European Ancestry	FIN	1000 Genomes on GRCh38,1000 Genomes 30x on GRCh38,1000 Genomes phase 3 release,1000 Genomes phase 1 release,Geuvadis
HGDP00244	female			Pathan		Central South Asia (HGDP)	PathanHGDP	Human Genome Diversity Project
HGDP00586	female			Druze		Middle East (HGDP)	DruzeHGDP	Human Genome Diversity Project
HG00556	male	SAME123971	CHS	Southern Han Chinese	EAS	East Asian Ancestry	CHS	1000 Genomes on GRCh38,1000 Genomes 30x on GRCh38,1000 Genomes phase 3 release,1000 Genomes phase 1 release,90 Han Chinese high coverage genomes
HG00356	female	SAME125123	FIN	Finnish	EUR	European Ancestry	FIN	1000 Genomes on GRCh38,1000 Genomes 30x on GRCh38,1000 Genomes phase 3 release,1000 Genomes phase 1 release,Geuvadis
HGDP00251	male			Pathan		Central South Asia (HGDP)	PathanHGDP	Human Genome Diversity Project
HGDP00682	female			Palestinian		Middle East (HGDP)	PalestinianHGDP	Human Genome Diversity Project
HG00582	female	SAME124830	CHS	Southern Han Chinese	EAS	East Asian Ancestry	CHS	1000 Genomes 30x on GRCh38,1000 Genomes phase 3 release
HG00368	female	SAME124535	FIN	Finnish	EUR	European Ancestry	FIN	1000 Genomes on GRCh38,1000 Genomes 30x on GRCh38,1000 Genomes phase 3 release,1000 Genomes phase 1 release
HGDP00054	male			Balochi		Central South Asia (HGDP)	BalochiHGDP	Human Genome Diversity Project
HGDP00687	female			Palestinian		Middle East (HGDP)	PalestinianHGDP	Human Genome Diversity Project
HG00378	female	SAME124745	FIN	Finnish	EUR	European Ancestry	FIN	1000 Genomes on GRCh38,1000 Genomes 30x on GRCh38,1000 Genomes phase 3 release,1000 Genomes phase 1 release,Geuvadis
HG00375	male	SAME124750	FIN	Finnish	EUR	European Ancestry	FIN	1000 Genomes on GRCh38,1000 Genomes 30x on GRCh38,1000 Genomes phase 3 release,1000 Genomes phase 1 release,Geuvadis
HGDP00066	male			Balochi		Central South Asia (HGDP)	BalochiHGDP	Human Genome Diversity Project
HGDP00694	female			Palestinian		Middle East (HGDP)	PalestinianHGDP	Human Genome Diversity Project
HG00380	female	SAME123031	FIN	Finnish	EUR	European Ancestry	FIN	1000 Genomes on GRCh38,1000 Genomes 30x on GRCh38,1000 Genomes phase 3 release,1000 Genomes phase 1 release,Geuvadis
HG00096	male	SAME123268	GBR	British	EUR	European Ancestry	GBR	1000 Genomes on GRCh38,1000 Genomes 30x on GRCh38,Human Genome Structural Variation Consortium, Phase 2,1000 Genomes phase 3 release,1000 Genomes phase 1 release,Geuvadis
HGDP00078	male			Balochi		Central South Asia (HGDP)	BalochiHGDP	Human Genome Diversity Project
HGDP00699	female			Palestinian		Middle East (HGDP)	PalestinianHGDP	Human Genome Diversity Project
HG00405	female	SAME123159	CHS	Southern Han Chinese	EAS	East Asian Ancestry	CHS	1000 Genomes 30x on GRCh38,1000 Genomes phase 3 release
HG00104	female	SAME123950	GBR	British	EUR	European Ancestry	GBR	1000 Genomes on GRCh38,1000 Genomes phase 3 release,1000 Genomes phase 1 release,Geuvadis
HGDP00080	male			Balochi		Central South Asia (HGDP)	BalochiHGDP	Human Genome Diversity Project
HGDP00625	male			Bedouin		Middle East (HGDP)	BedouinHGDP	Human Genome Diversity Project
HG00429	male	SAME122812	CHS	Southern Han Chinese	EAS	East Asian Ancestry	CHS	1000 Genomes 30x on GRCh38,1000 Genomes phase 3 release
HG00109	male	SAME125160	GBR	British	EUR	European Ancestry	GBR	1000 Genomes on GRCh38,1000 Genomes 30x on GRCh38,1000 Genomes phase 3 release,1000 Genomes phase 1 release,Geuvadis
HGDP00092	male			Balochi		Central South Asia (HGDP)	BalochiHGDP	Human Genome Diversity Project
HGDP00632	female			Bedouin		Middle East (HGDP)	BedouinHGDP	Human Genome Diversity Project
HG00436	male	SAME125262	CHS	Southern Han Chinese	EAS	East Asian Ancestry	CHS	1000 Genomes on GRCh38,1000 Genomes 30x on GRCh38,1000 Genomes phase 3 release,1000 Genomes phase 1 release,90 Han Chinese high coverage genomes
HG00111	female	SAME125340	GBR	British	EUR	European Ancestry	GBR	1000 Genomes on GRCh38,1000 Genomes 30x on GRCh38,1000 Genomes phase 3 release,1000 Genomes phase 1 release,Geuvadis
HGDP00547	male			Papuan,Papuan Sepik		Oceania (SGDP),Oceania (HGDP)	PapuanSGDP,PapuanSepikHGDP	Simons Genome Diversity Project,Human Genome Diversity Project
HGDP00637	female			Bedouin		Middle East (HGDP)	BedouinHGDP	Human Genome Diversity Project
HG00443	female	SAME124920	CHS	Southern Han Chinese	EAS	East Asian Ancestry	CHS	1000 Genomes on GRCh38,1000 Genomes 30x on GRCh38,1000 Genomes phase 3 release,1000 Genomes phase 1 release,90 Han Chinese high coverage genomes
HG00116	male	SAME125345	GBR	British	EUR	European Ancestry	GBR	1000 Genomes on GRCh38,1000 Genomes 30x on GRCh38,1000 Genomes phase 3 release,1000 Genomes phase 1 release,Geuvadis
HGDP00559	female			Druze		Middle East (HGDP)	DruzeHGDP	Human Genome Diversity Project
HGDP00644	male			Bedouin		Middle East (HGDP)	BedouinHGDP	Human Genome Diversity Project
HG00448	male	SAME124200	CHS	Southern Han Chinese	EAS	East Asian Ancestry	CHS	1000 Genomes on GRCh38,1000 Genomes 30x on GRCh38,1000 Genomes phase 3 release,1000 Genomes phase 1 release,90 Han Chinese high coverage genomes
HG00123	female	SAME122875	GBR	British	EUR	European Ancestry	GBR	1000 Genomes on GRCh38,1000 Genomes 30x on GRCh38,1000 Genomes phase 3 release,1000 Genomes phase 1 release,Geuvadis
HGDP00561	female			Druze		Middle East (HGDP)	DruzeHGDP	Human Genome Diversity Project
HGDP01027	female			Bougainville		Oceania (HGDP)	BougainvilleHGDP	Human Genome Diversity Project
HG00450	female	SAME125167	CHS	Southern Han Chinese	EAS	East Asian Ancestry	CHS	1000 Genomes 30x on GRCh38,1000 Genomes phase 3 release
HG00128	female	SAME122868	GBR	British,English	EUR	European Ancestry,West Eurasia (SGDP)	GBR,EnglishSGDP	1000 Genomes on GRCh38,Simons Genome Diversity Project,1000 Genomes 30x on GRCh38,1000 Genomes phase 3 release,1000 Genomes phase 1 release,Geuvadis
HGDP00566	female			Druze		Middle East (HGDP)	DruzeHGDP	Human Genome Diversity Project
HGDP01041	female			Pima		America (HGDP)	PimaHGDP	Human Genome Diversity Project
HG00474	male	SAME123343	CHS	Southern Han Chinese	EAS	East Asian Ancestry	CHS	1000 Genomes 30x on GRCh38,1000 Genomes phase 3 release
HG00130	female	SAME123063	GBR	British	EUR	European Ancestry	GBR	1000 Genomes on GRCh38,1000 Genomes 30x on GRCh38,1000 Genomes phase 3 release,1000 Genomes phase 1 release,Geuvadis
HGDP00648	male			Bedouin		Middle East (HGDP)	BedouinHGDP	Human Genome Diversity Project
HGDP01053	female			Pima		America (HGDP)	PimaHGDP	Human Genome Diversity Project
HG00479	female	SAME123334	CHS	Southern Han Chinese	EAS	East Asian Ancestry	CHS	1000 Genomes on GRCh38,1000 Genomes 30x on GRCh38,1000 Genomes phase 3 release,1000 Genomes phase 1 release,90 Han Chinese high coverage genomes
HGDP00655	male			Bougainville		Oceania (HGDP)	BougainvilleHGDP	Human Genome Diversity Project
HGDP01058	female			Pima		America (HGDP)	PimaHGDP	Human Genome Diversity Project
HG00284	male	SAME122835	FIN	Finnish	EUR	European Ancestry	FIN	1000 Genomes on GRCh38,1000 Genomes 30x on GRCh38,1000 Genomes phase 3 release,1000 Genomes phase 1 release,Geuvadis
HGDP00662	male			Bougainville		Oceania (HGDP)	BougainvilleHGDP	Human Genome Diversity Project
HGDP01060	male			Pima		America (HGDP)	PimaHGDP	Human Genome Diversity Project
HG00304	female	SAME1840118	FIN	Finnish	EUR	European Ancestry	FIN	1000 Genomes on GRCh38,1000 Genomes 30x on GRCh38,1000 Genomes phase 3 release
HGDP00667	female			Sardinian		Europe (HGDP)	SardinianHGDP	Human Genome Diversity Project
HGDP01065	female			Sardinian		Europe (HGDP)	SardinianHGDP	Human Genome Diversity Project
HG00309	female	SAME124160	FIN	Finnish	EUR	European Ancestry	FIN	1000 Genomes on GRCh38,1000 Genomes 30x on GRCh38,1000 Genomes phase 3 release,1000 Genomes phase 1 release,Geuvadis
HGDP00674	male			Sardinian		Europe (HGDP)	SardinianHGDP	Human Genome Diversity Project
HGDP00872	female			Maya		America (HGDP)	MayaHGDP	Human Genome Diversity Project
HG00311	male	SAME124339	FIN	Finnish	EUR	European Ancestry	FIN	1000 Genomes on GRCh38,1000 Genomes 30x on GRCh38,1000 Genomes phase 3 release,1000 Genomes phase 1 release,Geuvadis
HGDP00679	female			Palestinian		Middle East (HGDP)	PalestinianHGDP	Human Genome Diversity Project
HGDP00877	male			Maya		America (HGDP)	MayaHGDP	HGDP Transcriptome,Human Genome Diversity Project
HG00323	female	SAME123795	FIN	Finnish	EUR	European Ancestry	FIN	1000 Genomes on GRCh38,1000 Genomes 30x on GRCh38,1000 Genomes phase 3 release,1000 Genomes phase 1 release,Geuvadis
HGDP00686	female			Palestinian		Middle East (HGDP)	PalestinianHGDP	Human Genome Diversity Project
HGDP00884	female			Russian		Europe (HGDP)	RussianHGDP	Human Genome Diversity Project
HG00328	female	SAME123799	FIN	Finnish	EUR	European Ancestry	FIN	1000 Genomes on GRCh38,1000 Genomes 30x on GRCh38,1000 Genomes phase 3 release,1000 Genomes phase 1 release,Geuvadis
HGDP00693	female			Palestinian		Middle East (HGDP)	PalestinianHGDP	Human Genome Diversity Project
HGDP00889	female			Russian		Europe (HGDP)	RussianHGDP	Human Genome Diversity Project
HG00330	female	SAME123985	FIN	Finnish	EUR	European Ancestry	FIN	1000 Genomes on GRCh38,1000 Genomes 30x on GRCh38,1000 Genomes phase 3 release,1000 Genomes phase 1 release,Geuvadis
HGDP00698	female			Palestinian		Middle East (HGDP)	PalestinianHGDP	Human Genome Diversity Project
HGDP00891	male			Russian		Europe (HGDP)	RussianHGDP	Human Genome Diversity Project
HG00335	male	SAME123982	FIN	Finnish	EUR	European Ancestry	FIN	1000 Genomes on GRCh38,1000 Genomes 30x on GRCh38,1000 Genomes phase 3 release,1000 Genomes phase 1 release,Geuvadis
HGDP00701	female			Bedouin		Middle East (HGDP)	BedouinHGDP	Human Genome Diversity Project
HGDP00985	male			Biaka		Africa (HGDP)	BiakaHGDP	Human Genome Diversity Project
HG00342	male	SAME124924	FIN	Finnish	EUR	European Ancestry	FIN	1000 Genomes on GRCh38,1000 Genomes 30x on GRCh38,1000 Genomes phase 3 release,1000 Genomes phase 1 release,Geuvadis
HGDP00763	male			Japanese		East Asia (HGDP)	JapaneseHGDP	Human Genome Diversity Project
HGDP00992	male			San		Africa (HGDP)	SanHGDP	HGDP Transcriptome,Human Genome Diversity Project
HG00359	female	SAME125127	FIN	Finnish	EUR	European Ancestry	FIN	1000 Genomes on GRCh38,1000 Genomes phase 3 release,1000 Genomes phase 1 release,Geuvadis
HGDP00768	male			Japanese		East Asia (HGDP)	JapaneseHGDP	Human Genome Diversity Project
HGDP01010	female			Karitiana		America (HGDP)	KaritianaHGDP	Human Genome Diversity Project
HG00361	female	SAME124538	FIN	Finnish	EUR	European Ancestry	FIN	1000 Genomes on GRCh38,1000 Genomes 30x on GRCh38,1000 Genomes phase 3 release,1000 Genomes phase 1 release,Geuvadis
HGDP00782	male			Han		East Asia (HGDP)	HanHGDP	Human Genome Diversity Project
HGDP00954	male			Yakut		East Asia (HGDP)	YakutHGDP	Human Genome Diversity Project
HG00366	male	SAME124541	FIN	Finnish	EUR	European Ancestry	FIN	1000 Genomes on GRCh38,1000 Genomes 30x on GRCh38,1000 Genomes phase 3 release,1000 Genomes phase 1 release,Geuvadis
HGDP00787	female			Bougainville		Oceania (HGDP)	BougainvilleHGDP	Human Genome Diversity Project
HGDP00959	female			Yakut		East Asia (HGDP)	YakutHGDP	HGDP Transcriptome,Human Genome Diversity Project
HG00373	female	SAME124749	FIN	Finnish	EUR	European Ancestry	FIN	1000 Genomes on GRCh38,1000 Genomes 30x on GRCh38,1000 Genomes phase 3 release,1000 Genomes phase 1 release,Geuvadis
HGDP00720	male			Cambodian		East Asia (HGDP)	CambodianHGDP	HGDP Transcriptome,Human Genome Diversity Project
HGDP00961	male			Yakut		East Asia (HGDP)	YakutHGDP	Human Genome Diversity Project
HG00594	male	SAME125005	CHS	Southern Han Chinese	EAS	East Asian Ancestry	CHS	1000 Genomes 30x on GRCh38,1000 Genomes phase 3 release
HGDP00732	male			Palestinian		Middle East (HGDP)	PalestinianHGDP	Human Genome Diversity Project
HGDP00966	female			Yakut		East Asia (HGDP)	YakutHGDP	Human Genome Diversity Project
HG00599	female	SAME1839802	CHS	Southern Han Chinese	EAS	East Asian Ancestry	CHS	1000 Genomes on GRCh38,1000 Genomes 30x on GRCh38,1000 Genomes phase 3 release
HGDP00744	female			Palestinian		Middle East (HGDP)	PalestinianHGDP	Human Genome Diversity Project
HGDP00973	male			Han		East Asia (HGDP)	HanHGDP	Human Genome Diversity Project
HG00607	male	SAME125373	CHS	Southern Han Chinese	EAS	East Asian Ancestry	CHS	1000 Genomes on GRCh38,1000 Genomes 30x on GRCh38,1000 Genomes phase 3 release,1000 Genomes phase 1 release
HGDP00751	male			Japanese		East Asia (HGDP)	JapaneseHGDP	Human Genome Diversity Project
HGDP00896	male			Russian		Europe (HGDP)	RussianHGDP	Human Genome Diversity Project
HG00614	female	SAME125195	CHS	Southern Han Chinese	EAS	East Asian Ancestry	CHS	1000 Genomes on GRCh38,1000 Genomes 30x on GRCh38,1000 Genomes phase 3 release,1000 Genomes phase 1 release
HG00382	male	SAME123033	FIN	Finnish	EUR	European Ancestry	FIN	1000 Genomes on GRCh38,1000 Genomes 30x on GRCh38,1000 Genomes phase 3 release,1000 Genomes phase 1 release,Geuvadis
HGDP00756	female			Japanese		East Asia (HGDP)	JapaneseHGDP	Human Genome Diversity Project
HGDP00904	male			Mandenka		Africa (HGDP)	MandenkaHGDP	Human Genome Diversity Project
HG00619	male	SAME125193	CHS	Southern Han Chinese	EAS	East Asian Ancestry	CHS	1000 Genomes on GRCh38,1000 Genomes 30x on GRCh38,1000 Genomes phase 3 release,1000 Genomes phase 1 release,90 Han Chinese high coverage genomes
HG00407	female	SAME125106	CHS	Southern Han Chinese	EAS	East Asian Ancestry	CHS	1000 Genomes on GRCh38,1000 Genomes 30x on GRCh38,1000 Genomes phase 3 release,1000 Genomes phase 1 release
HGDP00624	male			Bedouin		Middle East (HGDP)	BedouinHGDP	Human Genome Diversity Project
HGDP00909	female			Mandenka		Africa (HGDP)	MandenkaHGDP	Human Genome Diversity Project
HG00621	male	SAME123082	CHS	Southern Han Chinese	EAS	East Asian Ancestry	CHS	1000 Genomes 30x on GRCh38,1000 Genomes phase 3 release
HG00419	female	SAME122991	CHS	Southern Han Chinese	EAS	East Asian Ancestry	CHS	1000 Genomes on GRCh38,1000 Genomes 30x on GRCh38,1000 Genomes phase 3 release,1000 Genomes phase 1 release
HGDP00629	male			Bedouin		Middle East (HGDP)	BedouinHGDP	Human Genome Diversity Project
HGDP00911	male			Mandenka		Africa (HGDP)	MandenkaHGDP	Human Genome Diversity Project
HG00626	female	SAME123078	CHS	Southern Han Chinese	EAS	East Asian Ancestry	CHS	1000 Genomes on GRCh38,1000 Genomes 30x on GRCh38,1000 Genomes phase 3 release,1000 Genomes phase 1 release
HG00421	male	SAME122808	CHS	Southern Han Chinese	EAS	East Asian Ancestry	CHS	1000 Genomes on GRCh38,1000 Genomes 30x on GRCh38,1000 Genomes phase 3 release,1000 Genomes phase 1 release,90 Han Chinese high coverage genomes
HGDP00631	male			Bedouin		Middle East (HGDP)	BedouinHGDP	Human Genome Diversity Project
HGDP00916	female			Mandenka		Africa (HGDP)	MandenkaHGDP	Human Genome Diversity Project
HG00633	male	SAME1839144	CHS	Southern Han Chinese	EAS	East Asian Ancestry	CHS
HG00438	female	SAME125267	CHS	Southern Han Chinese	EAS	East Asian Ancestry	CHS	1000 Genomes 30x on GRCh38,1000 Genomes phase 3 release
HGDP00636	female			Bedouin		Middle East (HGDP)	BedouinHGDP	Human Genome Diversity Project
HGDP00822	male			Han		East Asia (HGDP)	HanHGDP	Human Genome Diversity Project
HG00638	female	SAME123652	PUR	Puerto Rican	AMR	American Ancestry	PUR	1000 Genomes on GRCh38,1000 Genomes 30x on GRCh38,1000 Genomes phase 3 release,1000 Genomes phase 1 release
HG00445	male	SAME124975	CHS	Southern Han Chinese	EAS	East Asian Ancestry	CHS	1000 Genomes on GRCh38,1000 Genomes 30x on GRCh38,1000 Genomes phase 3 release,1000 Genomes phase 1 release
HGDP00643	female			Bedouin		Middle East (HGDP)	BedouinHGDP	Human Genome Diversity Project
HGDP00858	female			Maya		America (HGDP)	MayaHGDP	HGDP Transcriptome,Human Genome Diversity Project
HG00099	female	SAME123271	GBR	British	EUR	European Ancestry	GBR	1000 Genomes on GRCh38,1000 Genomes 30x on GRCh38,1000 Genomes phase 3 release,1000 Genomes phase 1 release,Geuvadis
HG00452	female	SAME123115	CHS	Southern Han Chinese	EAS	East Asian Ancestry	CHS	1000 Genomes on GRCh38,1000 Genomes 30x on GRCh38,1000 Genomes phase 3 release,1000 Genomes phase 1 release
HGDP00573	female			Druze		Middle East (HGDP)	DruzeHGDP	Human Genome Diversity Project
HGDP00860	female			Maya		America (HGDP)	MayaHGDP	Human Genome Diversity Project
HG00102	female	SAME123945	GBR	British	EUR	European Ancestry	GBR	1000 Genomes on GRCh38,1000 Genomes 30x on GRCh38,1000 Genomes phase 3 release,1000 Genomes phase 1 release,Geuvadis
HG00457	male	SAME123095	CHS	Southern Han Chinese	EAS	East Asian Ancestry	CHS	1000 Genomes on GRCh38,1000 Genomes 30x on GRCh38,1000 Genomes phase 3 release,1000 Genomes phase 1 release
HGDP00578	female			Druze		Middle East (HGDP)	DruzeHGDP	Human Genome Diversity Project
HGDP00865	female			Maya		America (HGDP)	MayaHGDP	Human Genome Diversity Project
HG00107	male	SAME123947	GBR	British	EUR	European Ancestry	GBR	1000 Genomes on GRCh38,1000 Genomes 30x on GRCh38,1000 Genomes phase 3 release,1000 Genomes phase 1 release,Geuvadis
HG00464	female	SAME123497	CHS	Southern Han Chinese	EAS	East Asian Ancestry	CHS	1000 Genomes on GRCh38,1000 Genomes 30x on GRCh38,1000 Genomes phase 3 release,1000 Genomes phase 1 release
HGDP00580	male			Druze		Middle East (HGDP)	DruzeHGDP	Human Genome Diversity Project
HGDP00795	male			Orcadian		Europe (HGDP)	OrcadianHGDP	Human Genome Diversity Project
HG00114	male	SAME125343	GBR	British	EUR	European Ancestry	GBR	1000 Genomes on GRCh38,1000 Genomes 30x on GRCh38,1000 Genomes phase 3 release,1000 Genomes phase 1 release,Geuvadis
HG00476	female	SAME123341	CHS	Southern Han Chinese	EAS	East Asian Ancestry	CHS	1000 Genomes on GRCh38,1000 Genomes 30x on GRCh38,1000 Genomes phase 3 release,1000 Genomes phase 1 release,90 Han Chinese high coverage genomes
HGDP00600	male			Druze		Middle East (HGDP)	DruzeHGDP	Human Genome Diversity Project
HGDP00803	male			Orcadian		Europe (HGDP)	OrcadianHGDP	Human Genome Diversity Project
HG00119	male	SAME125348	GBR	British	EUR	European Ancestry	GBR	1000 Genomes on GRCh38,1000 Genomes 30x on GRCh38,1000 Genomes phase 3 release,1000 Genomes phase 1 release,Geuvadis
HG00729	female	SAME1840273	CHS	Southern Han Chinese	EAS	East Asian Ancestry	CHS	1000 Genomes on GRCh38,1000 Genomes 30x on GRCh38,1000 Genomes phase 3 release
HGDP00612	female			Bedouin		Middle East (HGDP)	BedouinHGDP	Human Genome Diversity Project
HGDP00808	male			Orcadian		Europe (HGDP)	OrcadianHGDP	Human Genome Diversity Project
HG00121	female	SAME122873	GBR	British	EUR	European Ancestry	GBR	1000 Genomes on GRCh38,1000 Genomes 30x on GRCh38,1000 Genomes phase 3 release,1000 Genomes phase 1 release,Geuvadis
HG00731	male	SAME125390	PUR	Puerto Rican	AMR	American Ancestry	PUR	1000 Genomes on GRCh38,1000 Genomes 30x on GRCh38,Human Genome Structural Variation Consortium, Phase 2,The Human Genome Structural Variation Consortium,1000 Genomes phase 3 release,1000 Genomes phase 1 release
HGDP00977	male			Han		East Asia (HGDP)	HanHGDP	Human Genome Diversity Project
HGDP00810	male			Orcadian		Europe (HGDP)	OrcadianHGDP	Human Genome Diversity Project
HG00126	male	SAME122872	GBR	British,English	EUR	European Ancestry,West Eurasia (SGDP)	GBR,EnglishSGDP	1000 Genomes on GRCh38,Simons Genome Diversity Project,1000 Genomes 30x on GRCh38,1000 Genomes phase 3 release,1000 Genomes phase 1 release,Geuvadis
HG00736	male	SAME123058	PUR	Puerto Rican	AMR	American Ancestry	PUR	1000 Genomes on GRCh38,1000 Genomes 30x on GRCh38,1000 Genomes phase 3 release,1000 Genomes phase 1 release
HGDP00984	male			Mbuti		Africa (HGDP)	MbutiHGDP	Human Genome Diversity Project
HGDP00815	male			Han		East Asia (HGDP)	HanHGDP	Human Genome Diversity Project
HG00133	female	SAME123062	GBR	British	EUR	European Ancestry	GBR	1000 Genomes on GRCh38,1000 Genomes 30x on GRCh38,1000 Genomes phase 3 release,1000 Genomes phase 1 release,Geuvadis
HG00743	female	SAME1840184	PUR	Puerto Rican	AMR	American Ancestry	PUR	1000 Genomes on GRCh38,1000 Genomes 30x on GRCh38,1000 Genomes phase 3 release
HGDP01014	female			Karitiana		America (HGDP)	KaritianaHGDP	Human Genome Diversity Project
HGDP00930	male			Yoruba		Africa (HGDP)	YorubaHGDP	Human Genome Diversity Project
HG00844	male	SAME123952	CDX	Dai Chinese	EAS	East Asian Ancestry	CDX	1000 Genomes on GRCh38,1000 Genomes 30x on GRCh38,1000 Genomes phase 3 release
HGDP01019	male			Karitiana		America (HGDP)	KaritianaHGDP	Human Genome Diversity Project
HGDP00935	female			Yoruba		Africa (HGDP)	YorubaHGDP	Human Genome Diversity Project
HG00851	female	SAME123756	CDX	Dai Chinese	EAS	East Asian Ancestry	CDX	1000 Genomes on GRCh38,1000 Genomes 30x on GRCh38,1000 Genomes phase 3 release
HGDP01021	female			Han		East Asia (HGDP)	HanHGDP	Human Genome Diversity Project
HGDP00942	male			Yoruba		Africa (HGDP)	YorubaHGDP	Human Genome Diversity Project
HG00983	male	SAME123769	CDX	Dai Chinese	EAS	East Asian Ancestry	CDX	1000 Genomes on GRCh38,1000 Genomes phase 3 release
HGDP01069	male			Sardinian		Europe (HGDP)	SardinianHGDP	Human Genome Diversity Project
HGDP00947	male			Yakut		East Asia (HGDP)	YakutHGDP	Human Genome Diversity Project
HG00640	male	SAME123434	PUR	Puerto Rican	AMR	American Ancestry	PUR	1000 Genomes on GRCh38,1000 Genomes 30x on GRCh38,1000 Genomes phase 3 release,1000 Genomes phase 1 release
HG01094	male	SAME122925	PUR	Puerto Rican	AMR	American Ancestry	PUR	1000 Genomes on GRCh38,1000 Genomes 30x on GRCh38,1000 Genomes phase 3 release,1000 Genomes phase 1 release
HGDP01071	male			Sardinian		Europe (HGDP)	SardinianHGDP	Human Genome Diversity Project
HGDP01072	female			Sardinian		Europe (HGDP)	SardinianHGDP	Human Genome Diversity Project
HG00652	female	SAME123252	CHS	Southern Han Chinese	EAS	East Asian Ancestry	CHS	1000 Genomes 30x on GRCh38,1000 Genomes phase 3 release
HG01099	male	SAME123771	PUR	Puerto Rican	AMR	American Ancestry	PUR	1000 Genomes 30x on GRCh38,1000 Genomes phase 3 release
HGDP01090	male			Biaka		Africa (HGDP)	BiakaHGDP	Human Genome Diversity Project
HGDP01077	male			Sardinian		Europe (HGDP)	SardinianHGDP	Human Genome Diversity Project
HG00657	female	SAME123255	CHS	Southern Han Chinese	EAS	East Asian Ancestry	CHS	1000 Genomes on GRCh38,1000 Genomes 30x on GRCh38,1000 Genomes phase 3 release,1000 Genomes phase 1 release,90 Han Chinese high coverage genomes
HG01102	female	SAME123678	PUR	Puerto Rican	AMR	American Ancestry	PUR	1000 Genomes on GRCh38,1000 Genomes 30x on GRCh38,1000 Genomes phase 3 release,1000 Genomes phase 1 release
HGDP01103	male			Tujia		East Asia (HGDP)	TujiaHGDP	Human Genome Diversity Project
HGDP01096	male			Tujia		East Asia (HGDP)	TujiaHGDP	Human Genome Diversity Project
HG00664	male	SAME123814	CHS	Southern Han Chinese	EAS	East Asian Ancestry	CHS	1000 Genomes 30x on GRCh38,1000 Genomes phase 3 release
HG01107	male	SAME123675	PUR	Puerto Rican	AMR	American Ancestry	PUR	1000 Genomes on GRCh38,1000 Genomes 30x on GRCh38,1000 Genomes phase 3 release,1000 Genomes phase 1 release
HGDP00794	female			Orcadian		Europe (HGDP)	OrcadianHGDP	Human Genome Diversity Project
HGDP01387	female			Adygei		Europe (HGDP)	AdygeiHGDP	Human Genome Diversity Project
HG00671	male	SAME123604	CHS	Southern Han Chinese	EAS	East Asian Ancestry	CHS	1000 Genomes on GRCh38,1000 Genomes 30x on GRCh38,1000 Genomes phase 3 release,1000 Genomes phase 1 release,90 Han Chinese high coverage genomes
HG01114	female	SAME123483	CLM	Colombian	AMR	American Ancestry	CLM	1000 Genomes 30x on GRCh38,Human Genome Structural Variation Consortium, Phase 2,1000 Genomes phase 3 release
HGDP00799	female			Orcadian		Europe (HGDP)	OrcadianHGDP	Human Genome Diversity Project
HGDP01399	female			Adygei		Europe (HGDP)	AdygeiHGDP	Human Genome Diversity Project
HG00676	male	SAME1840071	CHS	Southern Han Chinese	EAS	East Asian Ancestry	CHS
HG01119	female	SAME1840402	CLM	Colombian	AMR	American Ancestry	CLM	1000 Genomes on GRCh38,1000 Genomes 30x on GRCh38,1000 Genomes phase 3 release
HGDP00802	female			Orcadian		Europe (HGDP)	OrcadianHGDP	Human Genome Diversity Project
HGDP01419	male			Bantu Kenya		Africa (HGDP)	BantuKenyaHGDP	Human Genome Diversity Project
HG00683	male	SAME123892	CHS	Southern Han Chinese	EAS	East Asian Ancestry	CHS	1000 Genomes on GRCh38,1000 Genomes 30x on GRCh38,1000 Genomes phase 3 release,1000 Genomes phase 1 release,90 Han Chinese high coverage genomes
HG01121	male	SAME1840127	CLM	Colombian	AMR	American Ancestry	CLM	1000 Genomes on GRCh38,1000 Genomes 30x on GRCh38,1000 Genomes phase 3 release
HGDP00807	male			Orcadian		Europe (HGDP)	OrcadianHGDP	Human Genome Diversity Project
Armenian222	male	SAMEA3302672		Armenian		West Eurasia (SGDP)	ArmenianSGDP	Simons Genome Diversity Project
HG00690	female	SAME123686	CHS	Southern Han Chinese	EAS	East Asian Ancestry	CHS	1000 Genomes on GRCh38,1000 Genomes 30x on GRCh38,1000 Genomes phase 3 release,1000 Genomes phase 1 release,90 Han Chinese high coverage genomes
HG01126	male	SAME124052	CLM	Colombian	AMR	American Ancestry	CLM	1000 Genomes 30x on GRCh38,1000 Genomes phase 3 release
HGDP00814	female			Han		East Asia (HGDP)	HanHGDP	Human Genome Diversity Project
HGDP01243	male			Xibo		East Asia (HGDP)	XiboHGDP	Human Genome Diversity Project
HG00703	male	SAME122933	CHS	Southern Han Chinese	EAS	East Asian Ancestry	CHS	1000 Genomes 30x on GRCh38,1000 Genomes phase 3 release
HG01133	male	SAME123884	CLM	Colombian	AMR	American Ancestry	CLM	1000 Genomes on GRCh38,1000 Genomes 30x on GRCh38,1000 Genomes phase 3 release,1000 Genomes phase 1 release
HGDP00819	male			Han		East Asia (HGDP)	HanHGDP	Human Genome Diversity Project
HGDP01248	male			Xibo		East Asia (HGDP)	XiboHGDP	Human Genome Diversity Project
HG00708	female	SAME122940	CHS	Southern Han Chinese	EAS	East Asian Ancestry	CHS	1000 Genomes on GRCh38,1000 Genomes 30x on GRCh38,1000 Genomes phase 3 release,1000 Genomes phase 1 release
HG01138	male	SAME123877	CLM	Colombian	AMR	American Ancestry	CLM	1000 Genomes 30x on GRCh38,1000 Genomes phase 3 release
HGDP00869	female			Maya		America (HGDP)	MayaHGDP	Human Genome Diversity Project
HGDP01255	male			Mozabite		Middle East (HGDP)	MozabiteHGDP	Human Genome Diversity Project
HG01148	male	SAME124424	CLM	Colombian	AMR	American Ancestry	CLM	1000 Genomes on GRCh38,1000 Genomes 30x on GRCh38,1000 Genomes phase 3 release,1000 Genomes phase 1 release
HG01140	female	SAME124422	CLM	Colombian	AMR	American Ancestry	CLM	1000 Genomes on GRCh38,1000 Genomes 30x on GRCh38,1000 Genomes phase 3 release,1000 Genomes phase 1 release
HGDP00871	female			Maya		America (HGDP)	MayaHGDP	Human Genome Diversity Project
HGDP01262	male			Mozabite		Middle East (HGDP)	MozabiteHGDP	HGDP Transcriptome,Human Genome Diversity Project
HG01150	female	SAME124216	CLM	Colombian	AMR	American Ancestry	CLM	1000 Genomes 30x on GRCh38,1000 Genomes phase 3 release
HG00534	female	SAME123915	CHS	Southern Han Chinese	EAS	East Asian Ancestry	CHS	1000 Genomes on GRCh38,1000 Genomes 30x on GRCh38,1000 Genomes phase 3 release,1000 Genomes phase 1 release,90 Han Chinese high coverage genomes
HGDP00876	female			Maya		America (HGDP)	MayaHGDP	Human Genome Diversity Project
HGDP01267	female			Mozabite		Middle East (HGDP)	MozabiteHGDP	Human Genome Diversity Project
HG01162	female	SAME1839707	PUR	Puerto Rican	AMR	American Ancestry	PUR	1000 Genomes on GRCh38,1000 Genomes 30x on GRCh38,1000 Genomes phase 3 release
HG00553	male	SAME124254	PUR	Puerto Rican	AMR	American Ancestry	PUR	1000 Genomes on GRCh38,1000 Genomes 30x on GRCh38,1000 Genomes phase 3 release,1000 Genomes phase 1 release
HGDP00883	male			Russian		Europe (HGDP)	RussianHGDP	Human Genome Diversity Project
HGDP01185	male			Yi		East Asia (HGDP)	YiHGDP	Human Genome Diversity Project
HG01167	male	SAME124798	PUR	Puerto Rican	AMR	American Ancestry	PUR	1000 Genomes on GRCh38,1000 Genomes 30x on GRCh38,1000 Genomes phase 3 release,1000 Genomes phase 1 release
HG00558	female	SAME124247	CHS	Southern Han Chinese	EAS	East Asian Ancestry	CHS	1000 Genomes 30x on GRCh38,1000 Genomes phase 3 release
HGDP00888	male			Russian		Europe (HGDP)	RussianHGDP	Human Genome Diversity Project
HGDP01192	male			Miao		East Asia (HGDP)	MiaoHGDP	Human Genome Diversity Project
HG01174	female	SAME124619	PUR	Puerto Rican	AMR	American Ancestry	PUR	1000 Genomes on GRCh38,1000 Genomes 30x on GRCh38,1000 Genomes phase 3 release,1000 Genomes phase 1 release
HG00560	female	SAME124456	CHS	Southern Han Chinese	EAS	East Asian Ancestry	CHS	1000 Genomes on GRCh38,1000 Genomes 30x on GRCh38,1000 Genomes phase 3 release,1000 Genomes phase 1 release
HGDP00890	male			Russian		Europe (HGDP)	RussianHGDP	Human Genome Diversity Project
HGDP01197	female			Miao		East Asia (HGDP)	MiaoHGDP	Human Genome Diversity Project
HG01198	female	SAME125228	PUR	Puerto Rican	AMR	American Ancestry	PUR	1000 Genomes on GRCh38,1000 Genomes 30x on GRCh38,1000 Genomes phase 3 release,1000 Genomes phase 1 release
HG00565	male	SAME124452	CHS	Southern Han Chinese	EAS	East Asian Ancestry	CHS	1000 Genomes on GRCh38,1000 Genomes 30x on GRCh38,1000 Genomes phase 3 release,1000 Genomes phase 1 release
HGDP01033	male			Bantu South Africa		Africa (HGDP)	BantuSouthAfricaHGDP	Human Genome Diversity Project
HGDP01200	male			Mandenka		Africa (HGDP)	MandenkaHGDP	Human Genome Diversity Project
HG01206	male	SAME124295	PUR	Puerto Rican	AMR	American Ancestry	PUR	1000 Genomes 30x on GRCh38,1000 Genomes phase 3 release
HG00577	male	SAME123516	CHS	Southern Han Chinese	EAS	East Asian Ancestry	CHS	1000 Genomes on GRCh38,1000 Genomes 30x on GRCh38,1000 Genomes phase 3 release,1000 Genomes phase 1 release
HGDP01057	male			Pima		America (HGDP)	PimaHGDP	Human Genome Diversity Project
HGDP01205	male			Oroqen		East Asia (HGDP)	OroqenHGDP	Human Genome Diversity Project
HG01249	female	SAME125057	PUR	Puerto Rican	AMR	American Ancestry	PUR	1000 Genomes 30x on GRCh38,1000 Genomes phase 3 release
HG00584	female	SAME124663	CHS	Southern Han Chinese	EAS	East Asian Ancestry	CHS	1000 Genomes on GRCh38,1000 Genomes 30x on GRCh38,1000 Genomes phase 3 release,1000 Genomes phase 1 release,90 Han Chinese high coverage genomes
HGDP01064	female			Sardinian		Europe (HGDP)	SardinianHGDP	Human Genome Diversity Project
HGDP01212	female			Oroqen		East Asia (HGDP)	OroqenHGDP	Human Genome Diversity Project
HG01251	female	SAME125282	CLM	Colombian	AMR	American Ancestry	CLM	1000 Genomes on GRCh38,1000 Genomes 30x on GRCh38,1000 Genomes phase 3 release,1000 Genomes phase 1 release
HG00589	male	SAME124824	CHS	Southern Han Chinese	EAS	East Asian Ancestry	CHS	1000 Genomes on GRCh38,1000 Genomes 30x on GRCh38,1000 Genomes phase 3 release,1000 Genomes phase 1 release
HGDP00821	male			Han		East Asia (HGDP)	HanHGDP	Human Genome Diversity Project
HGDP01104	male			Tujia		East Asia (HGDP)	TujiaHGDP	Human Genome Diversity Project
HG01326	female	SAME1839598	PUR	Puerto Rican	AMR	American Ancestry	PUR	1000 Genomes on GRCh38,1000 Genomes 30x on GRCh38,1000 Genomes phase 3 release
HG00642	male	SAME123436	PUR	Puerto Rican	AMR	American Ancestry	PUR	1000 Genomes 30x on GRCh38,1000 Genomes phase 3 release
HGDP00838	female			Surui		America (HGDP)	SuruiHGDP	Human Genome Diversity Project
HGDP01161	male			Tuscan		Europe (HGDP)	TuscanHGDP	Human Genome Diversity Project
HG01345	female	SAME124863	CLM	Colombian	AMR	American Ancestry	CLM	1000 Genomes on GRCh38,1000 Genomes 30x on GRCh38,1000 Genomes phase 3 release,1000 Genomes phase 1 release
HG00654	female	SAME123234	CHS	Southern Han Chinese	EAS	East Asian Ancestry	CHS	1000 Genomes on GRCh38,1000 Genomes 30x on GRCh38,1000 Genomes phase 3 release,1000 Genomes phase 1 release
HGDP00845	male			Surui		America (HGDP)	SuruiHGDP	Human Genome Diversity Project
HGDP01166	male			Tuscan		Europe (HGDP)	TuscanHGDP	Human Genome Diversity Project
HG01352	female	SAME124686	CLM	Colombian	AMR	American Ancestry	CLM	1000 Genomes 30x on GRCh38,Human Genome Structural Variation Consortium, Phase 2,Human Genome Structural Variation Consortium, Phase 3,1000 Genomes phase 3 release
HG00673	male	SAME123605	CHS	Southern Han Chinese	EAS	East Asian Ancestry	CHS	1000 Genomes 30x on GRCh38,1000 Genomes phase 3 release
HGDP00864	female			Maya		America (HGDP)	MayaHGDP	Human Genome Diversity Project
HGDP01173	male			Bergamo Italian		Europe (HGDP)	BergamoItalianHGDP	Human Genome Diversity Project
HG01357	female	SAME124681	CLM	Colombian	AMR	American Ancestry	CLM	1000 Genomes on GRCh38,1000 Genomes 30x on GRCh38,1000 Genomes phase 3 release,1000 Genomes phase 1 release
[truncated: 2,979 more rows]
