# Supplementary material for: Visualization and analysis of medically relevant tandem repeats in nanopore sequencing of control cohorts with pathSTR
Source: Genome Res. 2024 Nov;34(11):2074–80. doi: 10.1101/gr.279265.124 (PMC11610575; doi:10.1101/gr.279265.124)
Supplement: Supplement 2 [file Supplemental_Code.zip › pathSTR-main/pathSTR-main/data/list-miller-20240606.txt]

ALIGNMENT_AND_ASSEMBLY_DATA/100_PLUS/IN-HOUSE_MINIMAP2/GM18507-ONT-hg38-R9-LSK110-dorado050_sup_5mCG_v33/GM18507-ONT-hg38-R9-LSK110-dorado050_sup_5mCG_v33.phased.bam
ALIGNMENT_AND_ASSEMBLY_DATA/100_PLUS/IN-HOUSE_MINIMAP2/GM19429-ONT-hg38-R10-LSK114-dorado034_sup_5mCG_5hmCG_v33/GM19429-ONT-hg38-R10-LSK114-dorado034_sup_5mCG_5hmCG_v33.phased.bam
ALIGNMENT_AND_ASSEMBLY_DATA/100_PLUS/IN-HOUSE_MINIMAP2/GM19437-ONT-hg38-R9-LSK110-dorado034_sup_5mCG_5hmCG_v33/GM19437-ONT-hg38-R9-LSK110-dorado034_sup_5mCG_5hmCG_v33.phased.bam
ALIGNMENT_AND_ASSEMBLY_DATA/100_PLUS/IN-HOUSE_MINIMAP2/GM19440-ONT-hg38-R9-LSK110-dorado034_sup_5mCG_5hmCG_v33/GM19440-ONT-hg38-R9-LSK110-dorado034_sup_5mCG_5hmCG_v33.phased.bam
ALIGNMENT_AND_ASSEMBLY_DATA/100_PLUS/IN-HOUSE_MINIMAP2/GM19467-ONT-hg38-R9-LSK110-dorado050_sup_5mCG_v33/GM19467-ONT-hg38-R9-LSK110-dorado050_sup_5mCG_v33.phased.bam
ALIGNMENT_AND_ASSEMBLY_DATA/100_PLUS/IN-HOUSE_MINIMAP2/HG00097-ONT-hg38-R10-LSK114-dorado034_sup_5mCG_5hmCG_v33/HG00097-ONT-hg38-R10-LSK114-dorado034_sup_5mCG_5hmCG_v33.phased.bam
ALIGNMENT_AND_ASSEMBLY_DATA/100_PLUS/IN-HOUSE_MINIMAP2/HG00108-ONT-hg38-R9-LSK110-dorado050_sup_5mCG_v33/HG00108-ONT-hg38-R9-LSK110-dorado050_sup_5mCG_v33.phased.bam
ALIGNMENT_AND_ASSEMBLY_DATA/100_PLUS/IN-HOUSE_MINIMAP2/HG00142-ONT-hg38-R10-LSK114-dorado034_sup_5mCG_5hmCG_v33/HG00142-ONT-hg38-R10-LSK114-dorado034_sup_5mCG_5hmCG_v33.phased.bam
ALIGNMENT_AND_ASSEMBLY_DATA/100_PLUS/IN-HOUSE_MINIMAP2/HG00143-ONT-hg38-R10-LSK114-dorado050_sup_5mCG_v430/HG00143-ONT-hg38-R10-LSK114-dorado050_sup_5mCG_v430.phased.bam
ALIGNMENT_AND_ASSEMBLY_DATA/100_PLUS/IN-HOUSE_MINIMAP2/HG00145-ONT-hg38-R10-LSK114-dorado050_sup_5mCG_5hmCG_v430/HG00145-ONT-hg38-R10-LSK114-dorado050_sup_5mCG_5hmCG_v430.phased.bam
ALIGNMENT_AND_ASSEMBLY_DATA/100_PLUS/IN-HOUSE_MINIMAP2/HG00263-ONT-hg38-R10-LSK114-dorado034_sup_5mCG_5hmCG_v33/HG00263-ONT-hg38-R10-LSK114-dorado034_sup_5mCG_5hmCG_v33.phased.bam
ALIGNMENT_AND_ASSEMBLY_DATA/100_PLUS/IN-HOUSE_MINIMAP2/HG00277-ONT-hg38-R10-LSK114-dorado034_sup_5mCG_5hmCG_v33/HG00277-ONT-hg38-R10-LSK114-dorado034_sup_5mCG_5hmCG_v33.phased.bam
ALIGNMENT_AND_ASSEMBLY_DATA/100_PLUS/IN-HOUSE_MINIMAP2/HG00326-ONT-hg38-R10-LSK114-dorado034_sup_5mCG_5hmCG_v33/HG00326-ONT-hg38-R10-LSK114-dorado034_sup_5mCG_5hmCG_v33.phased.bam
ALIGNMENT_AND_ASSEMBLY_DATA/100_PLUS/IN-HOUSE_MINIMAP2/HG00372-ONT-hg38-R10-LSK114-dorado034_sup_5mCG_5hmCG_v33/HG00372-ONT-hg38-R10-LSK114-dorado034_sup_5mCG_5hmCG_v33.phased.bam
ALIGNMENT_AND_ASSEMBLY_DATA/100_PLUS/IN-HOUSE_MINIMAP2/HG00463-ONT-hg38-R10-LSK114-dorado034_sup_5mCG_5hmCG_v33/HG00463-ONT-hg38-R10-LSK114-dorado034_sup_5mCG_5hmCG_v33.phased.bam
ALIGNMENT_AND_ASSEMBLY_DATA/100_PLUS/IN-HOUSE_MINIMAP2/HG01063-ONT-hg38-R10-LSK114-dorado050_sup_5mCG_5hmCG_v430/HG01063-ONT-hg38-R10-LSK114-dorado050_sup_5mCG_5hmCG_v430.phased.bam
ALIGNMENT_AND_ASSEMBLY_DATA/100_PLUS/IN-HOUSE_MINIMAP2/HG01164-ONT-hg38-R9-LSK110-dorado034_sup_5mCG_5hmCG_v33/HG01164-ONT-hg38-R9-LSK110-dorado034_sup_5mCG_5hmCG_v33.phased.bam
ALIGNMENT_AND_ASSEMBLY_DATA/100_PLUS/IN-HOUSE_MINIMAP2/HG01393-ONT-hg38-R9-LSK110-dorado050_sup_5mCG_v33/HG01393-ONT-hg38-R9-LSK110-dorado050_sup_5mCG_v33.phased.bam
ALIGNMENT_AND_ASSEMBLY_DATA/100_PLUS/IN-HOUSE_MINIMAP2/HG01522-ONT-hg38-R9-LSK110-dorado050_sup_5mCG_v33/HG01522-ONT-hg38-R9-LSK110-dorado050_sup_5mCG_v33.phased.bam
ALIGNMENT_AND_ASSEMBLY_DATA/100_PLUS/IN-HOUSE_MINIMAP2/HG01593-ONT-hg38-R9-LSK110-dorado050_sup_5mCG_v33/HG01593-ONT-hg38-R9-LSK110-dorado050_sup_5mCG_v33.phased.bam
ALIGNMENT_AND_ASSEMBLY_DATA/100_PLUS/IN-HOUSE_MINIMAP2/HG01607-ONT-hg38-R9-LSK110-dorado050_sup_5mCG_v33/HG01607-ONT-hg38-R9-LSK110-dorado050_sup_5mCG_v33.phased.bam
ALIGNMENT_AND_ASSEMBLY_DATA/100_PLUS/IN-HOUSE_MINIMAP2/HG01613-ONT-hg38-R9-LSK110-dorado050_sup_5mCG_v33/HG01613-ONT-hg38-R9-LSK110-dorado050_sup_5mCG_v33.phased.bam
ALIGNMENT_AND_ASSEMBLY_DATA/100_PLUS/IN-HOUSE_MINIMAP2/HG02049-ONT-hg38-R9-LSK110-dorado050_sup_5mCG_v33/HG02049-ONT-hg38-R9-LSK110-dorado050_sup_5mCG_v33.phased.bam
ALIGNMENT_AND_ASSEMBLY_DATA/100_PLUS/IN-HOUSE_MINIMAP2/HG02150-ONT-hg38-R9-LSK110-dorado050_sup_5mCG_v33/HG02150-ONT-hg38-R9-LSK110-dorado050_sup_5mCG_v33.phased.bam
ALIGNMENT_AND_ASSEMBLY_DATA/100_PLUS/IN-HOUSE_MINIMAP2/HG02166-ONT-hg38-R9-LSK110-dorado050_sup_5mCG_v33/HG02166-ONT-hg38-R9-LSK110-dorado050_sup_5mCG_v33.phased.bam
ALIGNMENT_AND_ASSEMBLY_DATA/100_PLUS/IN-HOUSE_MINIMAP2/HG02188-ONT-hg38-R9-LSK110-dorado050_sup_5mCG_v33/HG02188-ONT-hg38-R9-LSK110-dorado050_sup_5mCG_v33.phased.bam
ALIGNMENT_AND_ASSEMBLY_DATA/100_PLUS/IN-HOUSE_MINIMAP2/HG02190-ONT-hg38-R9-LSK110-dorado050_sup_5mCG_v33/HG02190-ONT-hg38-R9-LSK110-dorado050_sup_5mCG_v33.phased.bam
ALIGNMENT_AND_ASSEMBLY_DATA/100_PLUS/IN-HOUSE_MINIMAP2/HG02215-ONT-hg38-R9-LSK110-dorado050_sup_5mCG_v33/HG02215-ONT-hg38-R9-LSK110-dorado050_sup_5mCG_v33.phased.bam
ALIGNMENT_AND_ASSEMBLY_DATA/100_PLUS/IN-HOUSE_MINIMAP2/HG02339-ONT-hg38-R9-LSK110-dorado034_sup_5mCG_5hmCG_v33/HG02339-ONT-hg38-R9-LSK110-dorado034_sup_5mCG_5hmCG_v33.phased.bam
ALIGNMENT_AND_ASSEMBLY_DATA/100_PLUS/IN-HOUSE_MINIMAP2/HG02348-ONT-hg38-R9-LSK110-dorado050_sup_5mCG_v33/HG02348-ONT-hg38-R9-LSK110-dorado050_sup_5mCG_v33.phased.bam
ALIGNMENT_AND_ASSEMBLY_DATA/100_PLUS/IN-HOUSE_MINIMAP2/HG02439-ONT-hg38-R9-LSK110-dorado034_sup_5mCG_5hmCG_v33/HG02439-ONT-hg38-R9-LSK110-dorado034_sup_5mCG_5hmCG_v33.phased.bam
ALIGNMENT_AND_ASSEMBLY_DATA/100_PLUS/IN-HOUSE_MINIMAP2/HG02471-ONT-hg38-R9-LSK110-dorado034_sup_5mCG_5hmCG_v33/HG02471-ONT-hg38-R9-LSK110-dorado034_sup_5mCG_5hmCG_v33.phased.bam
ALIGNMENT_AND_ASSEMBLY_DATA/100_PLUS/IN-HOUSE_MINIMAP2/HG02479-ONT-hg38-R9-LSK110-dorado050_sup_5mCG_v33/HG02479-ONT-hg38-R9-LSK110-dorado050_sup_5mCG_v33.phased.bam
ALIGNMENT_AND_ASSEMBLY_DATA/100_PLUS/IN-HOUSE_MINIMAP2/HG02497-ONT-hg38-R9-LSK110-dorado050_sup_5mCG_v33/HG02497-ONT-hg38-R9-LSK110-dorado050_sup_5mCG_v33.phased.bam
ALIGNMENT_AND_ASSEMBLY_DATA/100_PLUS/IN-HOUSE_MINIMAP2/HG02501-ONT-hg38-R9-LSK110-dorado050_sup_5mCG_v33/HG02501-ONT-hg38-R9-LSK110-dorado050_sup_5mCG_v33.phased.bam
ALIGNMENT_AND_ASSEMBLY_DATA/100_PLUS/IN-HOUSE_MINIMAP2/HG02511-ONT-hg38-R9-LSK110-dorado034_sup_5mCG_5hmCG_v33/HG02511-ONT-hg38-R9-LSK110-dorado034_sup_5mCG_5hmCG_v33.phased.bam
ALIGNMENT_AND_ASSEMBLY_DATA/100_PLUS/IN-HOUSE_MINIMAP2/HG02624-ONT-hg38-R9-LSK110-dorado050_sup_5mCG_v33/HG02624-ONT-hg38-R9-LSK110-dorado050_sup_5mCG_v33.phased.bam
ALIGNMENT_AND_ASSEMBLY_DATA/100_PLUS/IN-HOUSE_MINIMAP2/HG02981-ONT-hg38-R9-LSK110-dorado034_sup_5mCG_5hmCG_v33/HG02981-ONT-hg38-R9-LSK110-dorado034_sup_5mCG_5hmCG_v33.phased.bam
ALIGNMENT_AND_ASSEMBLY_DATA/100_PLUS/IN-HOUSE_MINIMAP2/HG03086-ONT-hg38-R9-LSK110-dorado050_sup_5mCG_v33/HG03086-ONT-hg38-R9-LSK110-dorado050_sup_5mCG_v33.phased.bam
ALIGNMENT_AND_ASSEMBLY_DATA/100_PLUS/IN-HOUSE_MINIMAP2/HG03280-ONT-hg38-R9-LSK110-dorado050_sup_5mCG_v33/HG03280-ONT-hg38-R9-LSK110-dorado050_sup_5mCG_v33.phased.bam
ALIGNMENT_AND_ASSEMBLY_DATA/100_PLUS/IN-HOUSE_MINIMAP2/HG03366-ONT-hg38-R9-LSK110-dorado034_sup_5mCG_5hmCG_v33/HG03366-ONT-hg38-R9-LSK110-dorado034_sup_5mCG_5hmCG_v33.phased.bam
ALIGNMENT_AND_ASSEMBLY_DATA/100_PLUS/IN-HOUSE_MINIMAP2/HG03401-ONT-hg38-R9-LSK110-dorado034_sup_5mCG_5hmCG_v33/HG03401-ONT-hg38-R9-LSK110-dorado034_sup_5mCG_5hmCG_v33.phased.bam
ALIGNMENT_AND_ASSEMBLY_DATA/100_PLUS/IN-HOUSE_MINIMAP2/HG03479-ONT-hg38-R9-LSK110-dorado034_sup_5mCG_5hmCG_v33/HG03479-ONT-hg38-R9-LSK110-dorado034_sup_5mCG_5hmCG_v33.phased.bam
ALIGNMENT_AND_ASSEMBLY_DATA/100_PLUS/IN-HOUSE_MINIMAP2/HG03616-ONT-hg38-R9-LSK110-dorado050_sup_5mCG_v33/HG03616-ONT-hg38-R9-LSK110-dorado050_sup_5mCG_v33.phased.bam
ALIGNMENT_AND_ASSEMBLY_DATA/100_PLUS/IN-HOUSE_MINIMAP2/HG03692-ONT-hg38-R9-LSK110-dorado034_sup_5mCG_5hmCG_v33/HG03692-ONT-hg38-R9-LSK110-dorado034_sup_5mCG_5hmCG_v33.phased.bam
ALIGNMENT_AND_ASSEMBLY_DATA/100_PLUS/IN-HOUSE_MINIMAP2/HG03736-ONT-hg38-R9-LSK110-dorado034_sup_5mCG_5hmCG_v33/HG03736-ONT-hg38-R9-LSK110-dorado034_sup_5mCG_5hmCG_v33.phased.bam
ALIGNMENT_AND_ASSEMBLY_DATA/100_PLUS/IN-HOUSE_MINIMAP2/HG03826-ONT-hg38-R9-LSK110-dorado034_sup_5mCG_5hmCG_v33/HG03826-ONT-hg38-R9-LSK110-dorado034_sup_5mCG_5hmCG_v33.phased.bam
ALIGNMENT_AND_ASSEMBLY_DATA/100_PLUS/IN-HOUSE_MINIMAP2/HG03857-ONT-hg38-R9-LSK110-dorado034_sup_5mCG_5hmCG_v33/HG03857-ONT-hg38-R9-LSK110-dorado034_sup_5mCG_5hmCG_v33.phased.bam
ALIGNMENT_AND_ASSEMBLY_DATA/100_PLUS/IN-HOUSE_MINIMAP2/HG03995-ONT-hg38-R9-LSK110-dorado050_sup_5mCG_v33/HG03995-ONT-hg38-R9-LSK110-dorado050_sup_5mCG_v33.phased.bam
ALIGNMENT_AND_ASSEMBLY_DATA/100_PLUS/IN-HOUSE_MINIMAP2/HG04153-ONT-hg38-R9-LSK110-dorado050_sup_5mCG_v33/HG04153-ONT-hg38-R9-LSK110-dorado050_sup_5mCG_v33.phased.bam
ALIGNMENT_AND_ASSEMBLY_DATA/100_PLUS/IN-HOUSE_MINIMAP2/HG04157-ONT-hg38-R9-LSK110-dorado034_sup_5mCG_5hmCG_v33/HG04157-ONT-hg38-R9-LSK110-dorado034_sup_5mCG_5hmCG_v33.phased.bam
ALIGNMENT_AND_ASSEMBLY_DATA/100_PLUS/IN-HOUSE_MINIMAP2/HG04189-ONT-hg38-R9-LSK110-dorado034_sup_5mCG_5hmCG_v33/HG04189-ONT-hg38-R9-LSK110-dorado034_sup_5mCG_5hmCG_v33.phased.bam
ALIGNMENT_AND_ASSEMBLY_DATA/FIRST_100/IN-HOUSE_MINIMAP2/HG38/GM18501-ONT-hg38-R9-LSK110-guppy-sup-5mC/GM18501-ONT-hg38-R9-LSK110-guppy-sup-5mC.phased.bam
ALIGNMENT_AND_ASSEMBLY_DATA/FIRST_100/IN-HOUSE_MINIMAP2/HG38/GM18519-ONT-hg38-R9-LSK110-guppy-sup-5mC/GM18519-ONT-hg38-R9-LSK110-guppy-sup-5mC.phased.bam
ALIGNMENT_AND_ASSEMBLY_DATA/FIRST_100/IN-HOUSE_MINIMAP2/HG38/GM18856-ONT-hg38-R9-LSK110-guppy-sup-5mC/GM18856-ONT-hg38-R9-LSK110-guppy-sup-5mC.phased.bam
ALIGNMENT_AND_ASSEMBLY_DATA/FIRST_100/IN-HOUSE_MINIMAP2/HG38/GM18861-ONT-hg38-R9-LSK110-guppy-sup-5mC/GM18861-ONT-hg38-R9-LSK110-guppy-sup-5mC.phased.bam
ALIGNMENT_AND_ASSEMBLY_DATA/FIRST_100/IN-HOUSE_MINIMAP2/HG38/GM18864-ONT-hg38-R9-LSK110-guppy-sup-5mC/GM18864-ONT-hg38-R9-LSK110-guppy-sup-5mC.phased.bam
ALIGNMENT_AND_ASSEMBLY_DATA/FIRST_100/IN-HOUSE_MINIMAP2/HG38/GM18865-ONT-hg38-R9-LSK110-guppy-sup-5mC/GM18865-ONT-hg38-R9-LSK110-guppy-sup-5mC.phased.bam
ALIGNMENT_AND_ASSEMBLY_DATA/FIRST_100/IN-HOUSE_MINIMAP2/HG38/GM18871-ONT-hg38-R9-LSK110-guppy-sup-5mC/GM18871-ONT-hg38-R9-LSK110-guppy-sup-5mC.phased.bam
ALIGNMENT_AND_ASSEMBLY_DATA/FIRST_100/IN-HOUSE_MINIMAP2/HG38/GM18876-ONT-hg38-R9-LSK110-guppy-sup-5mC/GM18876-ONT-hg38-R9-LSK110-guppy-sup-5mC.phased.bam
ALIGNMENT_AND_ASSEMBLY_DATA/FIRST_100/IN-HOUSE_MINIMAP2/HG38/GM18924-ONT-hg38-R9-LSK110-guppy-sup-5mC/GM18924-ONT-hg38-R9-LSK110-guppy-sup-5mC.phased.bam
ALIGNMENT_AND_ASSEMBLY_DATA/FIRST_100/IN-HOUSE_MINIMAP2/HG38/GM19035-ONT-hg38-R9-LSK110-guppy-sup-5mC/GM19035-ONT-hg38-R9-LSK110-guppy-sup-5mC.phased.bam
ALIGNMENT_AND_ASSEMBLY_DATA/FIRST_100/IN-HOUSE_MINIMAP2/HG38/GM19041-ONT-hg38-R9-LSK110-guppy-sup-5mC/GM19041-ONT-hg38-R9-LSK110-guppy-sup-5mC.phased.bam
ALIGNMENT_AND_ASSEMBLY_DATA/FIRST_100/IN-HOUSE_MINIMAP2/HG38/GM19308-ONT-hg38-R9-LSK110-guppy-sup-5mC/GM19308-ONT-hg38-R9-LSK110-guppy-sup-5mC.phased.bam
ALIGNMENT_AND_ASSEMBLY_DATA/FIRST_100/IN-HOUSE_MINIMAP2/HG38/GM19312-ONT-hg38-R9-LSK110-guppy-sup-5mC/GM19312-ONT-hg38-R9-LSK110-guppy-sup-5mC.phased.bam
ALIGNMENT_AND_ASSEMBLY_DATA/FIRST_100/IN-HOUSE_MINIMAP2/HG38/GM19462-ONT-hg38-R9-LSK110-guppy-sup-5mC/GM19462-ONT-hg38-R9-LSK110-guppy-sup-5mC.phased.bam
ALIGNMENT_AND_ASSEMBLY_DATA/FIRST_100/IN-HOUSE_MINIMAP2/HG38/GM19471-ONT-hg38-R9-LSK110-guppy-sup-5mC/GM19471-ONT-hg38-R9-LSK110-guppy-sup-5mC.phased.bam
ALIGNMENT_AND_ASSEMBLY_DATA/FIRST_100/IN-HOUSE_MINIMAP2/HG38/GM19473-ONT-hg38-R9-LSK110-guppy-sup-5mC/GM19473-ONT-hg38-R9-LSK110-guppy-sup-5mC.phased.bam
ALIGNMENT_AND_ASSEMBLY_DATA/FIRST_100/IN-HOUSE_MINIMAP2/HG38/HG00105-ONT-hg38-R9-LSK110-guppy-sup-5mC/HG00105-ONT-hg38-R9-LSK110-guppy-sup-5mC.phased.bam
ALIGNMENT_AND_ASSEMBLY_DATA/FIRST_100/IN-HOUSE_MINIMAP2/HG38/HG00110-ONT-hg38-R9-LSK110-guppy-sup-5mC/HG00110-ONT-hg38-R9-LSK110-guppy-sup-5mC.phased.bam
ALIGNMENT_AND_ASSEMBLY_DATA/FIRST_100/IN-HOUSE_MINIMAP2/HG38/HG00121-ONT-hg38-R9-LSK110-guppy-sup-5mC/HG00121-ONT-hg38-R9-LSK110-guppy-sup-5mC.phased.bam
ALIGNMENT_AND_ASSEMBLY_DATA/FIRST_100/IN-HOUSE_MINIMAP2/HG38/HG00127-ONT-hg38-R9-LSK110-guppy-sup-5mC/HG00127-ONT-hg38-R9-LSK110-guppy-sup-5mC.phased.bam
ALIGNMENT_AND_ASSEMBLY_DATA/FIRST_100/IN-HOUSE_MINIMAP2/HG38/HG00136-ONT-hg38-R9-LSK110-guppy-sup-5mC/HG00136-ONT-hg38-R9-LSK110-guppy-sup-5mC.phased.bam
ALIGNMENT_AND_ASSEMBLY_DATA/FIRST_100/IN-HOUSE_MINIMAP2/HG38/HG00151-ONT-hg38-R9-LSK110-guppy-sup-5mC/HG00151-ONT-hg38-R9-LSK110-guppy-sup-5mC.phased.bam
ALIGNMENT_AND_ASSEMBLY_DATA/FIRST_100/IN-HOUSE_MINIMAP2/HG38/HG00331-ONT-hg38-R9-LSK110-guppy-sup-5hmc_5mc_cg/HG00331-ONT-hg38-R9-LSK110-guppy-sup-5hmc_5mc_cg.phased.bam
ALIGNMENT_AND_ASSEMBLY_DATA/FIRST_100/IN-HOUSE_MINIMAP2/HG38/HG00410-ONT-hg38-R9-LSK110-guppy-sup-5mC/HG00410-ONT-hg38-R9-LSK110-guppy-sup-5mC.phased.bam
ALIGNMENT_AND_ASSEMBLY_DATA/FIRST_100/IN-HOUSE_MINIMAP2/HG38/HG00473-ONT-hg38-R9-LSK110-guppy-sup-5mC/HG00473-ONT-hg38-R9-LSK110-guppy-sup-5mC.phased.bam
ALIGNMENT_AND_ASSEMBLY_DATA/FIRST_100/IN-HOUSE_MINIMAP2/HG38/HG00525-ONT-hg38-R9-LSK110-guppy-sup-5mC/HG00525-ONT-hg38-R9-LSK110-guppy-sup-5mC.phased.bam
ALIGNMENT_AND_ASSEMBLY_DATA/FIRST_100/IN-HOUSE_MINIMAP2/HG38/HG00599-ONT-hg38-R9-LSK110-guppy-sup-5hmc_5mc_cg/HG00599-ONT-hg38-R9-LSK110-guppy-sup-5hmc_5mc_cg.phased.bam
ALIGNMENT_AND_ASSEMBLY_DATA/FIRST_100/IN-HOUSE_MINIMAP2/HG38/HG00631-ONT-hg38-R9-LSK110-guppy-sup-5mC/HG00631-ONT-hg38-R9-LSK110-guppy-sup-5mC.phased.bam
ALIGNMENT_AND_ASSEMBLY_DATA/FIRST_100/IN-HOUSE_MINIMAP2/HG38/HG00675-ONT-hg38-R9-LSK110-guppy-sup-5mC/HG00675-ONT-hg38-R9-LSK110-guppy-sup-5mC.phased.bam
ALIGNMENT_AND_ASSEMBLY_DATA/FIRST_100/IN-HOUSE_MINIMAP2/HG38/HG00705-ONT-hg38-R9-LSK110-guppy-sup-5hmc_5mc_cg/HG00705-ONT-hg38-R9-LSK110-guppy-sup-5hmc_5mc_cg.phased.bam
ALIGNMENT_AND_ASSEMBLY_DATA/FIRST_100/IN-HOUSE_MINIMAP2/HG38/HG00706-ONT-hg38-R9-LSK110-guppy-sup-5mC/HG00706-ONT-hg38-R9-LSK110-guppy-sup-5mC.phased.bam
ALIGNMENT_AND_ASSEMBLY_DATA/FIRST_100/IN-HOUSE_MINIMAP2/HG38/HG00728-ONT-hg38-R9-LSK110-guppy-sup-5mC/HG00728-ONT-hg38-R9-LSK110-guppy-sup-5mC.phased.bam
ALIGNMENT_AND_ASSEMBLY_DATA/FIRST_100/IN-HOUSE_MINIMAP2/HG38/HG01046-ONT-hg38-R9-LSK110-guppy-sup-5mC/HG01046-ONT-hg38-R9-LSK110-guppy-sup-5mC.phased.bam
ALIGNMENT_AND_ASSEMBLY_DATA/FIRST_100/IN-HOUSE_MINIMAP2/HG38/HG01122-ONT-hg38-R9-LSK110-guppy-sup-5mC/HG01122-ONT-hg38-R9-LSK110-guppy-sup-5mC.phased.bam
ALIGNMENT_AND_ASSEMBLY_DATA/FIRST_100/IN-HOUSE_MINIMAP2/HG38/HG01281-ONT-hg38-R9-LSK110-guppy-sup-5mC/HG01281-ONT-hg38-R9-LSK110-guppy-sup-5mC.phased.bam
ALIGNMENT_AND_ASSEMBLY_DATA/FIRST_100/IN-HOUSE_MINIMAP2/HG38/HG01312-ONT-hg38-R9-LSK110-guppy-sup-5hmc_5mc_cg/HG01312-ONT-hg38-R9-LSK110-guppy-sup-5hmc_5mc_cg.phased.bam
ALIGNMENT_AND_ASSEMBLY_DATA/FIRST_100/IN-HOUSE_MINIMAP2/HG38/HG01363-ONT-hg38-R9-LSK110-guppy-sup-5hmc_5mc_cg/HG01363-ONT-hg38-R9-LSK110-guppy-sup-5hmc_5mc_cg.phased.bam
ALIGNMENT_AND_ASSEMBLY_DATA/FIRST_100/IN-HOUSE_MINIMAP2/HG38/HG01369-ONT-hg38-R9-LSK110-guppy-sup-5mC/HG01369-ONT-hg38-R9-LSK110-guppy-sup-5mC.phased.bam
ALIGNMENT_AND_ASSEMBLY_DATA/FIRST_100/IN-HOUSE_MINIMAP2/HG38/HG01372-ONT-hg38-R9-LSK110-guppy-sup-5mC/HG01372-ONT-hg38-R9-LSK110-guppy-sup-5mC.phased.bam
ALIGNMENT_AND_ASSEMBLY_DATA/FIRST_100/IN-HOUSE_MINIMAP2/HG38/HG01395-ONT-hg38-R9-LSK110-guppy-sup-5mC/HG01395-ONT-hg38-R9-LSK110-guppy-sup-5mC.phased.bam
ALIGNMENT_AND_ASSEMBLY_DATA/FIRST_100/IN-HOUSE_MINIMAP2/HG38/HG01414-ONT-hg38-R9-LSK110-guppy-sup-5mC/HG01414-ONT-hg38-R9-LSK110-guppy-sup-5mC.phased.bam
ALIGNMENT_AND_ASSEMBLY_DATA/FIRST_100/IN-HOUSE_MINIMAP2/HG38/HG01468-ONT-hg38-R9-LSK110-guppy-sup-5mC/HG01468-ONT-hg38-R9-LSK110-guppy-sup-5mC.phased.bam
ALIGNMENT_AND_ASSEMBLY_DATA/FIRST_100/IN-HOUSE_MINIMAP2/HG38/HG01501-ONT-hg38-R9-LSK110-guppy-sup-5hmc_5mc_cg/HG01501-ONT-hg38-R9-LSK110-guppy-sup-5hmc_5mc_cg.phased.bam
ALIGNMENT_AND_ASSEMBLY_DATA/FIRST_100/IN-HOUSE_MINIMAP2/HG38/HG01615-ONT-hg38-R9-LSK110-guppy-sup-5mC/HG01615-ONT-hg38-R9-LSK110-guppy-sup-5mC.phased.bam
ALIGNMENT_AND_ASSEMBLY_DATA/FIRST_100/IN-HOUSE_MINIMAP2/HG38/HG01695-ONT-hg38-R9-LSK110-guppy-sup-5mC/HG01695-ONT-hg38-R9-LSK110-guppy-sup-5mC.phased.bam
ALIGNMENT_AND_ASSEMBLY_DATA/FIRST_100/IN-HOUSE_MINIMAP2/HG38/HG01790-ONT-hg38-R9-LSK110-guppy-sup-5mC/HG01790-ONT-hg38-R9-LSK110-guppy-sup-5mC.phased.bam
ALIGNMENT_AND_ASSEMBLY_DATA/FIRST_100/IN-HOUSE_MINIMAP2/HG38/HG01797-ONT-hg38-R9-LSK110-guppy-sup-5mC/HG01797-ONT-hg38-R9-LSK110-guppy-sup-5mC.phased.bam
ALIGNMENT_AND_ASSEMBLY_DATA/FIRST_100/IN-HOUSE_MINIMAP2/HG38/HG01801-ONT-hg38-R9-LSK110-guppy-sup-5mC/HG01801-ONT-hg38-R9-LSK110-guppy-sup-5mC.phased.bam
ALIGNMENT_AND_ASSEMBLY_DATA/FIRST_100/IN-HOUSE_MINIMAP2/HG38/HG01812-ONT-hg38-R9-LSK110-guppy-sup-5mC/HG01812-ONT-hg38-R9-LSK110-guppy-sup-5mC.phased.bam
ALIGNMENT_AND_ASSEMBLY_DATA/FIRST_100/IN-HOUSE_MINIMAP2/HG38/HG01862-ONT-hg38-R9-LSK110-guppy-sup-5hmc_5mc_cg/HG01862-ONT-hg38-R9-LSK110-guppy-sup-5hmc_5mc_cg.phased.bam
ALIGNMENT_AND_ASSEMBLY_DATA/FIRST_100/IN-HOUSE_MINIMAP2/HG38/HG02048-ONT-hg38-R9-LSK110-guppy-sup-5mC/HG02048-ONT-hg38-R9-LSK110-guppy-sup-5mC.phased.bam
ALIGNMENT_AND_ASSEMBLY_DATA/FIRST_100/IN-HOUSE_MINIMAP2/HG38/HG02051-ONT-hg38-R9-LSK110-guppy-sup-5hmc_5mc_cg/HG02051-ONT-hg38-R9-LSK110-guppy-sup-5hmc_5mc_cg.phased.bam
ALIGNMENT_AND_ASSEMBLY_DATA/FIRST_100/IN-HOUSE_MINIMAP2/HG38/HG02102-ONT-hg38-R9-LSK110-guppy-sup-5hmc_5mc_cg/HG02102-ONT-hg38-R9-LSK110-guppy-sup-5hmc_5mc_cg.phased.bam
ALIGNMENT_AND_ASSEMBLY_DATA/FIRST_100/IN-HOUSE_MINIMAP2/HG38/HG02185-ONT-hg38-R9-LSK110-guppy-sup-5mC/HG02185-ONT-hg38-R9-LSK110-guppy-sup-5mC.phased.bam
ALIGNMENT_AND_ASSEMBLY_DATA/FIRST_100/IN-HOUSE_MINIMAP2/HG38/HG02252-ONT-hg38-R9-LSK110-guppy-sup-5mC/HG02252-ONT-hg38-R9-LSK110-guppy-sup-5mC.phased.bam
ALIGNMENT_AND_ASSEMBLY_DATA/FIRST_100/IN-HOUSE_MINIMAP2/HG38/HG02262-ONT-hg38-R9-LSK110-guppy-sup-5mC/HG02262-ONT-hg38-R9-LSK110-guppy-sup-5mC.phased.bam
ALIGNMENT_AND_ASSEMBLY_DATA/FIRST_100/IN-HOUSE_MINIMAP2/HG38/HG02282-ONT-hg38-R9-LSK110-guppy-sup-5mC/HG02282-ONT-hg38-R9-LSK110-guppy-sup-5mC.phased.bam
ALIGNMENT_AND_ASSEMBLY_DATA/FIRST_100/IN-HOUSE_MINIMAP2/HG38/HG02312-ONT-hg38-R9-LSK110-guppy-sup-5hmc_5mc_cg/HG02312-ONT-hg38-R9-LSK110-guppy-sup-5hmc_5mc_cg.phased.bam
ALIGNMENT_AND_ASSEMBLY_DATA/FIRST_100/IN-HOUSE_MINIMAP2/HG38/HG02345-ONT-hg38-R9-LSK110-guppy-sup-5mC/HG02345-ONT-hg38-R9-LSK110-guppy-sup-5mC.phased.bam
ALIGNMENT_AND_ASSEMBLY_DATA/FIRST_100/IN-HOUSE_MINIMAP2/HG38/HG02373-ONT-hg38-R9-LSK110-guppy-sup-5mC/HG02373-ONT-hg38-R9-LSK110-guppy-sup-5mC.phased.bam
ALIGNMENT_AND_ASSEMBLY_DATA/FIRST_100/IN-HOUSE_MINIMAP2/HG38/HG02389-ONT-hg38-R9-LSK110-guppy-sup-5mC/HG02389-ONT-hg38-R9-LSK110-guppy-sup-5mC.phased.bam
ALIGNMENT_AND_ASSEMBLY_DATA/FIRST_100/IN-HOUSE_MINIMAP2/HG38/HG02396-ONT-hg38-R9-LSK110-guppy-sup-5mC/HG02396-ONT-hg38-R9-LSK110-guppy-sup-5mC.phased.bam
ALIGNMENT_AND_ASSEMBLY_DATA/FIRST_100/IN-HOUSE_MINIMAP2/HG38/HG02409-ONT-hg38-R9-LSK110-guppy-sup-5mC/HG02409-ONT-hg38-R9-LSK110-guppy-sup-5mC.phased.bam
ALIGNMENT_AND_ASSEMBLY_DATA/FIRST_100/IN-HOUSE_MINIMAP2/HG38/HG02502-ONT-hg38-R9-LSK110-guppy-sup-5mC/HG02502-ONT-hg38-R9-LSK110-guppy-sup-5mC.phased.bam
ALIGNMENT_AND_ASSEMBLY_DATA/FIRST_100/IN-HOUSE_MINIMAP2/HG38/HG02614-ONT-hg38-R9-LSK110-guppy-sup-5hmc_5mc_cg/HG02614-ONT-hg38-R9-LSK110-guppy-sup-5hmc_5mc_cg.phased.bam
ALIGNMENT_AND_ASSEMBLY_DATA/FIRST_100/IN-HOUSE_MINIMAP2/HG38/HG02615-ONT-hg38-R9-LSK110-guppy-sup-5hmc_5mc_cg/HG02615-ONT-hg38-R9-LSK110-guppy-sup-5hmc_5mc_cg.phased.bam
ALIGNMENT_AND_ASSEMBLY_DATA/FIRST_100/IN-HOUSE_MINIMAP2/HG38/HG02694-ONT-hg38-R9-LSK110-guppy-sup-5hmc_5mc_cg/HG02694-ONT-hg38-R9-LSK110-guppy-sup-5hmc_5mc_cg.phased.bam
ALIGNMENT_AND_ASSEMBLY_DATA/FIRST_100/IN-HOUSE_MINIMAP2/HG38/HG02731-ONT-hg38-R9-LSK110-guppy-sup-5hmc_5mc_cg/HG02731-ONT-hg38-R9-LSK110-guppy-sup-5hmc_5mc_cg.phased.bam
ALIGNMENT_AND_ASSEMBLY_DATA/FIRST_100/IN-HOUSE_MINIMAP2/HG38/HG02817-ONT-hg38-R9-LSK110-guppy-sup-5mC/HG02817-ONT-hg38-R9-LSK110-guppy-sup-5mC.phased.bam
ALIGNMENT_AND_ASSEMBLY_DATA/FIRST_100/IN-HOUSE_MINIMAP2/HG38/HG02974-ONT-hg38-R9-LSK110-guppy-sup-5hmc_5mc_cg/HG02974-ONT-hg38-R9-LSK110-guppy-sup-5hmc_5mc_cg.phased.bam
ALIGNMENT_AND_ASSEMBLY_DATA/FIRST_100/IN-HOUSE_MINIMAP2/HG38/HG02979-ONT-hg38-R9-LSK110-guppy-sup-5hmc_5mc_cg/HG02979-ONT-hg38-R9-LSK110-guppy-sup-5hmc_5mc_cg.phased.bam
ALIGNMENT_AND_ASSEMBLY_DATA/FIRST_100/IN-HOUSE_MINIMAP2/HG38/HG03022-ONT-hg38-R9-LSK110-guppy-sup-5mC/HG03022-ONT-hg38-R9-LSK110-guppy-sup-5mC.phased.bam
ALIGNMENT_AND_ASSEMBLY_DATA/FIRST_100/IN-HOUSE_MINIMAP2/HG38/HG03069-ONT-hg38-R9-LSK110-guppy-sup-5mC/HG03069-ONT-hg38-R9-LSK110-guppy-sup-5mC.phased.bam
ALIGNMENT_AND_ASSEMBLY_DATA/FIRST_100/IN-HOUSE_MINIMAP2/HG38/HG03120-ONT-hg38-R9-LSK110-guppy-sup-5hmc_5mc_cg/HG03120-ONT-hg38-R9-LSK110-guppy-sup-5hmc_5mc_cg.phased.bam
ALIGNMENT_AND_ASSEMBLY_DATA/FIRST_100/IN-HOUSE_MINIMAP2/HG38/HG03121-ONT-hg38-R9-LSK110-guppy-sup-5hmc_5mc_cg/HG03121-ONT-hg38-R9-LSK110-guppy-sup-5hmc_5mc_cg.phased.bam
ALIGNMENT_AND_ASSEMBLY_DATA/FIRST_100/IN-HOUSE_MINIMAP2/HG38/HG03168-ONT-hg38-R9-LSK110-guppy-sup-5hmc_5mc_cg/HG03168-ONT-hg38-R9-LSK110-guppy-sup-5hmc_5mc_cg.phased.bam
ALIGNMENT_AND_ASSEMBLY_DATA/FIRST_100/IN-HOUSE_MINIMAP2/HG38/HG03279-ONT-hg38-R9-LSK110-guppy-sup-5mC/HG03279-ONT-hg38-R9-LSK110-guppy-sup-5mC.phased.bam
ALIGNMENT_AND_ASSEMBLY_DATA/FIRST_100/IN-HOUSE_MINIMAP2/HG38/HG03499-ONT-hg38-R9-LSK110-guppy-sup-5hmc_5mc_cg/HG03499-ONT-hg38-R9-LSK110-guppy-sup-5hmc_5mc_cg.phased.bam
ALIGNMENT_AND_ASSEMBLY_DATA/FIRST_100/IN-HOUSE_MINIMAP2/HG38/HG03548-ONT-hg38-R9-LSK110-guppy-sup-5mC/HG03548-ONT-hg38-R9-LSK110-guppy-sup-5mC.phased.bam
ALIGNMENT_AND_ASSEMBLY_DATA/FIRST_100/IN-HOUSE_MINIMAP2/HG38/HG03563-ONT-hg38-R9-LSK110-guppy-sup-5mC/HG03563-ONT-hg38-R9-LSK110-guppy-sup-5mC.phased.bam
ALIGNMENT_AND_ASSEMBLY_DATA/FIRST_100/IN-HOUSE_MINIMAP2/HG38/HG03571-ONT-hg38-R9-LSK110-guppy-sup-5mC/HG03571-ONT-hg38-R9-LSK110-guppy-sup-5mC.phased.bam
ALIGNMENT_AND_ASSEMBLY_DATA/FIRST_100/IN-HOUSE_MINIMAP2/HG38/HG03631-ONT-hg38-R9-LSK110-guppy-sup-5hmc_5mc_cg/HG03631-ONT-hg38-R9-LSK110-guppy-sup-5hmc_5mc_cg.phased.bam
ALIGNMENT_AND_ASSEMBLY_DATA/FIRST_100/IN-HOUSE_MINIMAP2/HG38/HG03643-ONT-hg38-R9-LSK110-guppy-sup-5mC/HG03643-ONT-hg38-R9-LSK110-guppy-sup-5mC.phased.bam
ALIGNMENT_AND_ASSEMBLY_DATA/FIRST_100/IN-HOUSE_MINIMAP2/HG38/HG03646-ONT-hg38-R9-LSK110-guppy-sup-5mC/HG03646-ONT-hg38-R9-LSK110-guppy-sup-5mC.phased.bam
ALIGNMENT_AND_ASSEMBLY_DATA/FIRST_100/IN-HOUSE_MINIMAP2/HG38/HG03668-ONT-hg38-R9-LSK110-guppy-sup-5mC/HG03668-ONT-hg38-R9-LSK110-guppy-sup-5mC.phased.bam
ALIGNMENT_AND_ASSEMBLY_DATA/FIRST_100/IN-HOUSE_MINIMAP2/HG38/HG03717-ONT-hg38-R9-LSK110-guppy-sup-5mC/HG03717-ONT-hg38-R9-LSK110-guppy-sup-5mC.phased.bam
ALIGNMENT_AND_ASSEMBLY_DATA/FIRST_100/IN-HOUSE_MINIMAP2/HG38/HG03731-ONT-hg38-R9-LSK110-guppy-sup-5mC/HG03731-ONT-hg38-R9-LSK110-guppy-sup-5mC.phased.bam
ALIGNMENT_AND_ASSEMBLY_DATA/FIRST_100/IN-HOUSE_MINIMAP2/HG38/HG03744-ONT-hg38-R9-LSK110-guppy-sup-5mC/HG03744-ONT-hg38-R9-LSK110-guppy-sup-5mC.phased.bam
ALIGNMENT_AND_ASSEMBLY_DATA/FIRST_100/IN-HOUSE_MINIMAP2/HG38/HG03770-ONT-hg38-R9-LSK110-guppy-sup-5mC/HG03770-ONT-hg38-R9-LSK110-guppy-sup-5mC.phased.bam
ALIGNMENT_AND_ASSEMBLY_DATA/FIRST_100/IN-HOUSE_MINIMAP2/HG38/HG03774-ONT-hg38-R9-LSK110-guppy-sup-5mC/HG03774-ONT-hg38-R9-LSK110-guppy-sup-5mC.phased.bam
ALIGNMENT_AND_ASSEMBLY_DATA/FIRST_100/IN-HOUSE_MINIMAP2/HG38/HG03814-ONT-hg38-R9-LSK110-guppy-sup-5mC/HG03814-ONT-hg38-R9-LSK110-guppy-sup-5mC.phased.bam
ALIGNMENT_AND_ASSEMBLY_DATA/FIRST_100/IN-HOUSE_MINIMAP2/HG38/HG03861-ONT-hg38-R9-LSK110-guppy-sup-5hmc_5mc_cg/HG03861-ONT-hg38-R9-LSK110-guppy-sup-5hmc_5mc_cg.phased.bam
ALIGNMENT_AND_ASSEMBLY_DATA/FIRST_100/IN-HOUSE_MINIMAP2/HG38/HG03864-ONT-hg38-R9-LSK110-guppy-sup-5mC/HG03864-ONT-hg38-R9-LSK110-guppy-sup-5mC.phased.bam
ALIGNMENT_AND_ASSEMBLY_DATA/FIRST_100/IN-HOUSE_MINIMAP2/HG38/HG03868-ONT-hg38-R9-LSK110-guppy-sup-5mC/HG03868-ONT-hg38-R9-LSK110-guppy-sup-5mC.phased.bam
ALIGNMENT_AND_ASSEMBLY_DATA/FIRST_100/IN-HOUSE_MINIMAP2/HG38/HG03898-ONT-hg38-R9-LSK110-guppy-sup-5hmc_5mc_cg/HG03898-ONT-hg38-R9-LSK110-guppy-sup-5hmc_5mc_cg.phased.bam
ALIGNMENT_AND_ASSEMBLY_DATA/FIRST_100/IN-HOUSE_MINIMAP2/HG38/HG03919-ONT-hg38-R9-LSK110-guppy-sup-5mC/HG03919-ONT-hg38-R9-LSK110-guppy-sup-5mC.phased.bam
ALIGNMENT_AND_ASSEMBLY_DATA/FIRST_100/IN-HOUSE_MINIMAP2/HG38/HG03971-ONT-hg38-R9-LSK110-guppy-sup-5mC/HG03971-ONT-hg38-R9-LSK110-guppy-sup-5mC.phased.bam
ALIGNMENT_AND_ASSEMBLY_DATA/FIRST_100/IN-HOUSE_MINIMAP2/HG38/HG04054-ONT-hg38-R9-LSK110-guppy-sup-5hmc_5mc_cg/HG04054-ONT-hg38-R9-LSK110-guppy-sup-5hmc_5mc_cg.phased.bam
ALIGNMENT_AND_ASSEMBLY_DATA/FIRST_100/IN-HOUSE_MINIMAP2/HG38/HG04063-ONT-hg38-R9-LSK110-guppy-sup-5mC/HG04063-ONT-hg38-R9-LSK110-guppy-sup-5mC.phased.bam
ALIGNMENT_AND_ASSEMBLY_DATA/FIRST_100/IN-HOUSE_MINIMAP2/HG38/HG04216-ONT-hg38-R9-LSK110-guppy-sup-5mC/HG04216-ONT-hg38-R9-LSK110-guppy-sup-5mC.phased.bam
UltraLong/minimap2_2.24_alignment_data/HG00233_R10_UL/HG00233_R10_UL.ULK114.R10.dorado034.sup.5mCG_5hmCG.all.phased.bam
UltraLong/minimap2_2.24_alignment_data/HG00729_R10_UL/HG00729_R10_UL.ULK114.R10.dorado034.sup.5mCG_5hmCG.all.phased.bam
UltraLong/minimap2_2.24_alignment_data/HG02312_R10_UL/HG02312_R10_UL.ULK114.R10.dorado034.sup.5mCG_5hmCG.all.phased.bam
UltraLong/minimap2_2.24_alignment_data/HG02615_R10_UL/HG02615_R10_UL.ULK114.R10.dorado034.sup.5mCG_5hmCG.all.phased.bam
UltraLong/minimap2_2.24_alignment_data/HG04054_R10_UL/HG04054_R10_UL.ULK114.R10.dorado034.sup.5mCG_5hmCG.all.phased.bam
