# Supplementary material for: Visualization and analysis of medically relevant tandem repeats in nanopore sequencing of control cohorts with pathSTR
Source: Genome Res. 2024 Nov;34(11):2074–80. doi: 10.1101/gr.279265.124 (PMC11610575; doi:10.1101/gr.279265.124)
Supplement: Supplement 2 [file Supplemental_Code.zip › pathSTR-main/pathSTR-main/data/pathSTR_samples.tsv]

sample	hg38_path	t2t_path	source	Sex	Superpopulation code
HG00096	https://ftp.1000genomes.ebi.ac.uk/vol1/ftp/data_collections/1KG_ONT_VIENNA/hg38/HG00096.hg38.cram	https://ftp.1000genomes.ebi.ac.uk/vol1/ftp/data_collections/1KG_ONT_VIENNA/t2t/HG00096.t2t.cram	Noyvert/Schloissnig	male	EUR
HG00098	https://ftp.1000genomes.ebi.ac.uk/vol1/ftp/data_collections/1KG_ONT_VIENNA/hg38/HG00098.hg38.cram	https://ftp.1000genomes.ebi.ac.uk/vol1/ftp/data_collections/1KG_ONT_VIENNA/t2t/HG00098.t2t.cram	Noyvert/Schloissnig	male	EUR
HG00099	https://ftp.1000genomes.ebi.ac.uk/vol1/ftp/data_collections/1KG_ONT_VIENNA/hg38/HG00099.hg38.cram	https://ftp.1000genomes.ebi.ac.uk/vol1/ftp/data_collections/1KG_ONT_VIENNA/t2t/HG00099.t2t.cram	Noyvert/Schloissnig	female	EUR
HG00100	https://ftp.1000genomes.ebi.ac.uk/vol1/ftp/data_collections/1KG_ONT_VIENNA/hg38/HG00100.hg38.cram	https://ftp.1000genomes.ebi.ac.uk/vol1/ftp/data_collections/1KG_ONT_VIENNA/t2t/HG00100.t2t.cram	Noyvert/Schloissnig	female	EUR
HG00101	https://ftp.1000genomes.ebi.ac.uk/vol1/ftp/data_collections/1KG_ONT_VIENNA/hg38/HG00101.hg38.cram	https://ftp.1000genomes.ebi.ac.uk/vol1/ftp/data_collections/1KG_ONT_VIENNA/t2t/HG00101.t2t.cram	Noyvert/Schloissnig	male	EUR
HG00103	https://ftp.1000genomes.ebi.ac.uk/vol1/ftp/data_collections/1KG_ONT_VIENNA/hg38/HG00103.hg38.cram	https://ftp.1000genomes.ebi.ac.uk/vol1/ftp/data_collections/1KG_ONT_VIENNA/t2t/HG00103.t2t.cram	Noyvert/Schloissnig	male	EUR
HG00106	https://ftp.1000genomes.ebi.ac.uk/vol1/ftp/data_collections/1KG_ONT_VIENNA/hg38/HG00106.hg38.cram	https://ftp.1000genomes.ebi.ac.uk/vol1/ftp/data_collections/1KG_ONT_VIENNA/t2t/HG00106.t2t.cram	Noyvert/Schloissnig	female	EUR
HG00107	https://ftp.1000genomes.ebi.ac.uk/vol1/ftp/data_collections/1KG_ONT_VIENNA/hg38/HG00107.hg38.cram	https://ftp.1000genomes.ebi.ac.uk/vol1/ftp/data_collections/1KG_ONT_VIENNA/t2t/HG00107.t2t.cram	Noyvert/Schloissnig	male	EUR
HG00111	https://ftp.1000genomes.ebi.ac.uk/vol1/ftp/data_collections/1KG_ONT_VIENNA/hg38/HG00111.hg38.cram	https://ftp.1000genomes.ebi.ac.uk/vol1/ftp/data_collections/1KG_ONT_VIENNA/t2t/HG00111.t2t.cram	Noyvert/Schloissnig	female	EUR
HG00114	https://ftp.1000genomes.ebi.ac.uk/vol1/ftp/data_collections/1KG_ONT_VIENNA/hg38/HG00114.hg38.cram	https://ftp.1000genomes.ebi.ac.uk/vol1/ftp/data_collections/1KG_ONT_VIENNA/t2t/HG00114.t2t.cram	Noyvert/Schloissnig	male	EUR
HG00117	https://ftp.1000genomes.ebi.ac.uk/vol1/ftp/data_collections/1KG_ONT_VIENNA/hg38/HG00117.hg38.cram	https://ftp.1000genomes.ebi.ac.uk/vol1/ftp/data_collections/1KG_ONT_VIENNA/t2t/HG00117.t2t.cram	Noyvert/Schloissnig	male	EUR
HG00120	https://ftp.1000genomes.ebi.ac.uk/vol1/ftp/data_collections/1KG_ONT_VIENNA/hg38/HG00120.hg38.cram	https://ftp.1000genomes.ebi.ac.uk/vol1/ftp/data_collections/1KG_ONT_VIENNA/t2t/HG00120.t2t.cram	Noyvert/Schloissnig	female	EUR
HG00123	https://ftp.1000genomes.ebi.ac.uk/vol1/ftp/data_collections/1KG_ONT_VIENNA/hg38/HG00123.hg38.cram	https://ftp.1000genomes.ebi.ac.uk/vol1/ftp/data_collections/1KG_ONT_VIENNA/t2t/HG00123.t2t.cram	Noyvert/Schloissnig	female	EUR
HG00124	https://ftp.1000genomes.ebi.ac.uk/vol1/ftp/data_collections/1KG_ONT_VIENNA/hg38/HG00124.hg38.cram	https://ftp.1000genomes.ebi.ac.uk/vol1/ftp/data_collections/1KG_ONT_VIENNA/t2t/HG00124.t2t.cram	Noyvert/Schloissnig	female	EUR
HG00125	https://ftp.1000genomes.ebi.ac.uk/vol1/ftp/data_collections/1KG_ONT_VIENNA/hg38/HG00125.hg38.cram	https://ftp.1000genomes.ebi.ac.uk/vol1/ftp/data_collections/1KG_ONT_VIENNA/t2t/HG00125.t2t.cram	Noyvert/Schloissnig	female	EUR
HG00128	https://ftp.1000genomes.ebi.ac.uk/vol1/ftp/data_collections/1KG_ONT_VIENNA/hg38/HG00128.hg38.cram	https://ftp.1000genomes.ebi.ac.uk/vol1/ftp/data_collections/1KG_ONT_VIENNA/t2t/HG00128.t2t.cram	Noyvert/Schloissnig	female	EUR
HG00129	https://ftp.1000genomes.ebi.ac.uk/vol1/ftp/data_collections/1KG_ONT_VIENNA/hg38/HG00129.hg38.cram	https://ftp.1000genomes.ebi.ac.uk/vol1/ftp/data_collections/1KG_ONT_VIENNA/t2t/HG00129.t2t.cram	Noyvert/Schloissnig	male	EUR
HG00130	https://ftp.1000genomes.ebi.ac.uk/vol1/ftp/data_collections/1KG_ONT_VIENNA/hg38/HG00130.hg38.cram	https://ftp.1000genomes.ebi.ac.uk/vol1/ftp/data_collections/1KG_ONT_VIENNA/t2t/HG00130.t2t.cram	Noyvert/Schloissnig	female	EUR
HG00131	https://ftp.1000genomes.ebi.ac.uk/vol1/ftp/data_collections/1KG_ONT_VIENNA/hg38/HG00131.hg38.cram	https://ftp.1000genomes.ebi.ac.uk/vol1/ftp/data_collections/1KG_ONT_VIENNA/t2t/HG00131.t2t.cram	Noyvert/Schloissnig	male	EUR
HG00133	https://ftp.1000genomes.ebi.ac.uk/vol1/ftp/data_collections/1KG_ONT_VIENNA/hg38/HG00133.hg38.cram	https://ftp.1000genomes.ebi.ac.uk/vol1/ftp/data_collections/1KG_ONT_VIENNA/t2t/HG00133.t2t.cram	Noyvert/Schloissnig	female	EUR
HG00137	https://ftp.1000genomes.ebi.ac.uk/vol1/ftp/data_collections/1KG_ONT_VIENNA/hg38/HG00137.hg38.cram	https://ftp.1000genomes.ebi.ac.uk/vol1/ftp/data_collections/1KG_ONT_VIENNA/t2t/HG00137.t2t.cram	Noyvert/Schloissnig	female	EUR
HG00139	https://ftp.1000genomes.ebi.ac.uk/vol1/ftp/data_collections/1KG_ONT_VIENNA/hg38/HG00139.hg38.cram	https://ftp.1000genomes.ebi.ac.uk/vol1/ftp/data_collections/1KG_ONT_VIENNA/t2t/HG00139.t2t.cram	Noyvert/Schloissnig	male	EUR
HG00141	https://ftp.1000genomes.ebi.ac.uk/vol1/ftp/data_collections/1KG_ONT_VIENNA/hg38/HG00141.hg38.cram	https://ftp.1000genomes.ebi.ac.uk/vol1/ftp/data_collections/1KG_ONT_VIENNA/t2t/HG00141.t2t.cram	Noyvert/Schloissnig	male	EUR
HG00146	https://ftp.1000genomes.ebi.ac.uk/vol1/ftp/data_collections/1KG_ONT_VIENNA/hg38/HG00146.hg38.cram	https://ftp.1000genomes.ebi.ac.uk/vol1/ftp/data_collections/1KG_ONT_VIENNA/t2t/HG00146.t2t.cram	Noyvert/Schloissnig	female	EUR
HG00148	https://ftp.1000genomes.ebi.ac.uk/vol1/ftp/data_collections/1KG_ONT_VIENNA/hg38/HG00148.hg38.cram	https://ftp.1000genomes.ebi.ac.uk/vol1/ftp/data_collections/1KG_ONT_VIENNA/t2t/HG00148.t2t.cram	Noyvert/Schloissnig	male	EUR
HG00149	https://ftp.1000genomes.ebi.ac.uk/vol1/ftp/data_collections/1KG_ONT_VIENNA/hg38/HG00149.hg38.cram	https://ftp.1000genomes.ebi.ac.uk/vol1/ftp/data_collections/1KG_ONT_VIENNA/t2t/HG00149.t2t.cram	Noyvert/Schloissnig	male	EUR
HG00152	https://ftp.1000genomes.ebi.ac.uk/vol1/ftp/data_collections/1KG_ONT_VIENNA/hg38/HG00152.hg38.cram	https://ftp.1000genomes.ebi.ac.uk/vol1/ftp/data_collections/1KG_ONT_VIENNA/t2t/HG00152.t2t.cram	Noyvert/Schloissnig	male	EUR
HG00157	https://ftp.1000genomes.ebi.ac.uk/vol1/ftp/data_collections/1KG_ONT_VIENNA/hg38/HG00157.hg38.cram	https://ftp.1000genomes.ebi.ac.uk/vol1/ftp/data_collections/1KG_ONT_VIENNA/t2t/HG00157.t2t.cram	Noyvert/Schloissnig	male	EUR
HG00158	https://ftp.1000genomes.ebi.ac.uk/vol1/ftp/data_collections/1KG_ONT_VIENNA/hg38/HG00158.hg38.cram	https://ftp.1000genomes.ebi.ac.uk/vol1/ftp/data_collections/1KG_ONT_VIENNA/t2t/HG00158.t2t.cram	Noyvert/Schloissnig	female	EUR
HG00159	https://ftp.1000genomes.ebi.ac.uk/vol1/ftp/data_collections/1KG_ONT_VIENNA/hg38/HG00159.hg38.cram	https://ftp.1000genomes.ebi.ac.uk/vol1/ftp/data_collections/1KG_ONT_VIENNA/t2t/HG00159.t2t.cram	Noyvert/Schloissnig	male	EUR
HG00171	https://ftp.1000genomes.ebi.ac.uk/vol1/ftp/data_collections/1KG_ONT_VIENNA/hg38/HG00171.hg38.cram	https://ftp.1000genomes.ebi.ac.uk/vol1/ftp/data_collections/1KG_ONT_VIENNA/t2t/HG00171.t2t.cram	Noyvert/Schloissnig	female	EUR
HG00173	https://ftp.1000genomes.ebi.ac.uk/vol1/ftp/data_collections/1KG_ONT_VIENNA/hg38/HG00173.hg38.cram	https://ftp.1000genomes.ebi.ac.uk/vol1/ftp/data_collections/1KG_ONT_VIENNA/t2t/HG00173.t2t.cram	Noyvert/Schloissnig	female	EUR
HG00188	https://ftp.1000genomes.ebi.ac.uk/vol1/ftp/data_collections/1KG_ONT_VIENNA/hg38/HG00188.hg38.cram	https://ftp.1000genomes.ebi.ac.uk/vol1/ftp/data_collections/1KG_ONT_VIENNA/t2t/HG00188.t2t.cram	Noyvert/Schloissnig	male	EUR
HG00190	https://ftp.1000genomes.ebi.ac.uk/vol1/ftp/data_collections/1KG_ONT_VIENNA/hg38/HG00190.hg38.cram	https://ftp.1000genomes.ebi.ac.uk/vol1/ftp/data_collections/1KG_ONT_VIENNA/t2t/HG00190.t2t.cram	Noyvert/Schloissnig	male	EUR
HG00235	https://ftp.1000genomes.ebi.ac.uk/vol1/ftp/data_collections/1KG_ONT_VIENNA/hg38/HG00235.hg38.cram	https://ftp.1000genomes.ebi.ac.uk/vol1/ftp/data_collections/1KG_ONT_VIENNA/t2t/HG00235.t2t.cram	Noyvert/Schloissnig	female	EUR
HG00242	https://ftp.1000genomes.ebi.ac.uk/vol1/ftp/data_collections/1KG_ONT_VIENNA/hg38/HG00242.hg38.cram	https://ftp.1000genomes.ebi.ac.uk/vol1/ftp/data_collections/1KG_ONT_VIENNA/t2t/HG00242.t2t.cram	Noyvert/Schloissnig	male	EUR
HG00243	https://ftp.1000genomes.ebi.ac.uk/vol1/ftp/data_collections/1KG_ONT_VIENNA/hg38/HG00243.hg38.cram	https://ftp.1000genomes.ebi.ac.uk/vol1/ftp/data_collections/1KG_ONT_VIENNA/t2t/HG00243.t2t.cram	Noyvert/Schloissnig	male	EUR
HG00247	https://ftp.1000genomes.ebi.ac.uk/vol1/ftp/data_collections/1KG_ONT_VIENNA/hg38/HG00247.hg38.cram	https://ftp.1000genomes.ebi.ac.uk/vol1/ftp/data_collections/1KG_ONT_VIENNA/t2t/HG00247.t2t.cram	Noyvert/Schloissnig	female	EUR
HG00252	https://ftp.1000genomes.ebi.ac.uk/vol1/ftp/data_collections/1KG_ONT_VIENNA/hg38/HG00252.hg38.cram	https://ftp.1000genomes.ebi.ac.uk/vol1/ftp/data_collections/1KG_ONT_VIENNA/t2t/HG00252.t2t.cram	Noyvert/Schloissnig	male	EUR
HG00254	https://ftp.1000genomes.ebi.ac.uk/vol1/ftp/data_collections/1KG_ONT_VIENNA/hg38/HG00254.hg38.cram	https://ftp.1000genomes.ebi.ac.uk/vol1/ftp/data_collections/1KG_ONT_VIENNA/t2t/HG00254.t2t.cram	Noyvert/Schloissnig	female	EUR
HG00255	https://ftp.1000genomes.ebi.ac.uk/vol1/ftp/data_collections/1KG_ONT_VIENNA/hg38/HG00255.hg38.cram	https://ftp.1000genomes.ebi.ac.uk/vol1/ftp/data_collections/1KG_ONT_VIENNA/t2t/HG00255.t2t.cram	Noyvert/Schloissnig	female	EUR
HG00258	https://ftp.1000genomes.ebi.ac.uk/vol1/ftp/data_collections/1KG_ONT_VIENNA/hg38/HG00258.hg38.cram	https://ftp.1000genomes.ebi.ac.uk/vol1/ftp/data_collections/1KG_ONT_VIENNA/t2t/HG00258.t2t.cram	Noyvert/Schloissnig	female	EUR
HG00261	https://ftp.1000genomes.ebi.ac.uk/vol1/ftp/data_collections/1KG_ONT_VIENNA/hg38/HG00261.hg38.cram	https://ftp.1000genomes.ebi.ac.uk/vol1/ftp/data_collections/1KG_ONT_VIENNA/t2t/HG00261.t2t.cram	Noyvert/Schloissnig	female	EUR
HG00268	https://ftp.1000genomes.ebi.ac.uk/vol1/ftp/data_collections/1KG_ONT_VIENNA/hg38/HG00268.hg38.cram	https://ftp.1000genomes.ebi.ac.uk/vol1/ftp/data_collections/1KG_ONT_VIENNA/t2t/HG00268.t2t.cram	Noyvert/Schloissnig	female	EUR
HG00269	https://ftp.1000genomes.ebi.ac.uk/vol1/ftp/data_collections/1KG_ONT_VIENNA/hg38/HG00269.hg38.cram	https://ftp.1000genomes.ebi.ac.uk/vol1/ftp/data_collections/1KG_ONT_VIENNA/t2t/HG00269.t2t.cram	Noyvert/Schloissnig	female	EUR
HG00271	https://ftp.1000genomes.ebi.ac.uk/vol1/ftp/data_collections/1KG_ONT_VIENNA/hg38/HG00271.hg38.cram	https://ftp.1000genomes.ebi.ac.uk/vol1/ftp/data_collections/1KG_ONT_VIENNA/t2t/HG00271.t2t.cram	Noyvert/Schloissnig	male	EUR
HG00273	https://ftp.1000genomes.ebi.ac.uk/vol1/ftp/data_collections/1KG_ONT_VIENNA/hg38/HG00273.hg38.cram	https://ftp.1000genomes.ebi.ac.uk/vol1/ftp/data_collections/1KG_ONT_VIENNA/t2t/HG00273.t2t.cram	Noyvert/Schloissnig	male	EUR
HG00274	https://ftp.1000genomes.ebi.ac.uk/vol1/ftp/data_collections/1KG_ONT_VIENNA/hg38/HG00274.hg38.cram	https://ftp.1000genomes.ebi.ac.uk/vol1/ftp/data_collections/1KG_ONT_VIENNA/t2t/HG00274.t2t.cram	Noyvert/Schloissnig	female	EUR
HG00278	https://ftp.1000genomes.ebi.ac.uk/vol1/ftp/data_collections/1KG_ONT_VIENNA/hg38/HG00278.hg38.cram	https://ftp.1000genomes.ebi.ac.uk/vol1/ftp/data_collections/1KG_ONT_VIENNA/t2t/HG00278.t2t.cram	Noyvert/Schloissnig	male	EUR
HG00282	https://ftp.1000genomes.ebi.ac.uk/vol1/ftp/data_collections/1KG_ONT_VIENNA/hg38/HG00282.hg38.cram	https://ftp.1000genomes.ebi.ac.uk/vol1/ftp/data_collections/1KG_ONT_VIENNA/t2t/HG00282.t2t.cram	Noyvert/Schloissnig	female	EUR
HG00284	https://ftp.1000genomes.ebi.ac.uk/vol1/ftp/data_collections/1KG_ONT_VIENNA/hg38/HG00284.hg38.cram	https://ftp.1000genomes.ebi.ac.uk/vol1/ftp/data_collections/1KG_ONT_VIENNA/t2t/HG00284.t2t.cram	Noyvert/Schloissnig	male	EUR
HG00311	https://ftp.1000genomes.ebi.ac.uk/vol1/ftp/data_collections/1KG_ONT_VIENNA/hg38/HG00311.hg38.cram	https://ftp.1000genomes.ebi.ac.uk/vol1/ftp/data_collections/1KG_ONT_VIENNA/t2t/HG00311.t2t.cram	Noyvert/Schloissnig	male	EUR
HG00312	https://ftp.1000genomes.ebi.ac.uk/vol1/ftp/data_collections/1KG_ONT_VIENNA/hg38/HG00312.hg38.cram	https://ftp.1000genomes.ebi.ac.uk/vol1/ftp/data_collections/1KG_ONT_VIENNA/t2t/HG00312.t2t.cram	Noyvert/Schloissnig	male	EUR
HG00313	https://ftp.1000genomes.ebi.ac.uk/vol1/ftp/data_collections/1KG_ONT_VIENNA/hg38/HG00313.hg38.cram	https://ftp.1000genomes.ebi.ac.uk/vol1/ftp/data_collections/1KG_ONT_VIENNA/t2t/HG00313.t2t.cram	Noyvert/Schloissnig	female	EUR
HG00315	https://ftp.1000genomes.ebi.ac.uk/vol1/ftp/data_collections/1KG_ONT_VIENNA/hg38/HG00315.hg38.cram	https://ftp.1000genomes.ebi.ac.uk/vol1/ftp/data_collections/1KG_ONT_VIENNA/t2t/HG00315.t2t.cram	Noyvert/Schloissnig	female	EUR
HG00321	https://ftp.1000genomes.ebi.ac.uk/vol1/ftp/data_collections/1KG_ONT_VIENNA/hg38/HG00321.hg38.cram	https://ftp.1000genomes.ebi.ac.uk/vol1/ftp/data_collections/1KG_ONT_VIENNA/t2t/HG00321.t2t.cram	Noyvert/Schloissnig	male	EUR
HG00323	https://ftp.1000genomes.ebi.ac.uk/vol1/ftp/data_collections/1KG_ONT_VIENNA/hg38/HG00323.hg38.cram	https://ftp.1000genomes.ebi.ac.uk/vol1/ftp/data_collections/1KG_ONT_VIENNA/t2t/HG00323.t2t.cram	Noyvert/Schloissnig	female	EUR
HG00324	https://ftp.1000genomes.ebi.ac.uk/vol1/ftp/data_collections/1KG_ONT_VIENNA/hg38/HG00324.hg38.cram	https://ftp.1000genomes.ebi.ac.uk/vol1/ftp/data_collections/1KG_ONT_VIENNA/t2t/HG00324.t2t.cram	Noyvert/Schloissnig	female	EUR
HG00325	https://ftp.1000genomes.ebi.ac.uk/vol1/ftp/data_collections/1KG_ONT_VIENNA/hg38/HG00325.hg38.cram	https://ftp.1000genomes.ebi.ac.uk/vol1/ftp/data_collections/1KG_ONT_VIENNA/t2t/HG00325.t2t.cram	Noyvert/Schloissnig	male	EUR
HG00334	https://ftp.1000genomes.ebi.ac.uk/vol1/ftp/data_collections/1KG_ONT_VIENNA/hg38/HG00334.hg38.cram	https://ftp.1000genomes.ebi.ac.uk/vol1/ftp/data_collections/1KG_ONT_VIENNA/t2t/HG00334.t2t.cram	Noyvert/Schloissnig	female	EUR
HG00335	https://ftp.1000genomes.ebi.ac.uk/vol1/ftp/data_collections/1KG_ONT_VIENNA/hg38/HG00335.hg38.cram	https://ftp.1000genomes.ebi.ac.uk/vol1/ftp/data_collections/1KG_ONT_VIENNA/t2t/HG00335.t2t.cram	Noyvert/Schloissnig	male	EUR
HG00336	https://ftp.1000genomes.ebi.ac.uk/vol1/ftp/data_collections/1KG_ONT_VIENNA/hg38/HG00336.hg38.cram	https://ftp.1000genomes.ebi.ac.uk/vol1/ftp/data_collections/1KG_ONT_VIENNA/t2t/HG00336.t2t.cram	Noyvert/Schloissnig	male	EUR
HG00338	https://ftp.1000genomes.ebi.ac.uk/vol1/ftp/data_collections/1KG_ONT_VIENNA/hg38/HG00338.hg38.cram	https://ftp.1000genomes.ebi.ac.uk/vol1/ftp/data_collections/1KG_ONT_VIENNA/t2t/HG00338.t2t.cram	Noyvert/Schloissnig	male	EUR
HG00342	https://ftp.1000genomes.ebi.ac.uk/vol1/ftp/data_collections/1KG_ONT_VIENNA/hg38/HG00342.hg38.cram	https://ftp.1000genomes.ebi.ac.uk/vol1/ftp/data_collections/1KG_ONT_VIENNA/t2t/HG00342.t2t.cram	Noyvert/Schloissnig	male	EUR
HG00346	https://ftp.1000genomes.ebi.ac.uk/vol1/ftp/data_collections/1KG_ONT_VIENNA/hg38/HG00346.hg38.cram	https://ftp.1000genomes.ebi.ac.uk/vol1/ftp/data_collections/1KG_ONT_VIENNA/t2t/HG00346.t2t.cram	Noyvert/Schloissnig	female	EUR
HG00349	https://ftp.1000genomes.ebi.ac.uk/vol1/ftp/data_collections/1KG_ONT_VIENNA/hg38/HG00349.hg38.cram	https://ftp.1000genomes.ebi.ac.uk/vol1/ftp/data_collections/1KG_ONT_VIENNA/t2t/HG00349.t2t.cram	Noyvert/Schloissnig	female	EUR
HG00357	https://ftp.1000genomes.ebi.ac.uk/vol1/ftp/data_collections/1KG_ONT_VIENNA/hg38/HG00357.hg38.cram	https://ftp.1000genomes.ebi.ac.uk/vol1/ftp/data_collections/1KG_ONT_VIENNA/t2t/HG00357.t2t.cram	Noyvert/Schloissnig	female	EUR
HG00360	https://ftp.1000genomes.ebi.ac.uk/vol1/ftp/data_collections/1KG_ONT_VIENNA/hg38/HG00360.hg38.cram	https://ftp.1000genomes.ebi.ac.uk/vol1/ftp/data_collections/1KG_ONT_VIENNA/t2t/HG00360.t2t.cram	Noyvert/Schloissnig	male	EUR
HG00361	https://ftp.1000genomes.ebi.ac.uk/vol1/ftp/data_collections/1KG_ONT_VIENNA/hg38/HG00361.hg38.cram	https://ftp.1000genomes.ebi.ac.uk/vol1/ftp/data_collections/1KG_ONT_VIENNA/t2t/HG00361.t2t.cram	Noyvert/Schloissnig	female	EUR
HG00365	https://ftp.1000genomes.ebi.ac.uk/vol1/ftp/data_collections/1KG_ONT_VIENNA/hg38/HG00365.hg38.cram	https://ftp.1000genomes.ebi.ac.uk/vol1/ftp/data_collections/1KG_ONT_VIENNA/t2t/HG00365.t2t.cram	Noyvert/Schloissnig	female	EUR
HG00367	https://ftp.1000genomes.ebi.ac.uk/vol1/ftp/data_collections/1KG_ONT_VIENNA/hg38/HG00367.hg38.cram	https://ftp.1000genomes.ebi.ac.uk/vol1/ftp/data_collections/1KG_ONT_VIENNA/t2t/HG00367.t2t.cram	Noyvert/Schloissnig	female	EUR
HG00368	https://ftp.1000genomes.ebi.ac.uk/vol1/ftp/data_collections/1KG_ONT_VIENNA/hg38/HG00368.hg38.cram	https://ftp.1000genomes.ebi.ac.uk/vol1/ftp/data_collections/1KG_ONT_VIENNA/t2t/HG00368.t2t.cram	Noyvert/Schloissnig	female	EUR
HG00377	https://ftp.1000genomes.ebi.ac.uk/vol1/ftp/data_collections/1KG_ONT_VIENNA/hg38/HG00377.hg38.cram	https://ftp.1000genomes.ebi.ac.uk/vol1/ftp/data_collections/1KG_ONT_VIENNA/t2t/HG00377.t2t.cram	Noyvert/Schloissnig	female	EUR
HG00378	https://ftp.1000genomes.ebi.ac.uk/vol1/ftp/data_collections/1KG_ONT_VIENNA/hg38/HG00378.hg38.cram	https://ftp.1000genomes.ebi.ac.uk/vol1/ftp/data_collections/1KG_ONT_VIENNA/t2t/HG00378.t2t.cram	Noyvert/Schloissnig	female	EUR
HG00381	https://ftp.1000genomes.ebi.ac.uk/vol1/ftp/data_collections/1KG_ONT_VIENNA/hg38/HG00381.hg38.cram	https://ftp.1000genomes.ebi.ac.uk/vol1/ftp/data_collections/1KG_ONT_VIENNA/t2t/HG00381.t2t.cram	Noyvert/Schloissnig	female	EUR
HG00404	https://ftp.1000genomes.ebi.ac.uk/vol1/ftp/data_collections/1KG_ONT_VIENNA/hg38/HG00404.hg38.cram	https://ftp.1000genomes.ebi.ac.uk/vol1/ftp/data_collections/1KG_ONT_VIENNA/t2t/HG00404.t2t.cram	Noyvert/Schloissnig	female	EAS
HG00407	https://ftp.1000genomes.ebi.ac.uk/vol1/ftp/data_collections/1KG_ONT_VIENNA/hg38/HG00407.hg38.cram	https://ftp.1000genomes.ebi.ac.uk/vol1/ftp/data_collections/1KG_ONT_VIENNA/t2t/HG00407.t2t.cram	Noyvert/Schloissnig	female	EAS
HG00409	https://ftp.1000genomes.ebi.ac.uk/vol1/ftp/data_collections/1KG_ONT_VIENNA/hg38/HG00409.hg38.cram	https://ftp.1000genomes.ebi.ac.uk/vol1/ftp/data_collections/1KG_ONT_VIENNA/t2t/HG00409.t2t.cram	Noyvert/Schloissnig	male	EAS
HG00418	https://ftp.1000genomes.ebi.ac.uk/vol1/ftp/data_collections/1KG_ONT_VIENNA/hg38/HG00418.hg38.cram	https://ftp.1000genomes.ebi.ac.uk/vol1/ftp/data_collections/1KG_ONT_VIENNA/t2t/HG00418.t2t.cram	Noyvert/Schloissnig	male	EAS
HG00419	https://ftp.1000genomes.ebi.ac.uk/vol1/ftp/data_collections/1KG_ONT_VIENNA/hg38/HG00419.hg38.cram	https://ftp.1000genomes.ebi.ac.uk/vol1/ftp/data_collections/1KG_ONT_VIENNA/t2t/HG00419.t2t.cram	Noyvert/Schloissnig	female	EAS
HG00420	https://ftp.1000genomes.ebi.ac.uk/vol1/ftp/data_collections/1KG_ONT_VIENNA/hg38/HG00420.hg38.cram	https://ftp.1000genomes.ebi.ac.uk/vol1/ftp/data_collections/1KG_ONT_VIENNA/t2t/HG00420.t2t.cram	Noyvert/Schloissnig	male	EAS
HG00427	https://ftp.1000genomes.ebi.ac.uk/vol1/ftp/data_collections/1KG_ONT_VIENNA/hg38/HG00427.hg38.cram	https://ftp.1000genomes.ebi.ac.uk/vol1/ftp/data_collections/1KG_ONT_VIENNA/t2t/HG00427.t2t.cram	Noyvert/Schloissnig	male	EAS
HG00436	https://ftp.1000genomes.ebi.ac.uk/vol1/ftp/data_collections/1KG_ONT_VIENNA/hg38/HG00436.hg38.cram	https://ftp.1000genomes.ebi.ac.uk/vol1/ftp/data_collections/1KG_ONT_VIENNA/t2t/HG00436.t2t.cram	Noyvert/Schloissnig	male	EAS
HG00442	https://ftp.1000genomes.ebi.ac.uk/vol1/ftp/data_collections/1KG_ONT_VIENNA/hg38/HG00442.hg38.cram	https://ftp.1000genomes.ebi.ac.uk/vol1/ftp/data_collections/1KG_ONT_VIENNA/t2t/HG00442.t2t.cram	Noyvert/Schloissnig	male	EAS
HG00443	https://ftp.1000genomes.ebi.ac.uk/vol1/ftp/data_collections/1KG_ONT_VIENNA/hg38/HG00443.hg38.cram	https://ftp.1000genomes.ebi.ac.uk/vol1/ftp/data_collections/1KG_ONT_VIENNA/t2t/HG00443.t2t.cram	Noyvert/Schloissnig	female	EAS
HG00446	https://ftp.1000genomes.ebi.ac.uk/vol1/ftp/data_collections/1KG_ONT_VIENNA/hg38/HG00446.hg38.cram	https://ftp.1000genomes.ebi.ac.uk/vol1/ftp/data_collections/1KG_ONT_VIENNA/t2t/HG00446.t2t.cram	Noyvert/Schloissnig	female	EAS
HG00449	https://ftp.1000genomes.ebi.ac.uk/vol1/ftp/data_collections/1KG_ONT_VIENNA/hg38/HG00449.hg38.cram	https://ftp.1000genomes.ebi.ac.uk/vol1/ftp/data_collections/1KG_ONT_VIENNA/t2t/HG00449.t2t.cram	Noyvert/Schloissnig	female	EAS
HG00452	https://ftp.1000genomes.ebi.ac.uk/vol1/ftp/data_collections/1KG_ONT_VIENNA/hg38/HG00452.hg38.cram	https://ftp.1000genomes.ebi.ac.uk/vol1/ftp/data_collections/1KG_ONT_VIENNA/t2t/HG00452.t2t.cram	Noyvert/Schloissnig	female	EAS
HG00464	https://ftp.1000genomes.ebi.ac.uk/vol1/ftp/data_collections/1KG_ONT_VIENNA/hg38/HG00464.hg38.cram	https://ftp.1000genomes.ebi.ac.uk/vol1/ftp/data_collections/1KG_ONT_VIENNA/t2t/HG00464.t2t.cram	Noyvert/Schloissnig	female	EAS
HG00472	https://ftp.1000genomes.ebi.ac.uk/vol1/ftp/data_collections/1KG_ONT_VIENNA/hg38/HG00472.hg38.cram	https://ftp.1000genomes.ebi.ac.uk/vol1/ftp/data_collections/1KG_ONT_VIENNA/t2t/HG00472.t2t.cram	Noyvert/Schloissnig	male	EAS
HG00475	https://ftp.1000genomes.ebi.ac.uk/vol1/ftp/data_collections/1KG_ONT_VIENNA/hg38/HG00475.hg38.cram	https://ftp.1000genomes.ebi.ac.uk/vol1/ftp/data_collections/1KG_ONT_VIENNA/t2t/HG00475.t2t.cram	Noyvert/Schloissnig	male	EAS
HG00479	https://ftp.1000genomes.ebi.ac.uk/vol1/ftp/data_collections/1KG_ONT_VIENNA/hg38/HG00479.hg38.cram	https://ftp.1000genomes.ebi.ac.uk/vol1/ftp/data_collections/1KG_ONT_VIENNA/t2t/HG00479.t2t.cram	Noyvert/Schloissnig	female	EAS
HG00513	https://ftp.1000genomes.ebi.ac.uk/vol1/ftp/data_collections/1KG_ONT_VIENNA/hg38/HG00513.hg38.cram	https://ftp.1000genomes.ebi.ac.uk/vol1/ftp/data_collections/1KG_ONT_VIENNA/t2t/HG00513.t2t.cram	Noyvert/Schloissnig	female	EAS
HG00530	https://ftp.1000genomes.ebi.ac.uk/vol1/ftp/data_collections/1KG_ONT_VIENNA/hg38/HG00530.hg38.cram	https://ftp.1000genomes.ebi.ac.uk/vol1/ftp/data_collections/1KG_ONT_VIENNA/t2t/HG00530.t2t.cram	Noyvert/Schloissnig	male	EAS
HG00537	https://ftp.1000genomes.ebi.ac.uk/vol1/ftp/data_collections/1KG_ONT_VIENNA/hg38/HG00537.hg38.cram	https://ftp.1000genomes.ebi.ac.uk/vol1/ftp/data_collections/1KG_ONT_VIENNA/t2t/HG00537.t2t.cram	Noyvert/Schloissnig	female	EAS
HG00551	https://ftp.1000genomes.ebi.ac.uk/vol1/ftp/data_collections/1KG_ONT_VIENNA/hg38/HG00551.hg38.cram	https://ftp.1000genomes.ebi.ac.uk/vol1/ftp/data_collections/1KG_ONT_VIENNA/t2t/HG00551.t2t.cram	Noyvert/Schloissnig	female	AMR
HG00565	https://ftp.1000genomes.ebi.ac.uk/vol1/ftp/data_collections/1KG_ONT_VIENNA/hg38/HG00565.hg38.cram	https://ftp.1000genomes.ebi.ac.uk/vol1/ftp/data_collections/1KG_ONT_VIENNA/t2t/HG00565.t2t.cram	Noyvert/Schloissnig	male	EAS
HG00566	https://ftp.1000genomes.ebi.ac.uk/vol1/ftp/data_collections/1KG_ONT_VIENNA/hg38/HG00566.hg38.cram	https://ftp.1000genomes.ebi.ac.uk/vol1/ftp/data_collections/1KG_ONT_VIENNA/t2t/HG00566.t2t.cram	Noyvert/Schloissnig	female	EAS
HG00583	https://ftp.1000genomes.ebi.ac.uk/vol1/ftp/data_collections/1KG_ONT_VIENNA/hg38/HG00583.hg38.cram	https://ftp.1000genomes.ebi.ac.uk/vol1/ftp/data_collections/1KG_ONT_VIENNA/t2t/HG00583.t2t.cram	Noyvert/Schloissnig	male	EAS
HG00584	https://ftp.1000genomes.ebi.ac.uk/vol1/ftp/data_collections/1KG_ONT_VIENNA/hg38/HG00584.hg38.cram	https://ftp.1000genomes.ebi.ac.uk/vol1/ftp/data_collections/1KG_ONT_VIENNA/t2t/HG00584.t2t.cram	Noyvert/Schloissnig	female	EAS
HG00589	https://ftp.1000genomes.ebi.ac.uk/vol1/ftp/data_collections/1KG_ONT_VIENNA/hg38/HG00589.hg38.cram	https://ftp.1000genomes.ebi.ac.uk/vol1/ftp/data_collections/1KG_ONT_VIENNA/t2t/HG00589.t2t.cram	Noyvert/Schloissnig	male	EAS
HG00596	https://ftp.1000genomes.ebi.ac.uk/vol1/ftp/data_collections/1KG_ONT_VIENNA/hg38/HG00596.hg38.cram	https://ftp.1000genomes.ebi.ac.uk/vol1/ftp/data_collections/1KG_ONT_VIENNA/t2t/HG00596.t2t.cram	Noyvert/Schloissnig	female	EAS
HG00607	https://ftp.1000genomes.ebi.ac.uk/vol1/ftp/data_collections/1KG_ONT_VIENNA/hg38/HG00607.hg38.cram	https://ftp.1000genomes.ebi.ac.uk/vol1/ftp/data_collections/1KG_ONT_VIENNA/t2t/HG00607.t2t.cram	Noyvert/Schloissnig	male	EAS
HG00608	https://ftp.1000genomes.ebi.ac.uk/vol1/ftp/data_collections/1KG_ONT_VIENNA/hg38/HG00608.hg38.cram	https://ftp.1000genomes.ebi.ac.uk/vol1/ftp/data_collections/1KG_ONT_VIENNA/t2t/HG00608.t2t.cram	Noyvert/Schloissnig	female	EAS
HG00610	https://ftp.1000genomes.ebi.ac.uk/vol1/ftp/data_collections/1KG_ONT_VIENNA/hg38/HG00610.hg38.cram	https://ftp.1000genomes.ebi.ac.uk/vol1/ftp/data_collections/1KG_ONT_VIENNA/t2t/HG00610.t2t.cram	Noyvert/Schloissnig	male	EAS
HG00619	https://ftp.1000genomes.ebi.ac.uk/vol1/ftp/data_collections/1KG_ONT_VIENNA/hg38/HG00619.hg38.cram	https://ftp.1000genomes.ebi.ac.uk/vol1/ftp/data_collections/1KG_ONT_VIENNA/t2t/HG00619.t2t.cram	Noyvert/Schloissnig	male	EAS
HG00622	https://ftp.1000genomes.ebi.ac.uk/vol1/ftp/data_collections/1KG_ONT_VIENNA/hg38/HG00622.hg38.cram	https://ftp.1000genomes.ebi.ac.uk/vol1/ftp/data_collections/1KG_ONT_VIENNA/t2t/HG00622.t2t.cram	Noyvert/Schloissnig	male	EAS
HG00626	https://ftp.1000genomes.ebi.ac.uk/vol1/ftp/data_collections/1KG_ONT_VIENNA/hg38/HG00626.hg38.cram	https://ftp.1000genomes.ebi.ac.uk/vol1/ftp/data_collections/1KG_ONT_VIENNA/t2t/HG00626.t2t.cram	Noyvert/Schloissnig	female	EAS
HG00632	https://ftp.1000genomes.ebi.ac.uk/vol1/ftp/data_collections/1KG_ONT_VIENNA/hg38/HG00632.hg38.cram	https://ftp.1000genomes.ebi.ac.uk/vol1/ftp/data_collections/1KG_ONT_VIENNA/t2t/HG00632.t2t.cram	Noyvert/Schloissnig	female	EAS
HG00634	https://ftp.1000genomes.ebi.ac.uk/vol1/ftp/data_collections/1KG_ONT_VIENNA/hg38/HG00634.hg38.cram	https://ftp.1000genomes.ebi.ac.uk/vol1/ftp/data_collections/1KG_ONT_VIENNA/t2t/HG00634.t2t.cram	Noyvert/Schloissnig	male	EAS
HG00637	https://ftp.1000genomes.ebi.ac.uk/vol1/ftp/data_collections/1KG_ONT_VIENNA/hg38/HG00637.hg38.cram	https://ftp.1000genomes.ebi.ac.uk/vol1/ftp/data_collections/1KG_ONT_VIENNA/t2t/HG00637.t2t.cram	Noyvert/Schloissnig	male	AMR
HG00641	https://ftp.1000genomes.ebi.ac.uk/vol1/ftp/data_collections/1KG_ONT_VIENNA/hg38/HG00641.hg38.cram	https://ftp.1000genomes.ebi.ac.uk/vol1/ftp/data_collections/1KG_ONT_VIENNA/t2t/HG00641.t2t.cram	Noyvert/Schloissnig	female	AMR
HG00650	https://ftp.1000genomes.ebi.ac.uk/vol1/ftp/data_collections/1KG_ONT_VIENNA/hg38/HG00650.hg38.cram	https://ftp.1000genomes.ebi.ac.uk/vol1/ftp/data_collections/1KG_ONT_VIENNA/t2t/HG00650.t2t.cram	Noyvert/Schloissnig	male	EAS
HG00651	https://ftp.1000genomes.ebi.ac.uk/vol1/ftp/data_collections/1KG_ONT_VIENNA/hg38/HG00651.hg38.cram	https://ftp.1000genomes.ebi.ac.uk/vol1/ftp/data_collections/1KG_ONT_VIENNA/t2t/HG00651.t2t.cram	Noyvert/Schloissnig	female	EAS
HG00657	https://ftp.1000genomes.ebi.ac.uk/vol1/ftp/data_collections/1KG_ONT_VIENNA/hg38/HG00657.hg38.cram	https://ftp.1000genomes.ebi.ac.uk/vol1/ftp/data_collections/1KG_ONT_VIENNA/t2t/HG00657.t2t.cram	Noyvert/Schloissnig	female	EAS
HG00684	https://ftp.1000genomes.ebi.ac.uk/vol1/ftp/data_collections/1KG_ONT_VIENNA/hg38/HG00684.hg38.cram	https://ftp.1000genomes.ebi.ac.uk/vol1/ftp/data_collections/1KG_ONT_VIENNA/t2t/HG00684.t2t.cram	Noyvert/Schloissnig	female	EAS
HG00692	https://ftp.1000genomes.ebi.ac.uk/vol1/ftp/data_collections/1KG_ONT_VIENNA/hg38/HG00692.hg38.cram	https://ftp.1000genomes.ebi.ac.uk/vol1/ftp/data_collections/1KG_ONT_VIENNA/t2t/HG00692.t2t.cram	Noyvert/Schloissnig	male	EAS
HG00702	https://ftp.1000genomes.ebi.ac.uk/vol1/ftp/data_collections/1KG_ONT_VIENNA/hg38/HG00702.hg38.cram	https://ftp.1000genomes.ebi.ac.uk/vol1/ftp/data_collections/1KG_ONT_VIENNA/t2t/HG00702.t2t.cram	Noyvert/Schloissnig	female	EAS
HG00717	https://ftp.1000genomes.ebi.ac.uk/vol1/ftp/data_collections/1KG_ONT_VIENNA/hg38/HG00717.hg38.cram	https://ftp.1000genomes.ebi.ac.uk/vol1/ftp/data_collections/1KG_ONT_VIENNA/t2t/HG00717.t2t.cram	Noyvert/Schloissnig	female	EAS
HG00731	https://ftp.1000genomes.ebi.ac.uk/vol1/ftp/data_collections/1KG_ONT_VIENNA/hg38/HG00731.hg38.cram	https://ftp.1000genomes.ebi.ac.uk/vol1/ftp/data_collections/1KG_ONT_VIENNA/t2t/HG00731.t2t.cram	Noyvert/Schloissnig	male	AMR
HG00736	https://ftp.1000genomes.ebi.ac.uk/vol1/ftp/data_collections/1KG_ONT_VIENNA/hg38/HG00736.hg38.cram	https://ftp.1000genomes.ebi.ac.uk/vol1/ftp/data_collections/1KG_ONT_VIENNA/t2t/HG00736.t2t.cram	Noyvert/Schloissnig	male	AMR
HG00737	https://ftp.1000genomes.ebi.ac.uk/vol1/ftp/data_collections/1KG_ONT_VIENNA/hg38/HG00737.hg38.cram	https://ftp.1000genomes.ebi.ac.uk/vol1/ftp/data_collections/1KG_ONT_VIENNA/t2t/HG00737.t2t.cram	Noyvert/Schloissnig	female	AMR
HG00739	https://ftp.1000genomes.ebi.ac.uk/vol1/ftp/data_collections/1KG_ONT_VIENNA/hg38/HG00739.hg38.cram	https://ftp.1000genomes.ebi.ac.uk/vol1/ftp/data_collections/1KG_ONT_VIENNA/t2t/HG00739.t2t.cram	Noyvert/Schloissnig	male	AMR
HG00740	https://ftp.1000genomes.ebi.ac.uk/vol1/ftp/data_collections/1KG_ONT_VIENNA/hg38/HG00740.hg38.cram	https://ftp.1000genomes.ebi.ac.uk/vol1/ftp/data_collections/1KG_ONT_VIENNA/t2t/HG00740.t2t.cram	Noyvert/Schloissnig	female	AMR
HG00759	https://ftp.1000genomes.ebi.ac.uk/vol1/ftp/data_collections/1KG_ONT_VIENNA/hg38/HG00759.hg38.cram	https://ftp.1000genomes.ebi.ac.uk/vol1/ftp/data_collections/1KG_ONT_VIENNA/t2t/HG00759.t2t.cram	Noyvert/Schloissnig	female	EAS
HG00766	https://ftp.1000genomes.ebi.ac.uk/vol1/ftp/data_collections/1KG_ONT_VIENNA/hg38/HG00766.hg38.cram	https://ftp.1000genomes.ebi.ac.uk/vol1/ftp/data_collections/1KG_ONT_VIENNA/t2t/HG00766.t2t.cram	Noyvert/Schloissnig	female	EAS
HG00844	https://ftp.1000genomes.ebi.ac.uk/vol1/ftp/data_collections/1KG_ONT_VIENNA/hg38/HG00844.hg38.cram	https://ftp.1000genomes.ebi.ac.uk/vol1/ftp/data_collections/1KG_ONT_VIENNA/t2t/HG00844.t2t.cram	Noyvert/Schloissnig	male	EAS
HG00881	https://ftp.1000genomes.ebi.ac.uk/vol1/ftp/data_collections/1KG_ONT_VIENNA/hg38/HG00881.hg38.cram	https://ftp.1000genomes.ebi.ac.uk/vol1/ftp/data_collections/1KG_ONT_VIENNA/t2t/HG00881.t2t.cram	Noyvert/Schloissnig	male	EAS
HG00982	https://ftp.1000genomes.ebi.ac.uk/vol1/ftp/data_collections/1KG_ONT_VIENNA/hg38/HG00982.hg38.cram	https://ftp.1000genomes.ebi.ac.uk/vol1/ftp/data_collections/1KG_ONT_VIENNA/t2t/HG00982.t2t.cram	Noyvert/Schloissnig	male	EAS
HG00983	https://ftp.1000genomes.ebi.ac.uk/vol1/ftp/data_collections/1KG_ONT_VIENNA/hg38/HG00983.hg38.cram	https://ftp.1000genomes.ebi.ac.uk/vol1/ftp/data_collections/1KG_ONT_VIENNA/t2t/HG00983.t2t.cram	Noyvert/Schloissnig	male	EAS
HG01028	https://ftp.1000genomes.ebi.ac.uk/vol1/ftp/data_collections/1KG_ONT_VIENNA/hg38/HG01028.hg38.cram	https://ftp.1000genomes.ebi.ac.uk/vol1/ftp/data_collections/1KG_ONT_VIENNA/t2t/HG01028.t2t.cram	Noyvert/Schloissnig	male	EAS
HG01047	https://ftp.1000genomes.ebi.ac.uk/vol1/ftp/data_collections/1KG_ONT_VIENNA/hg38/HG01047.hg38.cram	https://ftp.1000genomes.ebi.ac.uk/vol1/ftp/data_collections/1KG_ONT_VIENNA/t2t/HG01047.t2t.cram	Noyvert/Schloissnig	male	AMR
HG01048	https://ftp.1000genomes.ebi.ac.uk/vol1/ftp/data_collections/1KG_ONT_VIENNA/hg38/HG01048.hg38.cram	https://ftp.1000genomes.ebi.ac.uk/vol1/ftp/data_collections/1KG_ONT_VIENNA/t2t/HG01048.t2t.cram	Noyvert/Schloissnig	male	AMR
HG01054	https://ftp.1000genomes.ebi.ac.uk/vol1/ftp/data_collections/1KG_ONT_VIENNA/hg38/HG01054.hg38.cram	https://ftp.1000genomes.ebi.ac.uk/vol1/ftp/data_collections/1KG_ONT_VIENNA/t2t/HG01054.t2t.cram	Noyvert/Schloissnig	male	AMR
HG01055	https://ftp.1000genomes.ebi.ac.uk/vol1/ftp/data_collections/1KG_ONT_VIENNA/hg38/HG01055.hg38.cram	https://ftp.1000genomes.ebi.ac.uk/vol1/ftp/data_collections/1KG_ONT_VIENNA/t2t/HG01055.t2t.cram	Noyvert/Schloissnig	female	AMR
HG01058	https://ftp.1000genomes.ebi.ac.uk/vol1/ftp/data_collections/1KG_ONT_VIENNA/hg38/HG01058.hg38.cram	https://ftp.1000genomes.ebi.ac.uk/vol1/ftp/data_collections/1KG_ONT_VIENNA/t2t/HG01058.t2t.cram	Noyvert/Schloissnig	female	AMR
HG01060	https://ftp.1000genomes.ebi.ac.uk/vol1/ftp/data_collections/1KG_ONT_VIENNA/hg38/HG01060.hg38.cram	https://ftp.1000genomes.ebi.ac.uk/vol1/ftp/data_collections/1KG_ONT_VIENNA/t2t/HG01060.t2t.cram	Noyvert/Schloissnig	male	AMR
HG01066	https://ftp.1000genomes.ebi.ac.uk/vol1/ftp/data_collections/1KG_ONT_VIENNA/hg38/HG01066.hg38.cram	https://ftp.1000genomes.ebi.ac.uk/vol1/ftp/data_collections/1KG_ONT_VIENNA/t2t/HG01066.t2t.cram	Noyvert/Schloissnig	male	AMR
HG01072	https://ftp.1000genomes.ebi.ac.uk/vol1/ftp/data_collections/1KG_ONT_VIENNA/hg38/HG01072.hg38.cram	https://ftp.1000genomes.ebi.ac.uk/vol1/ftp/data_collections/1KG_ONT_VIENNA/t2t/HG01072.t2t.cram	Noyvert/Schloissnig	male	AMR
HG01073	https://ftp.1000genomes.ebi.ac.uk/vol1/ftp/data_collections/1KG_ONT_VIENNA/hg38/HG01073.hg38.cram	https://ftp.1000genomes.ebi.ac.uk/vol1/ftp/data_collections/1KG_ONT_VIENNA/t2t/HG01073.t2t.cram	Noyvert/Schloissnig	female	AMR
HG01085	https://ftp.1000genomes.ebi.ac.uk/vol1/ftp/data_collections/1KG_ONT_VIENNA/hg38/HG01085.hg38.cram	https://ftp.1000genomes.ebi.ac.uk/vol1/ftp/data_collections/1KG_ONT_VIENNA/t2t/HG01085.t2t.cram	Noyvert/Schloissnig	male	AMR
HG01086	https://ftp.1000genomes.ebi.ac.uk/vol1/ftp/data_collections/1KG_ONT_VIENNA/hg38/HG01086.hg38.cram	https://ftp.1000genomes.ebi.ac.uk/vol1/ftp/data_collections/1KG_ONT_VIENNA/t2t/HG01086.t2t.cram	Noyvert/Schloissnig	female	AMR
HG01089	https://ftp.1000genomes.ebi.ac.uk/vol1/ftp/data_collections/1KG_ONT_VIENNA/hg38/HG01089.hg38.cram	https://ftp.1000genomes.ebi.ac.uk/vol1/ftp/data_collections/1KG_ONT_VIENNA/t2t/HG01089.t2t.cram	Noyvert/Schloissnig	female	AMR
HG01101	https://ftp.1000genomes.ebi.ac.uk/vol1/ftp/data_collections/1KG_ONT_VIENNA/hg38/HG01101.hg38.cram	https://ftp.1000genomes.ebi.ac.uk/vol1/ftp/data_collections/1KG_ONT_VIENNA/t2t/HG01101.t2t.cram	Noyvert/Schloissnig	male	AMR
HG01102	https://ftp.1000genomes.ebi.ac.uk/vol1/ftp/data_collections/1KG_ONT_VIENNA/hg38/HG01102.hg38.cram	https://ftp.1000genomes.ebi.ac.uk/vol1/ftp/data_collections/1KG_ONT_VIENNA/t2t/HG01102.t2t.cram	Noyvert/Schloissnig	female	AMR
HG01104	https://ftp.1000genomes.ebi.ac.uk/vol1/ftp/data_collections/1KG_ONT_VIENNA/hg38/HG01104.hg38.cram	https://ftp.1000genomes.ebi.ac.uk/vol1/ftp/data_collections/1KG_ONT_VIENNA/t2t/HG01104.t2t.cram	Noyvert/Schloissnig	male	AMR
HG01107	https://ftp.1000genomes.ebi.ac.uk/vol1/ftp/data_collections/1KG_ONT_VIENNA/hg38/HG01107.hg38.cram	https://ftp.1000genomes.ebi.ac.uk/vol1/ftp/data_collections/1KG_ONT_VIENNA/t2t/HG01107.t2t.cram	Noyvert/Schloissnig	male	AMR
HG01108	https://ftp.1000genomes.ebi.ac.uk/vol1/ftp/data_collections/1KG_ONT_VIENNA/hg38/HG01108.hg38.cram	https://ftp.1000genomes.ebi.ac.uk/vol1/ftp/data_collections/1KG_ONT_VIENNA/t2t/HG01108.t2t.cram	Noyvert/Schloissnig	female	AMR
HG01119	https://ftp.1000genomes.ebi.ac.uk/vol1/ftp/data_collections/1KG_ONT_VIENNA/hg38/HG01119.hg38.cram	https://ftp.1000genomes.ebi.ac.uk/vol1/ftp/data_collections/1KG_ONT_VIENNA/t2t/HG01119.t2t.cram	Noyvert/Schloissnig	female	AMR
HG01121	https://ftp.1000genomes.ebi.ac.uk/vol1/ftp/data_collections/1KG_ONT_VIENNA/hg38/HG01121.hg38.cram	https://ftp.1000genomes.ebi.ac.uk/vol1/ftp/data_collections/1KG_ONT_VIENNA/t2t/HG01121.t2t.cram	Noyvert/Schloissnig	male	AMR
HG01124	https://ftp.1000genomes.ebi.ac.uk/vol1/ftp/data_collections/1KG_ONT_VIENNA/hg38/HG01124.hg38.cram	https://ftp.1000genomes.ebi.ac.uk/vol1/ftp/data_collections/1KG_ONT_VIENNA/t2t/HG01124.t2t.cram	Noyvert/Schloissnig	male	AMR
HG01130	https://ftp.1000genomes.ebi.ac.uk/vol1/ftp/data_collections/1KG_ONT_VIENNA/hg38/HG01130.hg38.cram	https://ftp.1000genomes.ebi.ac.uk/vol1/ftp/data_collections/1KG_ONT_VIENNA/t2t/HG01130.t2t.cram	Noyvert/Schloissnig	male	AMR
HG01131	https://ftp.1000genomes.ebi.ac.uk/vol1/ftp/data_collections/1KG_ONT_VIENNA/hg38/HG01131.hg38.cram	https://ftp.1000genomes.ebi.ac.uk/vol1/ftp/data_collections/1KG_ONT_VIENNA/t2t/HG01131.t2t.cram	Noyvert/Schloissnig	female	AMR
HG01133	https://ftp.1000genomes.ebi.ac.uk/vol1/ftp/data_collections/1KG_ONT_VIENNA/hg38/HG01133.hg38.cram	https://ftp.1000genomes.ebi.ac.uk/vol1/ftp/data_collections/1KG_ONT_VIENNA/t2t/HG01133.t2t.cram	Noyvert/Schloissnig	male	AMR
HG01134	https://ftp.1000genomes.ebi.ac.uk/vol1/ftp/data_collections/1KG_ONT_VIENNA/hg38/HG01134.hg38.cram	https://ftp.1000genomes.ebi.ac.uk/vol1/ftp/data_collections/1KG_ONT_VIENNA/t2t/HG01134.t2t.cram	Noyvert/Schloissnig	female	AMR
HG01136	https://ftp.1000genomes.ebi.ac.uk/vol1/ftp/data_collections/1KG_ONT_VIENNA/hg38/HG01136.hg38.cram	https://ftp.1000genomes.ebi.ac.uk/vol1/ftp/data_collections/1KG_ONT_VIENNA/t2t/HG01136.t2t.cram	Noyvert/Schloissnig	male	AMR
HG01137	https://ftp.1000genomes.ebi.ac.uk/vol1/ftp/data_collections/1KG_ONT_VIENNA/hg38/HG01137.hg38.cram	https://ftp.1000genomes.ebi.ac.uk/vol1/ftp/data_collections/1KG_ONT_VIENNA/t2t/HG01137.t2t.cram	Noyvert/Schloissnig	female	AMR
HG01142	https://ftp.1000genomes.ebi.ac.uk/vol1/ftp/data_collections/1KG_ONT_VIENNA/hg38/HG01142.hg38.cram	https://ftp.1000genomes.ebi.ac.uk/vol1/ftp/data_collections/1KG_ONT_VIENNA/t2t/HG01142.t2t.cram	Noyvert/Schloissnig	male	AMR
HG01148	https://ftp.1000genomes.ebi.ac.uk/vol1/ftp/data_collections/1KG_ONT_VIENNA/hg38/HG01148.hg38.cram	https://ftp.1000genomes.ebi.ac.uk/vol1/ftp/data_collections/1KG_ONT_VIENNA/t2t/HG01148.t2t.cram	Noyvert/Schloissnig	male	AMR
HG01167	https://ftp.1000genomes.ebi.ac.uk/vol1/ftp/data_collections/1KG_ONT_VIENNA/hg38/HG01167.hg38.cram	https://ftp.1000genomes.ebi.ac.uk/vol1/ftp/data_collections/1KG_ONT_VIENNA/t2t/HG01167.t2t.cram	Noyvert/Schloissnig	male	AMR
HG01168	https://ftp.1000genomes.ebi.ac.uk/vol1/ftp/data_collections/1KG_ONT_VIENNA/hg38/HG01168.hg38.cram	https://ftp.1000genomes.ebi.ac.uk/vol1/ftp/data_collections/1KG_ONT_VIENNA/t2t/HG01168.t2t.cram	Noyvert/Schloissnig	female	AMR
HG01174	https://ftp.1000genomes.ebi.ac.uk/vol1/ftp/data_collections/1KG_ONT_VIENNA/hg38/HG01174.hg38.cram	https://ftp.1000genomes.ebi.ac.uk/vol1/ftp/data_collections/1KG_ONT_VIENNA/t2t/HG01174.t2t.cram	Noyvert/Schloissnig	female	AMR
HG01187	https://ftp.1000genomes.ebi.ac.uk/vol1/ftp/data_collections/1KG_ONT_VIENNA/hg38/HG01187.hg38.cram	https://ftp.1000genomes.ebi.ac.uk/vol1/ftp/data_collections/1KG_ONT_VIENNA/t2t/HG01187.t2t.cram	Noyvert/Schloissnig	male	AMR
HG01188	https://ftp.1000genomes.ebi.ac.uk/vol1/ftp/data_collections/1KG_ONT_VIENNA/hg38/HG01188.hg38.cram	https://ftp.1000genomes.ebi.ac.uk/vol1/ftp/data_collections/1KG_ONT_VIENNA/t2t/HG01188.t2t.cram	Noyvert/Schloissnig	female	AMR
HG01197	https://ftp.1000genomes.ebi.ac.uk/vol1/ftp/data_collections/1KG_ONT_VIENNA/hg38/HG01197.hg38.cram	https://ftp.1000genomes.ebi.ac.uk/vol1/ftp/data_collections/1KG_ONT_VIENNA/t2t/HG01197.t2t.cram	Noyvert/Schloissnig	male	AMR
HG01198	https://ftp.1000genomes.ebi.ac.uk/vol1/ftp/data_collections/1KG_ONT_VIENNA/hg38/HG01198.hg38.cram	https://ftp.1000genomes.ebi.ac.uk/vol1/ftp/data_collections/1KG_ONT_VIENNA/t2t/HG01198.t2t.cram	Noyvert/Schloissnig	female	AMR
HG01241	https://ftp.1000genomes.ebi.ac.uk/vol1/ftp/data_collections/1KG_ONT_VIENNA/hg38/HG01241.hg38.cram	https://ftp.1000genomes.ebi.ac.uk/vol1/ftp/data_collections/1KG_ONT_VIENNA/t2t/HG01241.t2t.cram	Noyvert/Schloissnig	male	AMR
HG01242	https://ftp.1000genomes.ebi.ac.uk/vol1/ftp/data_collections/1KG_ONT_VIENNA/hg38/HG01242.hg38.cram	https://ftp.1000genomes.ebi.ac.uk/vol1/ftp/data_collections/1KG_ONT_VIENNA/t2t/HG01242.t2t.cram	Noyvert/Schloissnig	female	AMR
HG01256	https://ftp.1000genomes.ebi.ac.uk/vol1/ftp/data_collections/1KG_ONT_VIENNA/hg38/HG01256.hg38.cram	https://ftp.1000genomes.ebi.ac.uk/vol1/ftp/data_collections/1KG_ONT_VIENNA/t2t/HG01256.t2t.cram	Noyvert/Schloissnig	male	AMR
HG01257	https://ftp.1000genomes.ebi.ac.uk/vol1/ftp/data_collections/1KG_ONT_VIENNA/hg38/HG01257.hg38.cram	https://ftp.1000genomes.ebi.ac.uk/vol1/ftp/data_collections/1KG_ONT_VIENNA/t2t/HG01257.t2t.cram	Noyvert/Schloissnig	female	AMR
HG01258	https://ftp.1000genomes.ebi.ac.uk/vol1/ftp/data_collections/1KG_ONT_VIENNA/hg38/HG01258.hg38.cram	https://ftp.1000genomes.ebi.ac.uk/vol1/ftp/data_collections/1KG_ONT_VIENNA/t2t/HG01258.t2t.cram	Noyvert/Schloissnig	male	AMR
HG01259	https://ftp.1000genomes.ebi.ac.uk/vol1/ftp/data_collections/1KG_ONT_VIENNA/hg38/HG01259.hg38.cram	https://ftp.1000genomes.ebi.ac.uk/vol1/ftp/data_collections/1KG_ONT_VIENNA/t2t/HG01259.t2t.cram	Noyvert/Schloissnig	male	AMR
HG01269	https://ftp.1000genomes.ebi.ac.uk/vol1/ftp/data_collections/1KG_ONT_VIENNA/hg38/HG01269.hg38.cram	https://ftp.1000genomes.ebi.ac.uk/vol1/ftp/data_collections/1KG_ONT_VIENNA/t2t/HG01269.t2t.cram	Noyvert/Schloissnig	female	AMR
HG01275	https://ftp.1000genomes.ebi.ac.uk/vol1/ftp/data_collections/1KG_ONT_VIENNA/hg38/HG01275.hg38.cram	https://ftp.1000genomes.ebi.ac.uk/vol1/ftp/data_collections/1KG_ONT_VIENNA/t2t/HG01275.t2t.cram	Noyvert/Schloissnig	female	AMR
HG01278	https://ftp.1000genomes.ebi.ac.uk/vol1/ftp/data_collections/1KG_ONT_VIENNA/hg38/HG01278.hg38.cram	https://ftp.1000genomes.ebi.ac.uk/vol1/ftp/data_collections/1KG_ONT_VIENNA/t2t/HG01278.t2t.cram	Noyvert/Schloissnig	female	AMR
HG01284	https://ftp.1000genomes.ebi.ac.uk/vol1/ftp/data_collections/1KG_ONT_VIENNA/hg38/HG01284.hg38.cram	https://ftp.1000genomes.ebi.ac.uk/vol1/ftp/data_collections/1KG_ONT_VIENNA/t2t/HG01284.t2t.cram	Noyvert/Schloissnig	female	AMR
HG01286	https://ftp.1000genomes.ebi.ac.uk/vol1/ftp/data_collections/1KG_ONT_VIENNA/hg38/HG01286.hg38.cram	https://ftp.1000genomes.ebi.ac.uk/vol1/ftp/data_collections/1KG_ONT_VIENNA/t2t/HG01286.t2t.cram	Noyvert/Schloissnig	male	AMR
HG01302	https://ftp.1000genomes.ebi.ac.uk/vol1/ftp/data_collections/1KG_ONT_VIENNA/hg38/HG01302.hg38.cram	https://ftp.1000genomes.ebi.ac.uk/vol1/ftp/data_collections/1KG_ONT_VIENNA/t2t/HG01302.t2t.cram	Noyvert/Schloissnig	male	AMR
HG01308	https://ftp.1000genomes.ebi.ac.uk/vol1/ftp/data_collections/1KG_ONT_VIENNA/hg38/HG01308.hg38.cram	https://ftp.1000genomes.ebi.ac.uk/vol1/ftp/data_collections/1KG_ONT_VIENNA/t2t/HG01308.t2t.cram	Noyvert/Schloissnig	male	AMR
HG01311	https://ftp.1000genomes.ebi.ac.uk/vol1/ftp/data_collections/1KG_ONT_VIENNA/hg38/HG01311.hg38.cram	https://ftp.1000genomes.ebi.ac.uk/vol1/ftp/data_collections/1KG_ONT_VIENNA/t2t/HG01311.t2t.cram	Noyvert/Schloissnig	male	AMR
HG01341	https://ftp.1000genomes.ebi.ac.uk/vol1/ftp/data_collections/1KG_ONT_VIENNA/hg38/HG01341.hg38.cram	https://ftp.1000genomes.ebi.ac.uk/vol1/ftp/data_collections/1KG_ONT_VIENNA/t2t/HG01341.t2t.cram	Noyvert/Schloissnig	male	AMR
HG01344	https://ftp.1000genomes.ebi.ac.uk/vol1/ftp/data_collections/1KG_ONT_VIENNA/hg38/HG01344.hg38.cram	https://ftp.1000genomes.ebi.ac.uk/vol1/ftp/data_collections/1KG_ONT_VIENNA/t2t/HG01344.t2t.cram	Noyvert/Schloissnig	male	AMR
HG01345	https://ftp.1000genomes.ebi.ac.uk/vol1/ftp/data_collections/1KG_ONT_VIENNA/hg38/HG01345.hg38.cram	https://ftp.1000genomes.ebi.ac.uk/vol1/ftp/data_collections/1KG_ONT_VIENNA/t2t/HG01345.t2t.cram	Noyvert/Schloissnig	female	AMR
HG01347	https://ftp.1000genomes.ebi.ac.uk/vol1/ftp/data_collections/1KG_ONT_VIENNA/hg38/HG01347.hg38.cram	https://ftp.1000genomes.ebi.ac.uk/vol1/ftp/data_collections/1KG_ONT_VIENNA/t2t/HG01347.t2t.cram	Noyvert/Schloissnig	male	AMR
HG01348	https://ftp.1000genomes.ebi.ac.uk/vol1/ftp/data_collections/1KG_ONT_VIENNA/hg38/HG01348.hg38.cram	https://ftp.1000genomes.ebi.ac.uk/vol1/ftp/data_collections/1KG_ONT_VIENNA/t2t/HG01348.t2t.cram	Noyvert/Schloissnig	female	AMR
HG01356	https://ftp.1000genomes.ebi.ac.uk/vol1/ftp/data_collections/1KG_ONT_VIENNA/hg38/HG01356.hg38.cram	https://ftp.1000genomes.ebi.ac.uk/vol1/ftp/data_collections/1KG_ONT_VIENNA/t2t/HG01356.t2t.cram	Noyvert/Schloissnig	male	AMR
HG01362	https://ftp.1000genomes.ebi.ac.uk/vol1/ftp/data_collections/1KG_ONT_VIENNA/hg38/HG01362.hg38.cram	https://ftp.1000genomes.ebi.ac.uk/vol1/ftp/data_collections/1KG_ONT_VIENNA/t2t/HG01362.t2t.cram	Noyvert/Schloissnig	male	AMR
HG01366	https://ftp.1000genomes.ebi.ac.uk/vol1/ftp/data_collections/1KG_ONT_VIENNA/hg38/HG01366.hg38.cram	https://ftp.1000genomes.ebi.ac.uk/vol1/ftp/data_collections/1KG_ONT_VIENNA/t2t/HG01366.t2t.cram	Noyvert/Schloissnig	female	AMR
HG01375	https://ftp.1000genomes.ebi.ac.uk/vol1/ftp/data_collections/1KG_ONT_VIENNA/hg38/HG01375.hg38.cram	https://ftp.1000genomes.ebi.ac.uk/vol1/ftp/data_collections/1KG_ONT_VIENNA/t2t/HG01375.t2t.cram	Noyvert/Schloissnig	female	AMR
HG01377	https://ftp.1000genomes.ebi.ac.uk/vol1/ftp/data_collections/1KG_ONT_VIENNA/hg38/HG01377.hg38.cram	https://ftp.1000genomes.ebi.ac.uk/vol1/ftp/data_collections/1KG_ONT_VIENNA/t2t/HG01377.t2t.cram	Noyvert/Schloissnig	male	AMR
HG01384	https://ftp.1000genomes.ebi.ac.uk/vol1/ftp/data_collections/1KG_ONT_VIENNA/hg38/HG01384.hg38.cram	https://ftp.1000genomes.ebi.ac.uk/vol1/ftp/data_collections/1KG_ONT_VIENNA/t2t/HG01384.t2t.cram	Noyvert/Schloissnig	female	AMR
HG01389	https://ftp.1000genomes.ebi.ac.uk/vol1/ftp/data_collections/1KG_ONT_VIENNA/hg38/HG01389.hg38.cram	https://ftp.1000genomes.ebi.ac.uk/vol1/ftp/data_collections/1KG_ONT_VIENNA/t2t/HG01389.t2t.cram	Noyvert/Schloissnig	male	AMR
HG01390	https://ftp.1000genomes.ebi.ac.uk/vol1/ftp/data_collections/1KG_ONT_VIENNA/hg38/HG01390.hg38.cram	https://ftp.1000genomes.ebi.ac.uk/vol1/ftp/data_collections/1KG_ONT_VIENNA/t2t/HG01390.t2t.cram	Noyvert/Schloissnig	female	AMR
HG01392	https://ftp.1000genomes.ebi.ac.uk/vol1/ftp/data_collections/1KG_ONT_VIENNA/hg38/HG01392.hg38.cram	https://ftp.1000genomes.ebi.ac.uk/vol1/ftp/data_collections/1KG_ONT_VIENNA/t2t/HG01392.t2t.cram	Noyvert/Schloissnig	male	AMR
HG01396	https://ftp.1000genomes.ebi.ac.uk/vol1/ftp/data_collections/1KG_ONT_VIENNA/hg38/HG01396.hg38.cram	https://ftp.1000genomes.ebi.ac.uk/vol1/ftp/data_collections/1KG_ONT_VIENNA/t2t/HG01396.t2t.cram	Noyvert/Schloissnig	female	AMR
HG01398	https://ftp.1000genomes.ebi.ac.uk/vol1/ftp/data_collections/1KG_ONT_VIENNA/hg38/HG01398.hg38.cram	https://ftp.1000genomes.ebi.ac.uk/vol1/ftp/data_collections/1KG_ONT_VIENNA/t2t/HG01398.t2t.cram	Noyvert/Schloissnig	male	AMR
HG01412	https://ftp.1000genomes.ebi.ac.uk/vol1/ftp/data_collections/1KG_ONT_VIENNA/hg38/HG01412.hg38.cram	https://ftp.1000genomes.ebi.ac.uk/vol1/ftp/data_collections/1KG_ONT_VIENNA/t2t/HG01412.t2t.cram	Noyvert/Schloissnig	male	AMR
HG01447	https://ftp.1000genomes.ebi.ac.uk/vol1/ftp/data_collections/1KG_ONT_VIENNA/hg38/HG01447.hg38.cram	https://ftp.1000genomes.ebi.ac.uk/vol1/ftp/data_collections/1KG_ONT_VIENNA/t2t/HG01447.t2t.cram	Noyvert/Schloissnig	female	AMR
HG01453	https://ftp.1000genomes.ebi.ac.uk/vol1/ftp/data_collections/1KG_ONT_VIENNA/hg38/HG01453.hg38.cram	https://ftp.1000genomes.ebi.ac.uk/vol1/ftp/data_collections/1KG_ONT_VIENNA/t2t/HG01453.t2t.cram	Noyvert/Schloissnig	female	AMR
HG01455	https://ftp.1000genomes.ebi.ac.uk/vol1/ftp/data_collections/1KG_ONT_VIENNA/hg38/HG01455.hg38.cram	https://ftp.1000genomes.ebi.ac.uk/vol1/ftp/data_collections/1KG_ONT_VIENNA/t2t/HG01455.t2t.cram	Noyvert/Schloissnig	male	AMR
HG01464	https://ftp.1000genomes.ebi.ac.uk/vol1/ftp/data_collections/1KG_ONT_VIENNA/hg38/HG01464.hg38.cram	https://ftp.1000genomes.ebi.ac.uk/vol1/ftp/data_collections/1KG_ONT_VIENNA/t2t/HG01464.t2t.cram	Noyvert/Schloissnig	male	AMR
HG01465	https://ftp.1000genomes.ebi.ac.uk/vol1/ftp/data_collections/1KG_ONT_VIENNA/hg38/HG01465.hg38.cram	https://ftp.1000genomes.ebi.ac.uk/vol1/ftp/data_collections/1KG_ONT_VIENNA/t2t/HG01465.t2t.cram	Noyvert/Schloissnig	female	AMR
HG01474	https://ftp.1000genomes.ebi.ac.uk/vol1/ftp/data_collections/1KG_ONT_VIENNA/hg38/HG01474.hg38.cram	https://ftp.1000genomes.ebi.ac.uk/vol1/ftp/data_collections/1KG_ONT_VIENNA/t2t/HG01474.t2t.cram	Noyvert/Schloissnig	female	AMR
HG01479	https://ftp.1000genomes.ebi.ac.uk/vol1/ftp/data_collections/1KG_ONT_VIENNA/hg38/HG01479.hg38.cram	https://ftp.1000genomes.ebi.ac.uk/vol1/ftp/data_collections/1KG_ONT_VIENNA/t2t/HG01479.t2t.cram	Noyvert/Schloissnig	male	AMR
HG01489	https://ftp.1000genomes.ebi.ac.uk/vol1/ftp/data_collections/1KG_ONT_VIENNA/hg38/HG01489.hg38.cram	https://ftp.1000genomes.ebi.ac.uk/vol1/ftp/data_collections/1KG_ONT_VIENNA/t2t/HG01489.t2t.cram	Noyvert/Schloissnig	female	AMR
HG01492	https://ftp.1000genomes.ebi.ac.uk/vol1/ftp/data_collections/1KG_ONT_VIENNA/hg38/HG01492.hg38.cram	https://ftp.1000genomes.ebi.ac.uk/vol1/ftp/data_collections/1KG_ONT_VIENNA/t2t/HG01492.t2t.cram	Noyvert/Schloissnig	female	AMR
HG01494	https://ftp.1000genomes.ebi.ac.uk/vol1/ftp/data_collections/1KG_ONT_VIENNA/hg38/HG01494.hg38.cram	https://ftp.1000genomes.ebi.ac.uk/vol1/ftp/data_collections/1KG_ONT_VIENNA/t2t/HG01494.t2t.cram	Noyvert/Schloissnig	male	AMR
HG01500	https://ftp.1000genomes.ebi.ac.uk/vol1/ftp/data_collections/1KG_ONT_VIENNA/hg38/HG01500.hg38.cram	https://ftp.1000genomes.ebi.ac.uk/vol1/ftp/data_collections/1KG_ONT_VIENNA/t2t/HG01500.t2t.cram	Noyvert/Schloissnig	male	EUR
HG01504	https://ftp.1000genomes.ebi.ac.uk/vol1/ftp/data_collections/1KG_ONT_VIENNA/hg38/HG01504.hg38.cram	https://ftp.1000genomes.ebi.ac.uk/vol1/ftp/data_collections/1KG_ONT_VIENNA/t2t/HG01504.t2t.cram	Noyvert/Schloissnig	female	EUR
HG01506	https://ftp.1000genomes.ebi.ac.uk/vol1/ftp/data_collections/1KG_ONT_VIENNA/hg38/HG01506.hg38.cram	https://ftp.1000genomes.ebi.ac.uk/vol1/ftp/data_collections/1KG_ONT_VIENNA/t2t/HG01506.t2t.cram	Noyvert/Schloissnig	male	EUR
HG01507	https://ftp.1000genomes.ebi.ac.uk/vol1/ftp/data_collections/1KG_ONT_VIENNA/hg38/HG01507.hg38.cram	https://ftp.1000genomes.ebi.ac.uk/vol1/ftp/data_collections/1KG_ONT_VIENNA/t2t/HG01507.t2t.cram	Noyvert/Schloissnig	female	EUR
HG01509	https://ftp.1000genomes.ebi.ac.uk/vol1/ftp/data_collections/1KG_ONT_VIENNA/hg38/HG01509.hg38.cram	https://ftp.1000genomes.ebi.ac.uk/vol1/ftp/data_collections/1KG_ONT_VIENNA/t2t/HG01509.t2t.cram	Noyvert/Schloissnig	male	EUR
HG01512	https://ftp.1000genomes.ebi.ac.uk/vol1/ftp/data_collections/1KG_ONT_VIENNA/hg38/HG01512.hg38.cram	https://ftp.1000genomes.ebi.ac.uk/vol1/ftp/data_collections/1KG_ONT_VIENNA/t2t/HG01512.t2t.cram	Noyvert/Schloissnig	male	EUR
HG01513	https://ftp.1000genomes.ebi.ac.uk/vol1/ftp/data_collections/1KG_ONT_VIENNA/hg38/HG01513.hg38.cram	https://ftp.1000genomes.ebi.ac.uk/vol1/ftp/data_collections/1KG_ONT_VIENNA/t2t/HG01513.t2t.cram	Noyvert/Schloissnig	female	EUR
HG01518	https://ftp.1000genomes.ebi.ac.uk/vol1/ftp/data_collections/1KG_ONT_VIENNA/hg38/HG01518.hg38.cram	https://ftp.1000genomes.ebi.ac.uk/vol1/ftp/data_collections/1KG_ONT_VIENNA/t2t/HG01518.t2t.cram	Noyvert/Schloissnig	male	EUR
HG01519	https://ftp.1000genomes.ebi.ac.uk/vol1/ftp/data_collections/1KG_ONT_VIENNA/hg38/HG01519.hg38.cram	https://ftp.1000genomes.ebi.ac.uk/vol1/ftp/data_collections/1KG_ONT_VIENNA/t2t/HG01519.t2t.cram	Noyvert/Schloissnig	female	EUR
HG01525	https://ftp.1000genomes.ebi.ac.uk/vol1/ftp/data_collections/1KG_ONT_VIENNA/hg38/HG01525.hg38.cram	https://ftp.1000genomes.ebi.ac.uk/vol1/ftp/data_collections/1KG_ONT_VIENNA/t2t/HG01525.t2t.cram	Noyvert/Schloissnig	female	EUR
HG01527	https://ftp.1000genomes.ebi.ac.uk/vol1/ftp/data_collections/1KG_ONT_VIENNA/hg38/HG01527.hg38.cram	https://ftp.1000genomes.ebi.ac.uk/vol1/ftp/data_collections/1KG_ONT_VIENNA/t2t/HG01527.t2t.cram	Noyvert/Schloissnig	male	EUR
HG01530	https://ftp.1000genomes.ebi.ac.uk/vol1/ftp/data_collections/1KG_ONT_VIENNA/hg38/HG01530.hg38.cram	https://ftp.1000genomes.ebi.ac.uk/vol1/ftp/data_collections/1KG_ONT_VIENNA/t2t/HG01530.t2t.cram	Noyvert/Schloissnig	male	EUR
HG01550	https://ftp.1000genomes.ebi.ac.uk/vol1/ftp/data_collections/1KG_ONT_VIENNA/hg38/HG01550.hg38.cram	https://ftp.1000genomes.ebi.ac.uk/vol1/ftp/data_collections/1KG_ONT_VIENNA/t2t/HG01550.t2t.cram	Noyvert/Schloissnig	male	AMR
HG01551	https://ftp.1000genomes.ebi.ac.uk/vol1/ftp/data_collections/1KG_ONT_VIENNA/hg38/HG01551.hg38.cram	https://ftp.1000genomes.ebi.ac.uk/vol1/ftp/data_collections/1KG_ONT_VIENNA/t2t/HG01551.t2t.cram	Noyvert/Schloissnig	female	AMR
HG01566	https://ftp.1000genomes.ebi.ac.uk/vol1/ftp/data_collections/1KG_ONT_VIENNA/hg38/HG01566.hg38.cram	https://ftp.1000genomes.ebi.ac.uk/vol1/ftp/data_collections/1KG_ONT_VIENNA/t2t/HG01566.t2t.cram	Noyvert/Schloissnig	female	AMR
HG01571	https://ftp.1000genomes.ebi.ac.uk/vol1/ftp/data_collections/1KG_ONT_VIENNA/hg38/HG01571.hg38.cram	https://ftp.1000genomes.ebi.ac.uk/vol1/ftp/data_collections/1KG_ONT_VIENNA/t2t/HG01571.t2t.cram	Noyvert/Schloissnig	male	AMR
HG01572	https://ftp.1000genomes.ebi.ac.uk/vol1/ftp/data_collections/1KG_ONT_VIENNA/hg38/HG01572.hg38.cram	https://ftp.1000genomes.ebi.ac.uk/vol1/ftp/data_collections/1KG_ONT_VIENNA/t2t/HG01572.t2t.cram	Noyvert/Schloissnig	female	AMR
HG01577	https://ftp.1000genomes.ebi.ac.uk/vol1/ftp/data_collections/1KG_ONT_VIENNA/hg38/HG01577.hg38.cram	https://ftp.1000genomes.ebi.ac.uk/vol1/ftp/data_collections/1KG_ONT_VIENNA/t2t/HG01577.t2t.cram	Noyvert/Schloissnig	male	AMR
HG01578	https://ftp.1000genomes.ebi.ac.uk/vol1/ftp/data_collections/1KG_ONT_VIENNA/hg38/HG01578.hg38.cram	https://ftp.1000genomes.ebi.ac.uk/vol1/ftp/data_collections/1KG_ONT_VIENNA/t2t/HG01578.t2t.cram	Noyvert/Schloissnig	female	AMR
HG01583	https://ftp.1000genomes.ebi.ac.uk/vol1/ftp/data_collections/1KG_ONT_VIENNA/hg38/HG01583.hg38.cram	https://ftp.1000genomes.ebi.ac.uk/vol1/ftp/data_collections/1KG_ONT_VIENNA/t2t/HG01583.t2t.cram	Noyvert/Schloissnig	male	SAS
HG01586	https://ftp.1000genomes.ebi.ac.uk/vol1/ftp/data_collections/1KG_ONT_VIENNA/hg38/HG01586.hg38.cram	https://ftp.1000genomes.ebi.ac.uk/vol1/ftp/data_collections/1KG_ONT_VIENNA/t2t/HG01586.t2t.cram	Noyvert/Schloissnig	male	SAS
HG01589	https://ftp.1000genomes.ebi.ac.uk/vol1/ftp/data_collections/1KG_ONT_VIENNA/hg38/HG01589.hg38.cram	https://ftp.1000genomes.ebi.ac.uk/vol1/ftp/data_collections/1KG_ONT_VIENNA/t2t/HG01589.t2t.cram	Noyvert/Schloissnig	male	SAS
HG01595	https://ftp.1000genomes.ebi.ac.uk/vol1/ftp/data_collections/1KG_ONT_VIENNA/hg38/HG01595.hg38.cram	https://ftp.1000genomes.ebi.ac.uk/vol1/ftp/data_collections/1KG_ONT_VIENNA/t2t/HG01595.t2t.cram	Noyvert/Schloissnig	female	EAS
HG01596	https://ftp.1000genomes.ebi.ac.uk/vol1/ftp/data_collections/1KG_ONT_VIENNA/hg38/HG01596.hg38.cram	https://ftp.1000genomes.ebi.ac.uk/vol1/ftp/data_collections/1KG_ONT_VIENNA/t2t/HG01596.t2t.cram	Noyvert/Schloissnig	male	EAS
HG01597	https://ftp.1000genomes.ebi.ac.uk/vol1/ftp/data_collections/1KG_ONT_VIENNA/hg38/HG01597.hg38.cram	https://ftp.1000genomes.ebi.ac.uk/vol1/ftp/data_collections/1KG_ONT_VIENNA/t2t/HG01597.t2t.cram	Noyvert/Schloissnig	female	EAS
HG01598	https://ftp.1000genomes.ebi.ac.uk/vol1/ftp/data_collections/1KG_ONT_VIENNA/hg38/HG01598.hg38.cram	https://ftp.1000genomes.ebi.ac.uk/vol1/ftp/data_collections/1KG_ONT_VIENNA/t2t/HG01598.t2t.cram	Noyvert/Schloissnig	female	EAS
HG01600	https://ftp.1000genomes.ebi.ac.uk/vol1/ftp/data_collections/1KG_ONT_VIENNA/hg38/HG01600.hg38.cram	https://ftp.1000genomes.ebi.ac.uk/vol1/ftp/data_collections/1KG_ONT_VIENNA/t2t/HG01600.t2t.cram	Noyvert/Schloissnig	female	EAS
HG01602	https://ftp.1000genomes.ebi.ac.uk/vol1/ftp/data_collections/1KG_ONT_VIENNA/hg38/HG01602.hg38.cram	https://ftp.1000genomes.ebi.ac.uk/vol1/ftp/data_collections/1KG_ONT_VIENNA/t2t/HG01602.t2t.cram	Noyvert/Schloissnig	female	EUR
HG01605	https://ftp.1000genomes.ebi.ac.uk/vol1/ftp/data_collections/1KG_ONT_VIENNA/hg38/HG01605.hg38.cram	https://ftp.1000genomes.ebi.ac.uk/vol1/ftp/data_collections/1KG_ONT_VIENNA/t2t/HG01605.t2t.cram	Noyvert/Schloissnig	female	EUR
HG01606	https://ftp.1000genomes.ebi.ac.uk/vol1/ftp/data_collections/1KG_ONT_VIENNA/hg38/HG01606.hg38.cram	https://ftp.1000genomes.ebi.ac.uk/vol1/ftp/data_collections/1KG_ONT_VIENNA/t2t/HG01606.t2t.cram	Noyvert/Schloissnig	male	EUR
HG01608	https://ftp.1000genomes.ebi.ac.uk/vol1/ftp/data_collections/1KG_ONT_VIENNA/hg38/HG01608.hg38.cram	https://ftp.1000genomes.ebi.ac.uk/vol1/ftp/data_collections/1KG_ONT_VIENNA/t2t/HG01608.t2t.cram	Noyvert/Schloissnig	male	EUR
HG01612	https://ftp.1000genomes.ebi.ac.uk/vol1/ftp/data_collections/1KG_ONT_VIENNA/hg38/HG01612.hg38.cram	https://ftp.1000genomes.ebi.ac.uk/vol1/ftp/data_collections/1KG_ONT_VIENNA/t2t/HG01612.t2t.cram	Noyvert/Schloissnig	female	EUR
HG01617	https://ftp.1000genomes.ebi.ac.uk/vol1/ftp/data_collections/1KG_ONT_VIENNA/hg38/HG01617.hg38.cram	https://ftp.1000genomes.ebi.ac.uk/vol1/ftp/data_collections/1KG_ONT_VIENNA/t2t/HG01617.t2t.cram	Noyvert/Schloissnig	male	EUR
HG01626	https://ftp.1000genomes.ebi.ac.uk/vol1/ftp/data_collections/1KG_ONT_VIENNA/hg38/HG01626.hg38.cram	https://ftp.1000genomes.ebi.ac.uk/vol1/ftp/data_collections/1KG_ONT_VIENNA/t2t/HG01626.t2t.cram	Noyvert/Schloissnig	female	EUR
HG01630	https://ftp.1000genomes.ebi.ac.uk/vol1/ftp/data_collections/1KG_ONT_VIENNA/hg38/HG01630.hg38.cram	https://ftp.1000genomes.ebi.ac.uk/vol1/ftp/data_collections/1KG_ONT_VIENNA/t2t/HG01630.t2t.cram	Noyvert/Schloissnig	male	EUR
HG01673	https://ftp.1000genomes.ebi.ac.uk/vol1/ftp/data_collections/1KG_ONT_VIENNA/hg38/HG01673.hg38.cram	https://ftp.1000genomes.ebi.ac.uk/vol1/ftp/data_collections/1KG_ONT_VIENNA/t2t/HG01673.t2t.cram	Noyvert/Schloissnig	female	EUR
HG01676	https://ftp.1000genomes.ebi.ac.uk/vol1/ftp/data_collections/1KG_ONT_VIENNA/hg38/HG01676.hg38.cram	https://ftp.1000genomes.ebi.ac.uk/vol1/ftp/data_collections/1KG_ONT_VIENNA/t2t/HG01676.t2t.cram	Noyvert/Schloissnig	female	EUR
HG01678	https://ftp.1000genomes.ebi.ac.uk/vol1/ftp/data_collections/1KG_ONT_VIENNA/hg38/HG01678.hg38.cram	https://ftp.1000genomes.ebi.ac.uk/vol1/ftp/data_collections/1KG_ONT_VIENNA/t2t/HG01678.t2t.cram	Noyvert/Schloissnig	male	EUR
HG01680	https://ftp.1000genomes.ebi.ac.uk/vol1/ftp/data_collections/1KG_ONT_VIENNA/hg38/HG01680.hg38.cram	https://ftp.1000genomes.ebi.ac.uk/vol1/ftp/data_collections/1KG_ONT_VIENNA/t2t/HG01680.t2t.cram	Noyvert/Schloissnig	male	EUR
HG01684	https://ftp.1000genomes.ebi.ac.uk/vol1/ftp/data_collections/1KG_ONT_VIENNA/hg38/HG01684.hg38.cram	https://ftp.1000genomes.ebi.ac.uk/vol1/ftp/data_collections/1KG_ONT_VIENNA/t2t/HG01684.t2t.cram	Noyvert/Schloissnig	female	EUR
HG01694	https://ftp.1000genomes.ebi.ac.uk/vol1/ftp/data_collections/1KG_ONT_VIENNA/hg38/HG01694.hg38.cram	https://ftp.1000genomes.ebi.ac.uk/vol1/ftp/data_collections/1KG_ONT_VIENNA/t2t/HG01694.t2t.cram	Noyvert/Schloissnig	male	EUR
HG01699	https://ftp.1000genomes.ebi.ac.uk/vol1/ftp/data_collections/1KG_ONT_VIENNA/hg38/HG01699.hg38.cram	https://ftp.1000genomes.ebi.ac.uk/vol1/ftp/data_collections/1KG_ONT_VIENNA/t2t/HG01699.t2t.cram	Noyvert/Schloissnig	male	EUR
HG01700	https://ftp.1000genomes.ebi.ac.uk/vol1/ftp/data_collections/1KG_ONT_VIENNA/hg38/HG01700.hg38.cram	https://ftp.1000genomes.ebi.ac.uk/vol1/ftp/data_collections/1KG_ONT_VIENNA/t2t/HG01700.t2t.cram	Noyvert/Schloissnig	male	EUR
HG01756	https://ftp.1000genomes.ebi.ac.uk/vol1/ftp/data_collections/1KG_ONT_VIENNA/hg38/HG01756.hg38.cram	https://ftp.1000genomes.ebi.ac.uk/vol1/ftp/data_collections/1KG_ONT_VIENNA/t2t/HG01756.t2t.cram	Noyvert/Schloissnig	male	EUR
HG01765	https://ftp.1000genomes.ebi.ac.uk/vol1/ftp/data_collections/1KG_ONT_VIENNA/hg38/HG01765.hg38.cram	https://ftp.1000genomes.ebi.ac.uk/vol1/ftp/data_collections/1KG_ONT_VIENNA/t2t/HG01765.t2t.cram	Noyvert/Schloissnig	male	EUR
HG01766	https://ftp.1000genomes.ebi.ac.uk/vol1/ftp/data_collections/1KG_ONT_VIENNA/hg38/HG01766.hg38.cram	https://ftp.1000genomes.ebi.ac.uk/vol1/ftp/data_collections/1KG_ONT_VIENNA/t2t/HG01766.t2t.cram	Noyvert/Schloissnig	female	EUR
HG01773	https://ftp.1000genomes.ebi.ac.uk/vol1/ftp/data_collections/1KG_ONT_VIENNA/hg38/HG01773.hg38.cram	https://ftp.1000genomes.ebi.ac.uk/vol1/ftp/data_collections/1KG_ONT_VIENNA/t2t/HG01773.t2t.cram	Noyvert/Schloissnig	female	EUR
HG01776	https://ftp.1000genomes.ebi.ac.uk/vol1/ftp/data_collections/1KG_ONT_VIENNA/hg38/HG01776.hg38.cram	https://ftp.1000genomes.ebi.ac.uk/vol1/ftp/data_collections/1KG_ONT_VIENNA/t2t/HG01776.t2t.cram	Noyvert/Schloissnig	female	EUR
HG01779	https://ftp.1000genomes.ebi.ac.uk/vol1/ftp/data_collections/1KG_ONT_VIENNA/hg38/HG01779.hg38.cram	https://ftp.1000genomes.ebi.ac.uk/vol1/ftp/data_collections/1KG_ONT_VIENNA/t2t/HG01779.t2t.cram	Noyvert/Schloissnig	female	EUR
HG01786	https://ftp.1000genomes.ebi.ac.uk/vol1/ftp/data_collections/1KG_ONT_VIENNA/hg38/HG01786.hg38.cram	https://ftp.1000genomes.ebi.ac.uk/vol1/ftp/data_collections/1KG_ONT_VIENNA/t2t/HG01786.t2t.cram	Noyvert/Schloissnig	female	EUR
HG01789	https://ftp.1000genomes.ebi.ac.uk/vol1/ftp/data_collections/1KG_ONT_VIENNA/hg38/HG01789.hg38.cram	https://ftp.1000genomes.ebi.ac.uk/vol1/ftp/data_collections/1KG_ONT_VIENNA/t2t/HG01789.t2t.cram	Noyvert/Schloissnig	male	EUR
HG01791	https://ftp.1000genomes.ebi.ac.uk/vol1/ftp/data_collections/1KG_ONT_VIENNA/hg38/HG01791.hg38.cram	https://ftp.1000genomes.ebi.ac.uk/vol1/ftp/data_collections/1KG_ONT_VIENNA/t2t/HG01791.t2t.cram	Noyvert/Schloissnig	male	EUR
HG01794	https://ftp.1000genomes.ebi.ac.uk/vol1/ftp/data_collections/1KG_ONT_VIENNA/hg38/HG01794.hg38.cram	https://ftp.1000genomes.ebi.ac.uk/vol1/ftp/data_collections/1KG_ONT_VIENNA/t2t/HG01794.t2t.cram	Noyvert/Schloissnig	female	EAS
HG01796	https://ftp.1000genomes.ebi.ac.uk/vol1/ftp/data_collections/1KG_ONT_VIENNA/hg38/HG01796.hg38.cram	https://ftp.1000genomes.ebi.ac.uk/vol1/ftp/data_collections/1KG_ONT_VIENNA/t2t/HG01796.t2t.cram	Noyvert/Schloissnig	female	EAS
HG01798	https://ftp.1000genomes.ebi.ac.uk/vol1/ftp/data_collections/1KG_ONT_VIENNA/hg38/HG01798.hg38.cram	https://ftp.1000genomes.ebi.ac.uk/vol1/ftp/data_collections/1KG_ONT_VIENNA/t2t/HG01798.t2t.cram	Noyvert/Schloissnig	female	EAS
HG01800	https://ftp.1000genomes.ebi.ac.uk/vol1/ftp/data_collections/1KG_ONT_VIENNA/hg38/HG01800.hg38.cram	https://ftp.1000genomes.ebi.ac.uk/vol1/ftp/data_collections/1KG_ONT_VIENNA/t2t/HG01800.t2t.cram	Noyvert/Schloissnig	female	EAS
HG01805	https://ftp.1000genomes.ebi.ac.uk/vol1/ftp/data_collections/1KG_ONT_VIENNA/hg38/HG01805.hg38.cram	https://ftp.1000genomes.ebi.ac.uk/vol1/ftp/data_collections/1KG_ONT_VIENNA/t2t/HG01805.t2t.cram	Noyvert/Schloissnig	female	EAS
HG01806	https://ftp.1000genomes.ebi.ac.uk/vol1/ftp/data_collections/1KG_ONT_VIENNA/hg38/HG01806.hg38.cram	https://ftp.1000genomes.ebi.ac.uk/vol1/ftp/data_collections/1KG_ONT_VIENNA/t2t/HG01806.t2t.cram	Noyvert/Schloissnig	female	EAS
HG01807	https://ftp.1000genomes.ebi.ac.uk/vol1/ftp/data_collections/1KG_ONT_VIENNA/hg38/HG01807.hg38.cram	https://ftp.1000genomes.ebi.ac.uk/vol1/ftp/data_collections/1KG_ONT_VIENNA/t2t/HG01807.t2t.cram	Noyvert/Schloissnig	female	EAS
HG01809	https://ftp.1000genomes.ebi.ac.uk/vol1/ftp/data_collections/1KG_ONT_VIENNA/hg38/HG01809.hg38.cram	https://ftp.1000genomes.ebi.ac.uk/vol1/ftp/data_collections/1KG_ONT_VIENNA/t2t/HG01809.t2t.cram	Noyvert/Schloissnig	female	EAS
HG01813	https://ftp.1000genomes.ebi.ac.uk/vol1/ftp/data_collections/1KG_ONT_VIENNA/hg38/HG01813.hg38.cram	https://ftp.1000genomes.ebi.ac.uk/vol1/ftp/data_collections/1KG_ONT_VIENNA/t2t/HG01813.t2t.cram	Noyvert/Schloissnig	female	EAS
HG01815	https://ftp.1000genomes.ebi.ac.uk/vol1/ftp/data_collections/1KG_ONT_VIENNA/hg38/HG01815.hg38.cram	https://ftp.1000genomes.ebi.ac.uk/vol1/ftp/data_collections/1KG_ONT_VIENNA/t2t/HG01815.t2t.cram	Noyvert/Schloissnig	female	EAS
HG01817	https://ftp.1000genomes.ebi.ac.uk/vol1/ftp/data_collections/1KG_ONT_VIENNA/hg38/HG01817.hg38.cram	https://ftp.1000genomes.ebi.ac.uk/vol1/ftp/data_collections/1KG_ONT_VIENNA/t2t/HG01817.t2t.cram	Noyvert/Schloissnig	female	EAS
HG01840	https://ftp.1000genomes.ebi.ac.uk/vol1/ftp/data_collections/1KG_ONT_VIENNA/hg38/HG01840.hg38.cram	https://ftp.1000genomes.ebi.ac.uk/vol1/ftp/data_collections/1KG_ONT_VIENNA/t2t/HG01840.t2t.cram	Noyvert/Schloissnig	male	EAS
HG01846	https://ftp.1000genomes.ebi.ac.uk/vol1/ftp/data_collections/1KG_ONT_VIENNA/hg38/HG01846.hg38.cram	https://ftp.1000genomes.ebi.ac.uk/vol1/ftp/data_collections/1KG_ONT_VIENNA/t2t/HG01846.t2t.cram	Noyvert/Schloissnig	male	EAS
HG01851	https://ftp.1000genomes.ebi.ac.uk/vol1/ftp/data_collections/1KG_ONT_VIENNA/hg38/HG01851.hg38.cram	https://ftp.1000genomes.ebi.ac.uk/vol1/ftp/data_collections/1KG_ONT_VIENNA/t2t/HG01851.t2t.cram	Noyvert/Schloissnig	female	EAS
HG01853	https://ftp.1000genomes.ebi.ac.uk/vol1/ftp/data_collections/1KG_ONT_VIENNA/hg38/HG01853.hg38.cram	https://ftp.1000genomes.ebi.ac.uk/vol1/ftp/data_collections/1KG_ONT_VIENNA/t2t/HG01853.t2t.cram	Noyvert/Schloissnig	female	EAS
HG01859	https://ftp.1000genomes.ebi.ac.uk/vol1/ftp/data_collections/1KG_ONT_VIENNA/hg38/HG01859.hg38.cram	https://ftp.1000genomes.ebi.ac.uk/vol1/ftp/data_collections/1KG_ONT_VIENNA/t2t/HG01859.t2t.cram	Noyvert/Schloissnig	female	EAS
HG01863	https://ftp.1000genomes.ebi.ac.uk/vol1/ftp/data_collections/1KG_ONT_VIENNA/hg38/HG01863.hg38.cram	https://ftp.1000genomes.ebi.ac.uk/vol1/ftp/data_collections/1KG_ONT_VIENNA/t2t/HG01863.t2t.cram	Noyvert/Schloissnig	female	EAS
HG01865	https://ftp.1000genomes.ebi.ac.uk/vol1/ftp/data_collections/1KG_ONT_VIENNA/hg38/HG01865.hg38.cram	https://ftp.1000genomes.ebi.ac.uk/vol1/ftp/data_collections/1KG_ONT_VIENNA/t2t/HG01865.t2t.cram	Noyvert/Schloissnig	male	EAS
HG01866	https://ftp.1000genomes.ebi.ac.uk/vol1/ftp/data_collections/1KG_ONT_VIENNA/hg38/HG01866.hg38.cram	https://ftp.1000genomes.ebi.ac.uk/vol1/ftp/data_collections/1KG_ONT_VIENNA/t2t/HG01866.t2t.cram	Noyvert/Schloissnig	male	EAS
HG01870	https://ftp.1000genomes.ebi.ac.uk/vol1/ftp/data_collections/1KG_ONT_VIENNA/hg38/HG01870.hg38.cram	https://ftp.1000genomes.ebi.ac.uk/vol1/ftp/data_collections/1KG_ONT_VIENNA/t2t/HG01870.t2t.cram	Noyvert/Schloissnig	female	EAS
HG01871	https://ftp.1000genomes.ebi.ac.uk/vol1/ftp/data_collections/1KG_ONT_VIENNA/hg38/HG01871.hg38.cram	https://ftp.1000genomes.ebi.ac.uk/vol1/ftp/data_collections/1KG_ONT_VIENNA/t2t/HG01871.t2t.cram	Noyvert/Schloissnig	female	EAS
HG01872	https://ftp.1000genomes.ebi.ac.uk/vol1/ftp/data_collections/1KG_ONT_VIENNA/hg38/HG01872.hg38.cram	https://ftp.1000genomes.ebi.ac.uk/vol1/ftp/data_collections/1KG_ONT_VIENNA/t2t/HG01872.t2t.cram	Noyvert/Schloissnig	male	EAS
HG01873	https://ftp.1000genomes.ebi.ac.uk/vol1/ftp/data_collections/1KG_ONT_VIENNA/hg38/HG01873.hg38.cram	https://ftp.1000genomes.ebi.ac.uk/vol1/ftp/data_collections/1KG_ONT_VIENNA/t2t/HG01873.t2t.cram	Noyvert/Schloissnig	male	EAS
HG01879	https://ftp.1000genomes.ebi.ac.uk/vol1/ftp/data_collections/1KG_ONT_VIENNA/hg38/HG01879.hg38.cram	https://ftp.1000genomes.ebi.ac.uk/vol1/ftp/data_collections/1KG_ONT_VIENNA/t2t/HG01879.t2t.cram	Noyvert/Schloissnig	male	AFR
HG01880	https://ftp.1000genomes.ebi.ac.uk/vol1/ftp/data_collections/1KG_ONT_VIENNA/hg38/HG01880.hg38.cram	https://ftp.1000genomes.ebi.ac.uk/vol1/ftp/data_collections/1KG_ONT_VIENNA/t2t/HG01880.t2t.cram	Noyvert/Schloissnig	female	AFR
HG01883	https://ftp.1000genomes.ebi.ac.uk/vol1/ftp/data_collections/1KG_ONT_VIENNA/hg38/HG01883.hg38.cram	https://ftp.1000genomes.ebi.ac.uk/vol1/ftp/data_collections/1KG_ONT_VIENNA/t2t/HG01883.t2t.cram	Noyvert/Schloissnig	female	AFR
HG01890	https://ftp.1000genomes.ebi.ac.uk/vol1/ftp/data_collections/1KG_ONT_VIENNA/hg38/HG01890.hg38.cram	https://ftp.1000genomes.ebi.ac.uk/vol1/ftp/data_collections/1KG_ONT_VIENNA/t2t/HG01890.t2t.cram	Noyvert/Schloissnig	male	AFR
HG01894	https://ftp.1000genomes.ebi.ac.uk/vol1/ftp/data_collections/1KG_ONT_VIENNA/hg38/HG01894.hg38.cram	https://ftp.1000genomes.ebi.ac.uk/vol1/ftp/data_collections/1KG_ONT_VIENNA/t2t/HG01894.t2t.cram	Noyvert/Schloissnig	female	AFR
HG01896	https://ftp.1000genomes.ebi.ac.uk/vol1/ftp/data_collections/1KG_ONT_VIENNA/hg38/HG01896.hg38.cram	https://ftp.1000genomes.ebi.ac.uk/vol1/ftp/data_collections/1KG_ONT_VIENNA/t2t/HG01896.t2t.cram	Noyvert/Schloissnig	female	AFR
HG01915	https://ftp.1000genomes.ebi.ac.uk/vol1/ftp/data_collections/1KG_ONT_VIENNA/hg38/HG01915.hg38.cram	https://ftp.1000genomes.ebi.ac.uk/vol1/ftp/data_collections/1KG_ONT_VIENNA/t2t/HG01915.t2t.cram	Noyvert/Schloissnig	female	AFR
HG01917	https://ftp.1000genomes.ebi.ac.uk/vol1/ftp/data_collections/1KG_ONT_VIENNA/hg38/HG01917.hg38.cram	https://ftp.1000genomes.ebi.ac.uk/vol1/ftp/data_collections/1KG_ONT_VIENNA/t2t/HG01917.t2t.cram	Noyvert/Schloissnig	male	AMR
HG01918	https://ftp.1000genomes.ebi.ac.uk/vol1/ftp/data_collections/1KG_ONT_VIENNA/hg38/HG01918.hg38.cram	https://ftp.1000genomes.ebi.ac.uk/vol1/ftp/data_collections/1KG_ONT_VIENNA/t2t/HG01918.t2t.cram	Noyvert/Schloissnig	female	AMR
HG01923	https://ftp.1000genomes.ebi.ac.uk/vol1/ftp/data_collections/1KG_ONT_VIENNA/hg38/HG01923.hg38.cram	https://ftp.1000genomes.ebi.ac.uk/vol1/ftp/data_collections/1KG_ONT_VIENNA/t2t/HG01923.t2t.cram	Noyvert/Schloissnig	male	AMR
HG01932	https://ftp.1000genomes.ebi.ac.uk/vol1/ftp/data_collections/1KG_ONT_VIENNA/hg38/HG01932.hg38.cram	https://ftp.1000genomes.ebi.ac.uk/vol1/ftp/data_collections/1KG_ONT_VIENNA/t2t/HG01932.t2t.cram	Noyvert/Schloissnig	male	AMR
HG01933	https://ftp.1000genomes.ebi.ac.uk/vol1/ftp/data_collections/1KG_ONT_VIENNA/hg38/HG01933.hg38.cram	https://ftp.1000genomes.ebi.ac.uk/vol1/ftp/data_collections/1KG_ONT_VIENNA/t2t/HG01933.t2t.cram	Noyvert/Schloissnig	female	AMR
HG01935	https://ftp.1000genomes.ebi.ac.uk/vol1/ftp/data_collections/1KG_ONT_VIENNA/hg38/HG01935.hg38.cram	https://ftp.1000genomes.ebi.ac.uk/vol1/ftp/data_collections/1KG_ONT_VIENNA/t2t/HG01935.t2t.cram	Noyvert/Schloissnig	male	AMR
HG01939	https://ftp.1000genomes.ebi.ac.uk/vol1/ftp/data_collections/1KG_ONT_VIENNA/hg38/HG01939.hg38.cram	https://ftp.1000genomes.ebi.ac.uk/vol1/ftp/data_collections/1KG_ONT_VIENNA/t2t/HG01939.t2t.cram	Noyvert/Schloissnig	female	AMR
HG01942	https://ftp.1000genomes.ebi.ac.uk/vol1/ftp/data_collections/1KG_ONT_VIENNA/hg38/HG01942.hg38.cram	https://ftp.1000genomes.ebi.ac.uk/vol1/ftp/data_collections/1KG_ONT_VIENNA/t2t/HG01942.t2t.cram	Noyvert/Schloissnig	female	AMR
HG01945	https://ftp.1000genomes.ebi.ac.uk/vol1/ftp/data_collections/1KG_ONT_VIENNA/hg38/HG01945.hg38.cram	https://ftp.1000genomes.ebi.ac.uk/vol1/ftp/data_collections/1KG_ONT_VIENNA/t2t/HG01945.t2t.cram	Noyvert/Schloissnig	female	AMR
HG01947	https://ftp.1000genomes.ebi.ac.uk/vol1/ftp/data_collections/1KG_ONT_VIENNA/hg38/HG01947.hg38.cram	https://ftp.1000genomes.ebi.ac.uk/vol1/ftp/data_collections/1KG_ONT_VIENNA/t2t/HG01947.t2t.cram	Noyvert/Schloissnig	male	AMR
HG01948	https://ftp.1000genomes.ebi.ac.uk/vol1/ftp/data_collections/1KG_ONT_VIENNA/hg38/HG01948.hg38.cram	https://ftp.1000genomes.ebi.ac.uk/vol1/ftp/data_collections/1KG_ONT_VIENNA/t2t/HG01948.t2t.cram	Noyvert/Schloissnig	female	AMR
HG01950	https://ftp.1000genomes.ebi.ac.uk/vol1/ftp/data_collections/1KG_ONT_VIENNA/hg38/HG01950.hg38.cram	https://ftp.1000genomes.ebi.ac.uk/vol1/ftp/data_collections/1KG_ONT_VIENNA/t2t/HG01950.t2t.cram	Noyvert/Schloissnig	male	AMR
HG01951	https://ftp.1000genomes.ebi.ac.uk/vol1/ftp/data_collections/1KG_ONT_VIENNA/hg38/HG01951.hg38.cram	https://ftp.1000genomes.ebi.ac.uk/vol1/ftp/data_collections/1KG_ONT_VIENNA/t2t/HG01951.t2t.cram	Noyvert/Schloissnig	female	AMR
HG01953	https://ftp.1000genomes.ebi.ac.uk/vol1/ftp/data_collections/1KG_ONT_VIENNA/hg38/HG01953.hg38.cram	https://ftp.1000genomes.ebi.ac.uk/vol1/ftp/data_collections/1KG_ONT_VIENNA/t2t/HG01953.t2t.cram	Noyvert/Schloissnig	male	AMR
HG01961	https://ftp.1000genomes.ebi.ac.uk/vol1/ftp/data_collections/1KG_ONT_VIENNA/hg38/HG01961.hg38.cram	https://ftp.1000genomes.ebi.ac.uk/vol1/ftp/data_collections/1KG_ONT_VIENNA/t2t/HG01961.t2t.cram	Noyvert/Schloissnig	male	AMR
HG01965	https://ftp.1000genomes.ebi.ac.uk/vol1/ftp/data_collections/1KG_ONT_VIENNA/hg38/HG01965.hg38.cram	https://ftp.1000genomes.ebi.ac.uk/vol1/ftp/data_collections/1KG_ONT_VIENNA/t2t/HG01965.t2t.cram	Noyvert/Schloissnig	female	AMR
HG01967	https://ftp.1000genomes.ebi.ac.uk/vol1/ftp/data_collections/1KG_ONT_VIENNA/hg38/HG01967.hg38.cram	https://ftp.1000genomes.ebi.ac.uk/vol1/ftp/data_collections/1KG_ONT_VIENNA/t2t/HG01967.t2t.cram	Noyvert/Schloissnig	male	AMR
HG01971	https://ftp.1000genomes.ebi.ac.uk/vol1/ftp/data_collections/1KG_ONT_VIENNA/hg38/HG01971.hg38.cram	https://ftp.1000genomes.ebi.ac.uk/vol1/ftp/data_collections/1KG_ONT_VIENNA/t2t/HG01971.t2t.cram	Noyvert/Schloissnig	female	AMR
HG01977	https://ftp.1000genomes.ebi.ac.uk/vol1/ftp/data_collections/1KG_ONT_VIENNA/hg38/HG01977.hg38.cram	https://ftp.1000genomes.ebi.ac.uk/vol1/ftp/data_collections/1KG_ONT_VIENNA/t2t/HG01977.t2t.cram	Noyvert/Schloissnig	male	AMR
HG01982	https://ftp.1000genomes.ebi.ac.uk/vol1/ftp/data_collections/1KG_ONT_VIENNA/hg38/HG01982.hg38.cram	https://ftp.1000genomes.ebi.ac.uk/vol1/ftp/data_collections/1KG_ONT_VIENNA/t2t/HG01982.t2t.cram	Noyvert/Schloissnig	male	AMR
HG01983	https://ftp.1000genomes.ebi.ac.uk/vol1/ftp/data_collections/1KG_ONT_VIENNA/hg38/HG01983.hg38.cram	https://ftp.1000genomes.ebi.ac.uk/vol1/ftp/data_collections/1KG_ONT_VIENNA/t2t/HG01983.t2t.cram	Noyvert/Schloissnig	female	AMR
HG01985	https://ftp.1000genomes.ebi.ac.uk/vol1/ftp/data_collections/1KG_ONT_VIENNA/hg38/HG01985.hg38.cram	https://ftp.1000genomes.ebi.ac.uk/vol1/ftp/data_collections/1KG_ONT_VIENNA/t2t/HG01985.t2t.cram	Noyvert/Schloissnig	female	AFR
HG01988	https://ftp.1000genomes.ebi.ac.uk/vol1/ftp/data_collections/1KG_ONT_VIENNA/hg38/HG01988.hg38.cram	https://ftp.1000genomes.ebi.ac.uk/vol1/ftp/data_collections/1KG_ONT_VIENNA/t2t/HG01988.t2t.cram	Noyvert/Schloissnig	male	AFR
HG01990	https://ftp.1000genomes.ebi.ac.uk/vol1/ftp/data_collections/1KG_ONT_VIENNA/hg38/HG01990.hg38.cram	https://ftp.1000genomes.ebi.ac.uk/vol1/ftp/data_collections/1KG_ONT_VIENNA/t2t/HG01990.t2t.cram	Noyvert/Schloissnig	male	AFR
HG01991	https://ftp.1000genomes.ebi.ac.uk/vol1/ftp/data_collections/1KG_ONT_VIENNA/hg38/HG01991.hg38.cram	https://ftp.1000genomes.ebi.ac.uk/vol1/ftp/data_collections/1KG_ONT_VIENNA/t2t/HG01991.t2t.cram	Noyvert/Schloissnig	male	AMR
HG01992	https://ftp.1000genomes.ebi.ac.uk/vol1/ftp/data_collections/1KG_ONT_VIENNA/hg38/HG01992.hg38.cram	https://ftp.1000genomes.ebi.ac.uk/vol1/ftp/data_collections/1KG_ONT_VIENNA/t2t/HG01992.t2t.cram	Noyvert/Schloissnig	female	AMR
HG01997	https://ftp.1000genomes.ebi.ac.uk/vol1/ftp/data_collections/1KG_ONT_VIENNA/hg38/HG01997.hg38.cram	https://ftp.1000genomes.ebi.ac.uk/vol1/ftp/data_collections/1KG_ONT_VIENNA/t2t/HG01997.t2t.cram	Noyvert/Schloissnig	female	AMR
HG02003	https://ftp.1000genomes.ebi.ac.uk/vol1/ftp/data_collections/1KG_ONT_VIENNA/hg38/HG02003.hg38.cram	https://ftp.1000genomes.ebi.ac.uk/vol1/ftp/data_collections/1KG_ONT_VIENNA/t2t/HG02003.t2t.cram	Noyvert/Schloissnig	female	AMR
HG02006	https://ftp.1000genomes.ebi.ac.uk/vol1/ftp/data_collections/1KG_ONT_VIENNA/hg38/HG02006.hg38.cram	https://ftp.1000genomes.ebi.ac.uk/vol1/ftp/data_collections/1KG_ONT_VIENNA/t2t/HG02006.t2t.cram	Noyvert/Schloissnig	female	AMR
HG02009	https://ftp.1000genomes.ebi.ac.uk/vol1/ftp/data_collections/1KG_ONT_VIENNA/hg38/HG02009.hg38.cram	https://ftp.1000genomes.ebi.ac.uk/vol1/ftp/data_collections/1KG_ONT_VIENNA/t2t/HG02009.t2t.cram	Noyvert/Schloissnig	male	AFR
HG02010	https://ftp.1000genomes.ebi.ac.uk/vol1/ftp/data_collections/1KG_ONT_VIENNA/hg38/HG02010.hg38.cram	https://ftp.1000genomes.ebi.ac.uk/vol1/ftp/data_collections/1KG_ONT_VIENNA/t2t/HG02010.t2t.cram	Noyvert/Schloissnig	female	AFR
HG02012	https://ftp.1000genomes.ebi.ac.uk/vol1/ftp/data_collections/1KG_ONT_VIENNA/hg38/HG02012.hg38.cram	https://ftp.1000genomes.ebi.ac.uk/vol1/ftp/data_collections/1KG_ONT_VIENNA/t2t/HG02012.t2t.cram	Noyvert/Schloissnig	female	AFR
HG02013	https://ftp.1000genomes.ebi.ac.uk/vol1/ftp/data_collections/1KG_ONT_VIENNA/hg38/HG02013.hg38.cram	https://ftp.1000genomes.ebi.ac.uk/vol1/ftp/data_collections/1KG_ONT_VIENNA/t2t/HG02013.t2t.cram	Noyvert/Schloissnig	male	AFR
HG02014	https://ftp.1000genomes.ebi.ac.uk/vol1/ftp/data_collections/1KG_ONT_VIENNA/hg38/HG02014.hg38.cram	https://ftp.1000genomes.ebi.ac.uk/vol1/ftp/data_collections/1KG_ONT_VIENNA/t2t/HG02014.t2t.cram	Noyvert/Schloissnig	male	AFR
HG02016	https://ftp.1000genomes.ebi.ac.uk/vol1/ftp/data_collections/1KG_ONT_VIENNA/hg38/HG02016.hg38.cram	https://ftp.1000genomes.ebi.ac.uk/vol1/ftp/data_collections/1KG_ONT_VIENNA/t2t/HG02016.t2t.cram	Noyvert/Schloissnig	female	EAS
HG02017	https://ftp.1000genomes.ebi.ac.uk/vol1/ftp/data_collections/1KG_ONT_VIENNA/hg38/HG02017.hg38.cram	https://ftp.1000genomes.ebi.ac.uk/vol1/ftp/data_collections/1KG_ONT_VIENNA/t2t/HG02017.t2t.cram	Noyvert/Schloissnig	male	EAS
HG02020	https://ftp.1000genomes.ebi.ac.uk/vol1/ftp/data_collections/1KG_ONT_VIENNA/hg38/HG02020.hg38.cram	https://ftp.1000genomes.ebi.ac.uk/vol1/ftp/data_collections/1KG_ONT_VIENNA/t2t/HG02020.t2t.cram	Noyvert/Schloissnig	male	EAS
HG02031	https://ftp.1000genomes.ebi.ac.uk/vol1/ftp/data_collections/1KG_ONT_VIENNA/hg38/HG02031.hg38.cram	https://ftp.1000genomes.ebi.ac.uk/vol1/ftp/data_collections/1KG_ONT_VIENNA/t2t/HG02031.t2t.cram	Noyvert/Schloissnig	female	EAS
HG02053	https://ftp.1000genomes.ebi.ac.uk/vol1/ftp/data_collections/1KG_ONT_VIENNA/hg38/HG02053.hg38.cram	https://ftp.1000genomes.ebi.ac.uk/vol1/ftp/data_collections/1KG_ONT_VIENNA/t2t/HG02053.t2t.cram	Noyvert/Schloissnig	male	AFR
HG02058	https://ftp.1000genomes.ebi.ac.uk/vol1/ftp/data_collections/1KG_ONT_VIENNA/hg38/HG02058.hg38.cram	https://ftp.1000genomes.ebi.ac.uk/vol1/ftp/data_collections/1KG_ONT_VIENNA/t2t/HG02058.t2t.cram	Noyvert/Schloissnig	male	EAS
HG02060	https://ftp.1000genomes.ebi.ac.uk/vol1/ftp/data_collections/1KG_ONT_VIENNA/hg38/HG02060.hg38.cram	https://ftp.1000genomes.ebi.ac.uk/vol1/ftp/data_collections/1KG_ONT_VIENNA/t2t/HG02060.t2t.cram	Noyvert/Schloissnig	female	EAS
HG02064	https://ftp.1000genomes.ebi.ac.uk/vol1/ftp/data_collections/1KG_ONT_VIENNA/hg38/HG02064.hg38.cram	https://ftp.1000genomes.ebi.ac.uk/vol1/ftp/data_collections/1KG_ONT_VIENNA/t2t/HG02064.t2t.cram	Noyvert/Schloissnig	male	EAS
HG02067	https://ftp.1000genomes.ebi.ac.uk/vol1/ftp/data_collections/1KG_ONT_VIENNA/hg38/HG02067.hg38.cram	https://ftp.1000genomes.ebi.ac.uk/vol1/ftp/data_collections/1KG_ONT_VIENNA/t2t/HG02067.t2t.cram	Noyvert/Schloissnig	male	EAS
HG02069	https://ftp.1000genomes.ebi.ac.uk/vol1/ftp/data_collections/1KG_ONT_VIENNA/hg38/HG02069.hg38.cram	https://ftp.1000genomes.ebi.ac.uk/vol1/ftp/data_collections/1KG_ONT_VIENNA/t2t/HG02069.t2t.cram	Noyvert/Schloissnig	female	EAS
HG02072	https://ftp.1000genomes.ebi.ac.uk/vol1/ftp/data_collections/1KG_ONT_VIENNA/hg38/HG02072.hg38.cram	https://ftp.1000genomes.ebi.ac.uk/vol1/ftp/data_collections/1KG_ONT_VIENNA/t2t/HG02072.t2t.cram	Noyvert/Schloissnig	female	EAS
HG02079	https://ftp.1000genomes.ebi.ac.uk/vol1/ftp/data_collections/1KG_ONT_VIENNA/hg38/HG02079.hg38.cram	https://ftp.1000genomes.ebi.ac.uk/vol1/ftp/data_collections/1KG_ONT_VIENNA/t2t/HG02079.t2t.cram	Noyvert/Schloissnig	male	EAS
HG02081	https://ftp.1000genomes.ebi.ac.uk/vol1/ftp/data_collections/1KG_ONT_VIENNA/hg38/HG02081.hg38.cram	https://ftp.1000genomes.ebi.ac.uk/vol1/ftp/data_collections/1KG_ONT_VIENNA/t2t/HG02081.t2t.cram	Noyvert/Schloissnig	female	EAS
HG02082	https://ftp.1000genomes.ebi.ac.uk/vol1/ftp/data_collections/1KG_ONT_VIENNA/hg38/HG02082.hg38.cram	https://ftp.1000genomes.ebi.ac.uk/vol1/ftp/data_collections/1KG_ONT_VIENNA/t2t/HG02082.t2t.cram	Noyvert/Schloissnig	male	EAS
HG02087	https://ftp.1000genomes.ebi.ac.uk/vol1/ftp/data_collections/1KG_ONT_VIENNA/hg38/HG02087.hg38.cram	https://ftp.1000genomes.ebi.ac.uk/vol1/ftp/data_collections/1KG_ONT_VIENNA/t2t/HG02087.t2t.cram	Noyvert/Schloissnig	female	EAS
HG02089	https://ftp.1000genomes.ebi.ac.uk/vol1/ftp/data_collections/1KG_ONT_VIENNA/hg38/HG02089.hg38.cram	https://ftp.1000genomes.ebi.ac.uk/vol1/ftp/data_collections/1KG_ONT_VIENNA/t2t/HG02089.t2t.cram	Noyvert/Schloissnig	female	AMR
HG02095	https://ftp.1000genomes.ebi.ac.uk/vol1/ftp/data_collections/1KG_ONT_VIENNA/hg38/HG02095.hg38.cram	https://ftp.1000genomes.ebi.ac.uk/vol1/ftp/data_collections/1KG_ONT_VIENNA/t2t/HG02095.t2t.cram	Noyvert/Schloissnig	female	AFR
HG02105	https://ftp.1000genomes.ebi.ac.uk/vol1/ftp/data_collections/1KG_ONT_VIENNA/hg38/HG02105.hg38.cram	https://ftp.1000genomes.ebi.ac.uk/vol1/ftp/data_collections/1KG_ONT_VIENNA/t2t/HG02105.t2t.cram	Noyvert/Schloissnig	female	AMR
HG02107	https://ftp.1000genomes.ebi.ac.uk/vol1/ftp/data_collections/1KG_ONT_VIENNA/hg38/HG02107.hg38.cram	https://ftp.1000genomes.ebi.ac.uk/vol1/ftp/data_collections/1KG_ONT_VIENNA/t2t/HG02107.t2t.cram	Noyvert/Schloissnig	male	AFR
HG02111	https://ftp.1000genomes.ebi.ac.uk/vol1/ftp/data_collections/1KG_ONT_VIENNA/hg38/HG02111.hg38.cram	https://ftp.1000genomes.ebi.ac.uk/vol1/ftp/data_collections/1KG_ONT_VIENNA/t2t/HG02111.t2t.cram	Noyvert/Schloissnig	female	AFR
HG02116	https://ftp.1000genomes.ebi.ac.uk/vol1/ftp/data_collections/1KG_ONT_VIENNA/hg38/HG02116.hg38.cram	https://ftp.1000genomes.ebi.ac.uk/vol1/ftp/data_collections/1KG_ONT_VIENNA/t2t/HG02116.t2t.cram	Noyvert/Schloissnig	male	EAS
HG02121	https://ftp.1000genomes.ebi.ac.uk/vol1/ftp/data_collections/1KG_ONT_VIENNA/hg38/HG02121.hg38.cram	https://ftp.1000genomes.ebi.ac.uk/vol1/ftp/data_collections/1KG_ONT_VIENNA/t2t/HG02121.t2t.cram	Noyvert/Schloissnig	female	EAS
HG02128	https://ftp.1000genomes.ebi.ac.uk/vol1/ftp/data_collections/1KG_ONT_VIENNA/hg38/HG02128.hg38.cram	https://ftp.1000genomes.ebi.ac.uk/vol1/ftp/data_collections/1KG_ONT_VIENNA/t2t/HG02128.t2t.cram	Noyvert/Schloissnig	male	EAS
HG02130	https://ftp.1000genomes.ebi.ac.uk/vol1/ftp/data_collections/1KG_ONT_VIENNA/hg38/HG02130.hg38.cram	https://ftp.1000genomes.ebi.ac.uk/vol1/ftp/data_collections/1KG_ONT_VIENNA/t2t/HG02130.t2t.cram	Noyvert/Schloissnig	female	EAS
HG02133	https://ftp.1000genomes.ebi.ac.uk/vol1/ftp/data_collections/1KG_ONT_VIENNA/hg38/HG02133.hg38.cram	https://ftp.1000genomes.ebi.ac.uk/vol1/ftp/data_collections/1KG_ONT_VIENNA/t2t/HG02133.t2t.cram	Noyvert/Schloissnig	female	EAS
HG02136	https://ftp.1000genomes.ebi.ac.uk/vol1/ftp/data_collections/1KG_ONT_VIENNA/hg38/HG02136.hg38.cram	https://ftp.1000genomes.ebi.ac.uk/vol1/ftp/data_collections/1KG_ONT_VIENNA/t2t/HG02136.t2t.cram	Noyvert/Schloissnig	female	EAS
HG02137	https://ftp.1000genomes.ebi.ac.uk/vol1/ftp/data_collections/1KG_ONT_VIENNA/hg38/HG02137.hg38.cram	https://ftp.1000genomes.ebi.ac.uk/vol1/ftp/data_collections/1KG_ONT_VIENNA/t2t/HG02137.t2t.cram	Noyvert/Schloissnig	male	EAS
HG02138	https://ftp.1000genomes.ebi.ac.uk/vol1/ftp/data_collections/1KG_ONT_VIENNA/hg38/HG02138.hg38.cram	https://ftp.1000genomes.ebi.ac.uk/vol1/ftp/data_collections/1KG_ONT_VIENNA/t2t/HG02138.t2t.cram	Noyvert/Schloissnig	male	EAS
HG02139	https://ftp.1000genomes.ebi.ac.uk/vol1/ftp/data_collections/1KG_ONT_VIENNA/hg38/HG02139.hg38.cram	https://ftp.1000genomes.ebi.ac.uk/vol1/ftp/data_collections/1KG_ONT_VIENNA/t2t/HG02139.t2t.cram	Noyvert/Schloissnig	female	EAS
HG02143	https://ftp.1000genomes.ebi.ac.uk/vol1/ftp/data_collections/1KG_ONT_VIENNA/hg38/HG02143.hg38.cram	https://ftp.1000genomes.ebi.ac.uk/vol1/ftp/data_collections/1KG_ONT_VIENNA/t2t/HG02143.t2t.cram	Noyvert/Schloissnig	male	AFR
HG02144	https://ftp.1000genomes.ebi.ac.uk/vol1/ftp/data_collections/1KG_ONT_VIENNA/hg38/HG02144.hg38.cram	https://ftp.1000genomes.ebi.ac.uk/vol1/ftp/data_collections/1KG_ONT_VIENNA/t2t/HG02144.t2t.cram	Noyvert/Schloissnig	female	AFR
HG02146	https://ftp.1000genomes.ebi.ac.uk/vol1/ftp/data_collections/1KG_ONT_VIENNA/hg38/HG02146.hg38.cram	https://ftp.1000genomes.ebi.ac.uk/vol1/ftp/data_collections/1KG_ONT_VIENNA/t2t/HG02146.t2t.cram	Noyvert/Schloissnig	male	AMR
HG02152	https://ftp.1000genomes.ebi.ac.uk/vol1/ftp/data_collections/1KG_ONT_VIENNA/hg38/HG02152.hg38.cram	https://ftp.1000genomes.ebi.ac.uk/vol1/ftp/data_collections/1KG_ONT_VIENNA/t2t/HG02152.t2t.cram	Noyvert/Schloissnig	female	EAS
HG02153	https://ftp.1000genomes.ebi.ac.uk/vol1/ftp/data_collections/1KG_ONT_VIENNA/hg38/HG02153.hg38.cram	https://ftp.1000genomes.ebi.ac.uk/vol1/ftp/data_collections/1KG_ONT_VIENNA/t2t/HG02153.t2t.cram	Noyvert/Schloissnig	female	EAS
HG02154	https://ftp.1000genomes.ebi.ac.uk/vol1/ftp/data_collections/1KG_ONT_VIENNA/hg38/HG02154.hg38.cram	https://ftp.1000genomes.ebi.ac.uk/vol1/ftp/data_collections/1KG_ONT_VIENNA/t2t/HG02154.t2t.cram	Noyvert/Schloissnig	female	EAS
HG02155	https://ftp.1000genomes.ebi.ac.uk/vol1/ftp/data_collections/1KG_ONT_VIENNA/hg38/HG02155.hg38.cram	https://ftp.1000genomes.ebi.ac.uk/vol1/ftp/data_collections/1KG_ONT_VIENNA/t2t/HG02155.t2t.cram	Noyvert/Schloissnig	female	EAS
HG02156	https://ftp.1000genomes.ebi.ac.uk/vol1/ftp/data_collections/1KG_ONT_VIENNA/hg38/HG02156.hg38.cram	https://ftp.1000genomes.ebi.ac.uk/vol1/ftp/data_collections/1KG_ONT_VIENNA/t2t/HG02156.t2t.cram	Noyvert/Schloissnig	female	EAS
HG02164	https://ftp.1000genomes.ebi.ac.uk/vol1/ftp/data_collections/1KG_ONT_VIENNA/hg38/HG02164.hg38.cram	https://ftp.1000genomes.ebi.ac.uk/vol1/ftp/data_collections/1KG_ONT_VIENNA/t2t/HG02164.t2t.cram	Noyvert/Schloissnig	female	EAS
HG02165	https://ftp.1000genomes.ebi.ac.uk/vol1/ftp/data_collections/1KG_ONT_VIENNA/hg38/HG02165.hg38.cram	https://ftp.1000genomes.ebi.ac.uk/vol1/ftp/data_collections/1KG_ONT_VIENNA/t2t/HG02165.t2t.cram	Noyvert/Schloissnig	female	EAS
HG02178	https://ftp.1000genomes.ebi.ac.uk/vol1/ftp/data_collections/1KG_ONT_VIENNA/hg38/HG02178.hg38.cram	https://ftp.1000genomes.ebi.ac.uk/vol1/ftp/data_collections/1KG_ONT_VIENNA/t2t/HG02178.t2t.cram	Noyvert/Schloissnig	female	EAS
HG02180	https://ftp.1000genomes.ebi.ac.uk/vol1/ftp/data_collections/1KG_ONT_VIENNA/hg38/HG02180.hg38.cram	https://ftp.1000genomes.ebi.ac.uk/vol1/ftp/data_collections/1KG_ONT_VIENNA/t2t/HG02180.t2t.cram	Noyvert/Schloissnig	female	EAS
HG02182	https://ftp.1000genomes.ebi.ac.uk/vol1/ftp/data_collections/1KG_ONT_VIENNA/hg38/HG02182.hg38.cram	https://ftp.1000genomes.ebi.ac.uk/vol1/ftp/data_collections/1KG_ONT_VIENNA/t2t/HG02182.t2t.cram	Noyvert/Schloissnig	female	EAS
HG02184	https://ftp.1000genomes.ebi.ac.uk/vol1/ftp/data_collections/1KG_ONT_VIENNA/hg38/HG02184.hg38.cram	https://ftp.1000genomes.ebi.ac.uk/vol1/ftp/data_collections/1KG_ONT_VIENNA/t2t/HG02184.t2t.cram	Noyvert/Schloissnig	female	EAS
HG02189	https://ftp.1000genomes.ebi.ac.uk/vol1/ftp/data_collections/1KG_ONT_VIENNA/hg38/HG02189.hg38.cram	https://ftp.1000genomes.ebi.ac.uk/vol1/ftp/data_collections/1KG_ONT_VIENNA/t2t/HG02189.t2t.cram	Noyvert/Schloissnig	female	EAS
HG02223	https://ftp.1000genomes.ebi.ac.uk/vol1/ftp/data_collections/1KG_ONT_VIENNA/hg38/HG02223.hg38.cram	https://ftp.1000genomes.ebi.ac.uk/vol1/ftp/data_collections/1KG_ONT_VIENNA/t2t/HG02223.t2t.cram	Noyvert/Schloissnig	female	EUR
HG02224	https://ftp.1000genomes.ebi.ac.uk/vol1/ftp/data_collections/1KG_ONT_VIENNA/hg38/HG02224.hg38.cram	https://ftp.1000genomes.ebi.ac.uk/vol1/ftp/data_collections/1KG_ONT_VIENNA/t2t/HG02224.t2t.cram	Noyvert/Schloissnig	male	EUR
HG02231	https://ftp.1000genomes.ebi.ac.uk/vol1/ftp/data_collections/1KG_ONT_VIENNA/hg38/HG02231.hg38.cram	https://ftp.1000genomes.ebi.ac.uk/vol1/ftp/data_collections/1KG_ONT_VIENNA/t2t/HG02231.t2t.cram	Noyvert/Schloissnig	male	EUR
HG02238	https://ftp.1000genomes.ebi.ac.uk/vol1/ftp/data_collections/1KG_ONT_VIENNA/hg38/HG02238.hg38.cram	https://ftp.1000genomes.ebi.ac.uk/vol1/ftp/data_collections/1KG_ONT_VIENNA/t2t/HG02238.t2t.cram	Noyvert/Schloissnig	male	EUR
HG02239	https://ftp.1000genomes.ebi.ac.uk/vol1/ftp/data_collections/1KG_ONT_VIENNA/hg38/HG02239.hg38.cram	https://ftp.1000genomes.ebi.ac.uk/vol1/ftp/data_collections/1KG_ONT_VIENNA/t2t/HG02239.t2t.cram	Noyvert/Schloissnig	female	EUR
HG02250	https://ftp.1000genomes.ebi.ac.uk/vol1/ftp/data_collections/1KG_ONT_VIENNA/hg38/HG02250.hg38.cram	https://ftp.1000genomes.ebi.ac.uk/vol1/ftp/data_collections/1KG_ONT_VIENNA/t2t/HG02250.t2t.cram	Noyvert/Schloissnig	male	EAS
HG02253	https://ftp.1000genomes.ebi.ac.uk/vol1/ftp/data_collections/1KG_ONT_VIENNA/hg38/HG02253.hg38.cram	https://ftp.1000genomes.ebi.ac.uk/vol1/ftp/data_collections/1KG_ONT_VIENNA/t2t/HG02253.t2t.cram	Noyvert/Schloissnig	male	AMR
HG02265	https://ftp.1000genomes.ebi.ac.uk/vol1/ftp/data_collections/1KG_ONT_VIENNA/hg38/HG02265.hg38.cram	https://ftp.1000genomes.ebi.ac.uk/vol1/ftp/data_collections/1KG_ONT_VIENNA/t2t/HG02265.t2t.cram	Noyvert/Schloissnig	male	AMR
HG02266	https://ftp.1000genomes.ebi.ac.uk/vol1/ftp/data_collections/1KG_ONT_VIENNA/hg38/HG02266.hg38.cram	https://ftp.1000genomes.ebi.ac.uk/vol1/ftp/data_collections/1KG_ONT_VIENNA/t2t/HG02266.t2t.cram	Noyvert/Schloissnig	female	AMR
HG02271	https://ftp.1000genomes.ebi.ac.uk/vol1/ftp/data_collections/1KG_ONT_VIENNA/hg38/HG02271.hg38.cram	https://ftp.1000genomes.ebi.ac.uk/vol1/ftp/data_collections/1KG_ONT_VIENNA/t2t/HG02271.t2t.cram	Noyvert/Schloissnig	male	AMR
HG02274	https://ftp.1000genomes.ebi.ac.uk/vol1/ftp/data_collections/1KG_ONT_VIENNA/hg38/HG02274.hg38.cram	https://ftp.1000genomes.ebi.ac.uk/vol1/ftp/data_collections/1KG_ONT_VIENNA/t2t/HG02274.t2t.cram	Noyvert/Schloissnig	male	AMR
HG02275	https://ftp.1000genomes.ebi.ac.uk/vol1/ftp/data_collections/1KG_ONT_VIENNA/hg38/HG02275.hg38.cram	https://ftp.1000genomes.ebi.ac.uk/vol1/ftp/data_collections/1KG_ONT_VIENNA/t2t/HG02275.t2t.cram	Noyvert/Schloissnig	female	AMR
HG02277	https://ftp.1000genomes.ebi.ac.uk/vol1/ftp/data_collections/1KG_ONT_VIENNA/hg38/HG02277.hg38.cram	https://ftp.1000genomes.ebi.ac.uk/vol1/ftp/data_collections/1KG_ONT_VIENNA/t2t/HG02277.t2t.cram	Noyvert/Schloissnig	male	AMR
HG02283	https://ftp.1000genomes.ebi.ac.uk/vol1/ftp/data_collections/1KG_ONT_VIENNA/hg38/HG02283.hg38.cram	https://ftp.1000genomes.ebi.ac.uk/vol1/ftp/data_collections/1KG_ONT_VIENNA/t2t/HG02283.t2t.cram	Noyvert/Schloissnig	male	AFR
HG02284	https://ftp.1000genomes.ebi.ac.uk/vol1/ftp/data_collections/1KG_ONT_VIENNA/hg38/HG02284.hg38.cram	https://ftp.1000genomes.ebi.ac.uk/vol1/ftp/data_collections/1KG_ONT_VIENNA/t2t/HG02284.t2t.cram	Noyvert/Schloissnig	male	AFR
HG02285	https://ftp.1000genomes.ebi.ac.uk/vol1/ftp/data_collections/1KG_ONT_VIENNA/hg38/HG02285.hg38.cram	https://ftp.1000genomes.ebi.ac.uk/vol1/ftp/data_collections/1KG_ONT_VIENNA/t2t/HG02285.t2t.cram	Noyvert/Schloissnig	male	AMR
HG02291	https://ftp.1000genomes.ebi.ac.uk/vol1/ftp/data_collections/1KG_ONT_VIENNA/hg38/HG02291.hg38.cram	https://ftp.1000genomes.ebi.ac.uk/vol1/ftp/data_collections/1KG_ONT_VIENNA/t2t/HG02291.t2t.cram	Noyvert/Schloissnig	male	AMR
HG02292	https://ftp.1000genomes.ebi.ac.uk/vol1/ftp/data_collections/1KG_ONT_VIENNA/hg38/HG02292.hg38.cram	https://ftp.1000genomes.ebi.ac.uk/vol1/ftp/data_collections/1KG_ONT_VIENNA/t2t/HG02292.t2t.cram	Noyvert/Schloissnig	female	AMR
HG02307	https://ftp.1000genomes.ebi.ac.uk/vol1/ftp/data_collections/1KG_ONT_VIENNA/hg38/HG02307.hg38.cram	https://ftp.1000genomes.ebi.ac.uk/vol1/ftp/data_collections/1KG_ONT_VIENNA/t2t/HG02307.t2t.cram	Noyvert/Schloissnig	male	AFR
HG02308	https://ftp.1000genomes.ebi.ac.uk/vol1/ftp/data_collections/1KG_ONT_VIENNA/hg38/HG02308.hg38.cram	https://ftp.1000genomes.ebi.ac.uk/vol1/ftp/data_collections/1KG_ONT_VIENNA/t2t/HG02308.t2t.cram	Noyvert/Schloissnig	female	AFR
HG02309	https://ftp.1000genomes.ebi.ac.uk/vol1/ftp/data_collections/1KG_ONT_VIENNA/hg38/HG02309.hg38.cram	https://ftp.1000genomes.ebi.ac.uk/vol1/ftp/data_collections/1KG_ONT_VIENNA/t2t/HG02309.t2t.cram	Noyvert/Schloissnig	female	AFR
HG02314	https://ftp.1000genomes.ebi.ac.uk/vol1/ftp/data_collections/1KG_ONT_VIENNA/hg38/HG02314.hg38.cram	https://ftp.1000genomes.ebi.ac.uk/vol1/ftp/data_collections/1KG_ONT_VIENNA/t2t/HG02314.t2t.cram	Noyvert/Schloissnig	male	AFR
HG02318	https://ftp.1000genomes.ebi.ac.uk/vol1/ftp/data_collections/1KG_ONT_VIENNA/hg38/HG02318.hg38.cram	https://ftp.1000genomes.ebi.ac.uk/vol1/ftp/data_collections/1KG_ONT_VIENNA/t2t/HG02318.t2t.cram	Noyvert/Schloissnig	female	AFR
HG02325	https://ftp.1000genomes.ebi.ac.uk/vol1/ftp/data_collections/1KG_ONT_VIENNA/hg38/HG02325.hg38.cram	https://ftp.1000genomes.ebi.ac.uk/vol1/ftp/data_collections/1KG_ONT_VIENNA/t2t/HG02325.t2t.cram	Noyvert/Schloissnig	female	AFR
HG02332	https://ftp.1000genomes.ebi.ac.uk/vol1/ftp/data_collections/1KG_ONT_VIENNA/hg38/HG02332.hg38.cram	https://ftp.1000genomes.ebi.ac.uk/vol1/ftp/data_collections/1KG_ONT_VIENNA/t2t/HG02332.t2t.cram	Noyvert/Schloissnig	male	AFR
HG02337	https://ftp.1000genomes.ebi.ac.uk/vol1/ftp/data_collections/1KG_ONT_VIENNA/hg38/HG02337.hg38.cram	https://ftp.1000genomes.ebi.ac.uk/vol1/ftp/data_collections/1KG_ONT_VIENNA/t2t/HG02337.t2t.cram	Noyvert/Schloissnig	female	AFR
HG02364	https://ftp.1000genomes.ebi.ac.uk/vol1/ftp/data_collections/1KG_ONT_VIENNA/hg38/HG02364.hg38.cram	https://ftp.1000genomes.ebi.ac.uk/vol1/ftp/data_collections/1KG_ONT_VIENNA/t2t/HG02364.t2t.cram	Noyvert/Schloissnig	male	EAS
HG02367	https://ftp.1000genomes.ebi.ac.uk/vol1/ftp/data_collections/1KG_ONT_VIENNA/hg38/HG02367.hg38.cram	https://ftp.1000genomes.ebi.ac.uk/vol1/ftp/data_collections/1KG_ONT_VIENNA/t2t/HG02367.t2t.cram	Noyvert/Schloissnig	male	EAS
HG02372	https://ftp.1000genomes.ebi.ac.uk/vol1/ftp/data_collections/1KG_ONT_VIENNA/hg38/HG02372.hg38.cram	https://ftp.1000genomes.ebi.ac.uk/vol1/ftp/data_collections/1KG_ONT_VIENNA/t2t/HG02372.t2t.cram	Noyvert/Schloissnig	male	EAS
HG02382	https://ftp.1000genomes.ebi.ac.uk/vol1/ftp/data_collections/1KG_ONT_VIENNA/hg38/HG02382.hg38.cram	https://ftp.1000genomes.ebi.ac.uk/vol1/ftp/data_collections/1KG_ONT_VIENNA/t2t/HG02382.t2t.cram	Noyvert/Schloissnig	male	EAS
HG02384	https://ftp.1000genomes.ebi.ac.uk/vol1/ftp/data_collections/1KG_ONT_VIENNA/hg38/HG02384.hg38.cram	https://ftp.1000genomes.ebi.ac.uk/vol1/ftp/data_collections/1KG_ONT_VIENNA/t2t/HG02384.t2t.cram	Noyvert/Schloissnig	male	EAS
HG02390	https://ftp.1000genomes.ebi.ac.uk/vol1/ftp/data_collections/1KG_ONT_VIENNA/hg38/HG02390.hg38.cram	https://ftp.1000genomes.ebi.ac.uk/vol1/ftp/data_collections/1KG_ONT_VIENNA/t2t/HG02390.t2t.cram	Noyvert/Schloissnig	male	EAS
HG02402	https://ftp.1000genomes.ebi.ac.uk/vol1/ftp/data_collections/1KG_ONT_VIENNA/hg38/HG02402.hg38.cram	https://ftp.1000genomes.ebi.ac.uk/vol1/ftp/data_collections/1KG_ONT_VIENNA/t2t/HG02402.t2t.cram	Noyvert/Schloissnig	male	EAS
HG02410	https://ftp.1000genomes.ebi.ac.uk/vol1/ftp/data_collections/1KG_ONT_VIENNA/hg38/HG02410.hg38.cram	https://ftp.1000genomes.ebi.ac.uk/vol1/ftp/data_collections/1KG_ONT_VIENNA/t2t/HG02410.t2t.cram	Noyvert/Schloissnig	male	EAS
HG02420	https://ftp.1000genomes.ebi.ac.uk/vol1/ftp/data_collections/1KG_ONT_VIENNA/hg38/HG02420.hg38.cram	https://ftp.1000genomes.ebi.ac.uk/vol1/ftp/data_collections/1KG_ONT_VIENNA/t2t/HG02420.t2t.cram	Noyvert/Schloissnig	male	AFR
HG02429	https://ftp.1000genomes.ebi.ac.uk/vol1/ftp/data_collections/1KG_ONT_VIENNA/hg38/HG02429.hg38.cram	https://ftp.1000genomes.ebi.ac.uk/vol1/ftp/data_collections/1KG_ONT_VIENNA/t2t/HG02429.t2t.cram	Noyvert/Schloissnig	male	AFR
HG02442	https://ftp.1000genomes.ebi.ac.uk/vol1/ftp/data_collections/1KG_ONT_VIENNA/hg38/HG02442.hg38.cram	https://ftp.1000genomes.ebi.ac.uk/vol1/ftp/data_collections/1KG_ONT_VIENNA/t2t/HG02442.t2t.cram	Noyvert/Schloissnig	male	AFR
HG02445	https://ftp.1000genomes.ebi.ac.uk/vol1/ftp/data_collections/1KG_ONT_VIENNA/hg38/HG02445.hg38.cram	https://ftp.1000genomes.ebi.ac.uk/vol1/ftp/data_collections/1KG_ONT_VIENNA/t2t/HG02445.t2t.cram	Noyvert/Schloissnig	male	AFR
HG02455	https://ftp.1000genomes.ebi.ac.uk/vol1/ftp/data_collections/1KG_ONT_VIENNA/hg38/HG02455.hg38.cram	https://ftp.1000genomes.ebi.ac.uk/vol1/ftp/data_collections/1KG_ONT_VIENNA/t2t/HG02455.t2t.cram	Noyvert/Schloissnig	male	AFR
HG02477	https://ftp.1000genomes.ebi.ac.uk/vol1/ftp/data_collections/1KG_ONT_VIENNA/hg38/HG02477.hg38.cram	https://ftp.1000genomes.ebi.ac.uk/vol1/ftp/data_collections/1KG_ONT_VIENNA/t2t/HG02477.t2t.cram	Noyvert/Schloissnig	female	AFR
HG02478	https://ftp.1000genomes.ebi.ac.uk/vol1/ftp/data_collections/1KG_ONT_VIENNA/hg38/HG02478.hg38.cram	https://ftp.1000genomes.ebi.ac.uk/vol1/ftp/data_collections/1KG_ONT_VIENNA/t2t/HG02478.t2t.cram	Noyvert/Schloissnig	male	AFR
HG02485	https://ftp.1000genomes.ebi.ac.uk/vol1/ftp/data_collections/1KG_ONT_VIENNA/hg38/HG02485.hg38.cram	https://ftp.1000genomes.ebi.ac.uk/vol1/ftp/data_collections/1KG_ONT_VIENNA/t2t/HG02485.t2t.cram	Noyvert/Schloissnig	female	AFR
HG02490	https://ftp.1000genomes.ebi.ac.uk/vol1/ftp/data_collections/1KG_ONT_VIENNA/hg38/HG02490.hg38.cram	https://ftp.1000genomes.ebi.ac.uk/vol1/ftp/data_collections/1KG_ONT_VIENNA/t2t/HG02490.t2t.cram	Noyvert/Schloissnig	male	SAS
HG02493	https://ftp.1000genomes.ebi.ac.uk/vol1/ftp/data_collections/1KG_ONT_VIENNA/hg38/HG02493.hg38.cram	https://ftp.1000genomes.ebi.ac.uk/vol1/ftp/data_collections/1KG_ONT_VIENNA/t2t/HG02493.t2t.cram	Noyvert/Schloissnig	male	SAS
HG02494	https://ftp.1000genomes.ebi.ac.uk/vol1/ftp/data_collections/1KG_ONT_VIENNA/hg38/HG02494.hg38.cram	https://ftp.1000genomes.ebi.ac.uk/vol1/ftp/data_collections/1KG_ONT_VIENNA/t2t/HG02494.t2t.cram	Noyvert/Schloissnig	female	SAS
HG02496	https://ftp.1000genomes.ebi.ac.uk/vol1/ftp/data_collections/1KG_ONT_VIENNA/hg38/HG02496.hg38.cram	https://ftp.1000genomes.ebi.ac.uk/vol1/ftp/data_collections/1KG_ONT_VIENNA/t2t/HG02496.t2t.cram	Noyvert/Schloissnig	male	AFR
HG02521	https://ftp.1000genomes.ebi.ac.uk/vol1/ftp/data_collections/1KG_ONT_VIENNA/hg38/HG02521.hg38.cram	https://ftp.1000genomes.ebi.ac.uk/vol1/ftp/data_collections/1KG_ONT_VIENNA/t2t/HG02521.t2t.cram	Noyvert/Schloissnig	male	EAS
HG02522	https://ftp.1000genomes.ebi.ac.uk/vol1/ftp/data_collections/1KG_ONT_VIENNA/hg38/HG02522.hg38.cram	https://ftp.1000genomes.ebi.ac.uk/vol1/ftp/data_collections/1KG_ONT_VIENNA/t2t/HG02522.t2t.cram	Noyvert/Schloissnig	female	EAS
HG02524	https://ftp.1000genomes.ebi.ac.uk/vol1/ftp/data_collections/1KG_ONT_VIENNA/hg38/HG02524.hg38.cram	https://ftp.1000genomes.ebi.ac.uk/vol1/ftp/data_collections/1KG_ONT_VIENNA/t2t/HG02524.t2t.cram	Noyvert/Schloissnig	male	EAS
HG02545	https://ftp.1000genomes.ebi.ac.uk/vol1/ftp/data_collections/1KG_ONT_VIENNA/hg38/HG02545.hg38.cram	https://ftp.1000genomes.ebi.ac.uk/vol1/ftp/data_collections/1KG_ONT_VIENNA/t2t/HG02545.t2t.cram	Noyvert/Schloissnig	male	AFR
HG02546	https://ftp.1000genomes.ebi.ac.uk/vol1/ftp/data_collections/1KG_ONT_VIENNA/hg38/HG02546.hg38.cram	https://ftp.1000genomes.ebi.ac.uk/vol1/ftp/data_collections/1KG_ONT_VIENNA/t2t/HG02546.t2t.cram	Noyvert/Schloissnig	female	AFR
HG02554	https://ftp.1000genomes.ebi.ac.uk/vol1/ftp/data_collections/1KG_ONT_VIENNA/hg38/HG02554.hg38.cram	https://ftp.1000genomes.ebi.ac.uk/vol1/ftp/data_collections/1KG_ONT_VIENNA/t2t/HG02554.t2t.cram	Noyvert/Schloissnig	male	AFR
HG02558	https://ftp.1000genomes.ebi.ac.uk/vol1/ftp/data_collections/1KG_ONT_VIENNA/hg38/HG02558.hg38.cram	https://ftp.1000genomes.ebi.ac.uk/vol1/ftp/data_collections/1KG_ONT_VIENNA/t2t/HG02558.t2t.cram	Noyvert/Schloissnig	female	AFR
HG02561	https://ftp.1000genomes.ebi.ac.uk/vol1/ftp/data_collections/1KG_ONT_VIENNA/hg38/HG02561.hg38.cram	https://ftp.1000genomes.ebi.ac.uk/vol1/ftp/data_collections/1KG_ONT_VIENNA/t2t/HG02561.t2t.cram	Noyvert/Schloissnig	male	AFR
HG02562	https://ftp.1000genomes.ebi.ac.uk/vol1/ftp/data_collections/1KG_ONT_VIENNA/hg38/HG02562.hg38.cram	https://ftp.1000genomes.ebi.ac.uk/vol1/ftp/data_collections/1KG_ONT_VIENNA/t2t/HG02562.t2t.cram	Noyvert/Schloissnig	female	AFR
HG02568	https://ftp.1000genomes.ebi.ac.uk/vol1/ftp/data_collections/1KG_ONT_VIENNA/hg38/HG02568.hg38.cram	https://ftp.1000genomes.ebi.ac.uk/vol1/ftp/data_collections/1KG_ONT_VIENNA/t2t/HG02568.t2t.cram	Noyvert/Schloissnig	female	AFR
HG02573	https://ftp.1000genomes.ebi.ac.uk/vol1/ftp/data_collections/1KG_ONT_VIENNA/hg38/HG02573.hg38.cram	https://ftp.1000genomes.ebi.ac.uk/vol1/ftp/data_collections/1KG_ONT_VIENNA/t2t/HG02573.t2t.cram	Noyvert/Schloissnig	male	AFR
HG02577	https://ftp.1000genomes.ebi.ac.uk/vol1/ftp/data_collections/1KG_ONT_VIENNA/hg38/HG02577.hg38.cram	https://ftp.1000genomes.ebi.ac.uk/vol1/ftp/data_collections/1KG_ONT_VIENNA/t2t/HG02577.t2t.cram	Noyvert/Schloissnig	female	AFR
HG02580	https://ftp.1000genomes.ebi.ac.uk/vol1/ftp/data_collections/1KG_ONT_VIENNA/hg38/HG02580.hg38.cram	https://ftp.1000genomes.ebi.ac.uk/vol1/ftp/data_collections/1KG_ONT_VIENNA/t2t/HG02580.t2t.cram	Noyvert/Schloissnig	female	AFR
HG02582	https://ftp.1000genomes.ebi.ac.uk/vol1/ftp/data_collections/1KG_ONT_VIENNA/hg38/HG02582.hg38.cram	https://ftp.1000genomes.ebi.ac.uk/vol1/ftp/data_collections/1KG_ONT_VIENNA/t2t/HG02582.t2t.cram	Noyvert/Schloissnig	male	AFR
HG02585	https://ftp.1000genomes.ebi.ac.uk/vol1/ftp/data_collections/1KG_ONT_VIENNA/hg38/HG02585.hg38.cram	https://ftp.1000genomes.ebi.ac.uk/vol1/ftp/data_collections/1KG_ONT_VIENNA/t2t/HG02585.t2t.cram	Noyvert/Schloissnig	male	AFR
HG02588	https://ftp.1000genomes.ebi.ac.uk/vol1/ftp/data_collections/1KG_ONT_VIENNA/hg38/HG02588.hg38.cram	https://ftp.1000genomes.ebi.ac.uk/vol1/ftp/data_collections/1KG_ONT_VIENNA/t2t/HG02588.t2t.cram	Noyvert/Schloissnig	male	AFR
HG02595	https://ftp.1000genomes.ebi.ac.uk/vol1/ftp/data_collections/1KG_ONT_VIENNA/hg38/HG02595.hg38.cram	https://ftp.1000genomes.ebi.ac.uk/vol1/ftp/data_collections/1KG_ONT_VIENNA/t2t/HG02595.t2t.cram	Noyvert/Schloissnig	female	AFR
HG02597	https://ftp.1000genomes.ebi.ac.uk/vol1/ftp/data_collections/1KG_ONT_VIENNA/hg38/HG02597.hg38.cram	https://ftp.1000genomes.ebi.ac.uk/vol1/ftp/data_collections/1KG_ONT_VIENNA/t2t/HG02597.t2t.cram	Noyvert/Schloissnig	male	SAS
HG02600	https://ftp.1000genomes.ebi.ac.uk/vol1/ftp/data_collections/1KG_ONT_VIENNA/hg38/HG02600.hg38.cram	https://ftp.1000genomes.ebi.ac.uk/vol1/ftp/data_collections/1KG_ONT_VIENNA/t2t/HG02600.t2t.cram	Noyvert/Schloissnig	male	SAS
HG02604	https://ftp.1000genomes.ebi.ac.uk/vol1/ftp/data_collections/1KG_ONT_VIENNA/hg38/HG02604.hg38.cram	https://ftp.1000genomes.ebi.ac.uk/vol1/ftp/data_collections/1KG_ONT_VIENNA/t2t/HG02604.t2t.cram	Noyvert/Schloissnig	female	SAS
HG02611	https://ftp.1000genomes.ebi.ac.uk/vol1/ftp/data_collections/1KG_ONT_VIENNA/hg38/HG02611.hg38.cram	https://ftp.1000genomes.ebi.ac.uk/vol1/ftp/data_collections/1KG_ONT_VIENNA/t2t/HG02611.t2t.cram	Noyvert/Schloissnig	female	AFR
HG02634	https://ftp.1000genomes.ebi.ac.uk/vol1/ftp/data_collections/1KG_ONT_VIENNA/hg38/HG02634.hg38.cram	https://ftp.1000genomes.ebi.ac.uk/vol1/ftp/data_collections/1KG_ONT_VIENNA/t2t/HG02634.t2t.cram	Noyvert/Schloissnig	male	AFR
HG02635	https://ftp.1000genomes.ebi.ac.uk/vol1/ftp/data_collections/1KG_ONT_VIENNA/hg38/HG02635.hg38.cram	https://ftp.1000genomes.ebi.ac.uk/vol1/ftp/data_collections/1KG_ONT_VIENNA/t2t/HG02635.t2t.cram	Noyvert/Schloissnig	female	AFR
HG02643	https://ftp.1000genomes.ebi.ac.uk/vol1/ftp/data_collections/1KG_ONT_VIENNA/hg38/HG02643.hg38.cram	https://ftp.1000genomes.ebi.ac.uk/vol1/ftp/data_collections/1KG_ONT_VIENNA/t2t/HG02643.t2t.cram	Noyvert/Schloissnig	female	AFR
HG02657	https://ftp.1000genomes.ebi.ac.uk/vol1/ftp/data_collections/1KG_ONT_VIENNA/hg38/HG02657.hg38.cram	https://ftp.1000genomes.ebi.ac.uk/vol1/ftp/data_collections/1KG_ONT_VIENNA/t2t/HG02657.t2t.cram	Noyvert/Schloissnig	male	SAS
HG02661	https://ftp.1000genomes.ebi.ac.uk/vol1/ftp/data_collections/1KG_ONT_VIENNA/hg38/HG02661.hg38.cram	https://ftp.1000genomes.ebi.ac.uk/vol1/ftp/data_collections/1KG_ONT_VIENNA/t2t/HG02661.t2t.cram	Noyvert/Schloissnig	female	SAS
HG02678	https://ftp.1000genomes.ebi.ac.uk/vol1/ftp/data_collections/1KG_ONT_VIENNA/hg38/HG02678.hg38.cram	https://ftp.1000genomes.ebi.ac.uk/vol1/ftp/data_collections/1KG_ONT_VIENNA/t2t/HG02678.t2t.cram	Noyvert/Schloissnig	male	AFR
HG02679	https://ftp.1000genomes.ebi.ac.uk/vol1/ftp/data_collections/1KG_ONT_VIENNA/hg38/HG02679.hg38.cram	https://ftp.1000genomes.ebi.ac.uk/vol1/ftp/data_collections/1KG_ONT_VIENNA/t2t/HG02679.t2t.cram	Noyvert/Schloissnig	female	AFR
HG02681	https://ftp.1000genomes.ebi.ac.uk/vol1/ftp/data_collections/1KG_ONT_VIENNA/hg38/HG02681.hg38.cram	https://ftp.1000genomes.ebi.ac.uk/vol1/ftp/data_collections/1KG_ONT_VIENNA/t2t/HG02681.t2t.cram	Noyvert/Schloissnig	male	SAS
HG02684	https://ftp.1000genomes.ebi.ac.uk/vol1/ftp/data_collections/1KG_ONT_VIENNA/hg38/HG02684.hg38.cram	https://ftp.1000genomes.ebi.ac.uk/vol1/ftp/data_collections/1KG_ONT_VIENNA/t2t/HG02684.t2t.cram	Noyvert/Schloissnig	male	SAS
HG02685	https://ftp.1000genomes.ebi.ac.uk/vol1/ftp/data_collections/1KG_ONT_VIENNA/hg38/HG02685.hg38.cram	https://ftp.1000genomes.ebi.ac.uk/vol1/ftp/data_collections/1KG_ONT_VIENNA/t2t/HG02685.t2t.cram	Noyvert/Schloissnig	female	SAS
HG02687	https://ftp.1000genomes.ebi.ac.uk/vol1/ftp/data_collections/1KG_ONT_VIENNA/hg38/HG02687.hg38.cram	https://ftp.1000genomes.ebi.ac.uk/vol1/ftp/data_collections/1KG_ONT_VIENNA/t2t/HG02687.t2t.cram	Noyvert/Schloissnig	male	SAS
HG02688	https://ftp.1000genomes.ebi.ac.uk/vol1/ftp/data_collections/1KG_ONT_VIENNA/hg38/HG02688.hg38.cram	https://ftp.1000genomes.ebi.ac.uk/vol1/ftp/data_collections/1KG_ONT_VIENNA/t2t/HG02688.t2t.cram	Noyvert/Schloissnig	female	SAS
HG02690	https://ftp.1000genomes.ebi.ac.uk/vol1/ftp/data_collections/1KG_ONT_VIENNA/hg38/HG02690.hg38.cram	https://ftp.1000genomes.ebi.ac.uk/vol1/ftp/data_collections/1KG_ONT_VIENNA/t2t/HG02690.t2t.cram	Noyvert/Schloissnig	male	SAS
HG02691	https://ftp.1000genomes.ebi.ac.uk/vol1/ftp/data_collections/1KG_ONT_VIENNA/hg38/HG02691.hg38.cram	https://ftp.1000genomes.ebi.ac.uk/vol1/ftp/data_collections/1KG_ONT_VIENNA/t2t/HG02691.t2t.cram	Noyvert/Schloissnig	female	SAS
HG02697	https://ftp.1000genomes.ebi.ac.uk/vol1/ftp/data_collections/1KG_ONT_VIENNA/hg38/HG02697.hg38.cram	https://ftp.1000genomes.ebi.ac.uk/vol1/ftp/data_collections/1KG_ONT_VIENNA/t2t/HG02697.t2t.cram	Noyvert/Schloissnig	female	SAS
HG02703	https://ftp.1000genomes.ebi.ac.uk/vol1/ftp/data_collections/1KG_ONT_VIENNA/hg38/HG02703.hg38.cram	https://ftp.1000genomes.ebi.ac.uk/vol1/ftp/data_collections/1KG_ONT_VIENNA/t2t/HG02703.t2t.cram	Noyvert/Schloissnig	female	AFR
HG02715	https://ftp.1000genomes.ebi.ac.uk/vol1/ftp/data_collections/1KG_ONT_VIENNA/hg38/HG02715.hg38.cram	https://ftp.1000genomes.ebi.ac.uk/vol1/ftp/data_collections/1KG_ONT_VIENNA/t2t/HG02715.t2t.cram	Noyvert/Schloissnig	male	AFR
HG02721	https://ftp.1000genomes.ebi.ac.uk/vol1/ftp/data_collections/1KG_ONT_VIENNA/hg38/HG02721.hg38.cram	https://ftp.1000genomes.ebi.ac.uk/vol1/ftp/data_collections/1KG_ONT_VIENNA/t2t/HG02721.t2t.cram	Noyvert/Schloissnig	male	AFR
HG02724	https://ftp.1000genomes.ebi.ac.uk/vol1/ftp/data_collections/1KG_ONT_VIENNA/hg38/HG02724.hg38.cram	https://ftp.1000genomes.ebi.ac.uk/vol1/ftp/data_collections/1KG_ONT_VIENNA/t2t/HG02724.t2t.cram	Noyvert/Schloissnig	male	SAS
HG02727	https://ftp.1000genomes.ebi.ac.uk/vol1/ftp/data_collections/1KG_ONT_VIENNA/hg38/HG02727.hg38.cram	https://ftp.1000genomes.ebi.ac.uk/vol1/ftp/data_collections/1KG_ONT_VIENNA/t2t/HG02727.t2t.cram	Noyvert/Schloissnig	male	SAS
HG02728	https://ftp.1000genomes.ebi.ac.uk/vol1/ftp/data_collections/1KG_ONT_VIENNA/hg38/HG02728.hg38.cram	https://ftp.1000genomes.ebi.ac.uk/vol1/ftp/data_collections/1KG_ONT_VIENNA/t2t/HG02728.t2t.cram	Noyvert/Schloissnig	female	SAS
HG02737	https://ftp.1000genomes.ebi.ac.uk/vol1/ftp/data_collections/1KG_ONT_VIENNA/hg38/HG02737.hg38.cram	https://ftp.1000genomes.ebi.ac.uk/vol1/ftp/data_collections/1KG_ONT_VIENNA/t2t/HG02737.t2t.cram	Noyvert/Schloissnig	female	SAS
HG02768	https://ftp.1000genomes.ebi.ac.uk/vol1/ftp/data_collections/1KG_ONT_VIENNA/hg38/HG02768.hg38.cram	https://ftp.1000genomes.ebi.ac.uk/vol1/ftp/data_collections/1KG_ONT_VIENNA/t2t/HG02768.t2t.cram	Noyvert/Schloissnig	male	AFR
HG02771	https://ftp.1000genomes.ebi.ac.uk/vol1/ftp/data_collections/1KG_ONT_VIENNA/hg38/HG02771.hg38.cram	https://ftp.1000genomes.ebi.ac.uk/vol1/ftp/data_collections/1KG_ONT_VIENNA/t2t/HG02771.t2t.cram	Noyvert/Schloissnig	male	AFR
HG02781	https://ftp.1000genomes.ebi.ac.uk/vol1/ftp/data_collections/1KG_ONT_VIENNA/hg38/HG02781.hg38.cram	https://ftp.1000genomes.ebi.ac.uk/vol1/ftp/data_collections/1KG_ONT_VIENNA/t2t/HG02781.t2t.cram	Noyvert/Schloissnig	female	SAS
HG02789	https://ftp.1000genomes.ebi.ac.uk/vol1/ftp/data_collections/1KG_ONT_VIENNA/hg38/HG02789.hg38.cram	https://ftp.1000genomes.ebi.ac.uk/vol1/ftp/data_collections/1KG_ONT_VIENNA/t2t/HG02789.t2t.cram	Noyvert/Schloissnig	male	SAS
HG02793	https://ftp.1000genomes.ebi.ac.uk/vol1/ftp/data_collections/1KG_ONT_VIENNA/hg38/HG02793.hg38.cram	https://ftp.1000genomes.ebi.ac.uk/vol1/ftp/data_collections/1KG_ONT_VIENNA/t2t/HG02793.t2t.cram	Noyvert/Schloissnig	female	SAS
HG02805	https://ftp.1000genomes.ebi.ac.uk/vol1/ftp/data_collections/1KG_ONT_VIENNA/hg38/HG02805.hg38.cram	https://ftp.1000genomes.ebi.ac.uk/vol1/ftp/data_collections/1KG_ONT_VIENNA/t2t/HG02805.t2t.cram	Noyvert/Schloissnig	female	AFR
HG02836	https://ftp.1000genomes.ebi.ac.uk/vol1/ftp/data_collections/1KG_ONT_VIENNA/hg38/HG02836.hg38.cram	https://ftp.1000genomes.ebi.ac.uk/vol1/ftp/data_collections/1KG_ONT_VIENNA/t2t/HG02836.t2t.cram	Noyvert/Schloissnig	male	AFR
HG02895	https://ftp.1000genomes.ebi.ac.uk/vol1/ftp/data_collections/1KG_ONT_VIENNA/hg38/HG02895.hg38.cram	https://ftp.1000genomes.ebi.ac.uk/vol1/ftp/data_collections/1KG_ONT_VIENNA/t2t/HG02895.t2t.cram	Noyvert/Schloissnig	male	AFR
HG02922	https://ftp.1000genomes.ebi.ac.uk/vol1/ftp/data_collections/1KG_ONT_VIENNA/hg38/HG02922.hg38.cram	https://ftp.1000genomes.ebi.ac.uk/vol1/ftp/data_collections/1KG_ONT_VIENNA/t2t/HG02922.t2t.cram	Noyvert/Schloissnig	female	AFR
HG02938	https://ftp.1000genomes.ebi.ac.uk/vol1/ftp/data_collections/1KG_ONT_VIENNA/hg38/HG02938.hg38.cram	https://ftp.1000genomes.ebi.ac.uk/vol1/ftp/data_collections/1KG_ONT_VIENNA/t2t/HG02938.t2t.cram	Noyvert/Schloissnig	male	AFR
HG02943	https://ftp.1000genomes.ebi.ac.uk/vol1/ftp/data_collections/1KG_ONT_VIENNA/hg38/HG02943.hg38.cram	https://ftp.1000genomes.ebi.ac.uk/vol1/ftp/data_collections/1KG_ONT_VIENNA/t2t/HG02943.t2t.cram	Noyvert/Schloissnig	female	AFR
HG02944	https://ftp.1000genomes.ebi.ac.uk/vol1/ftp/data_collections/1KG_ONT_VIENNA/hg38/HG02944.hg38.cram	https://ftp.1000genomes.ebi.ac.uk/vol1/ftp/data_collections/1KG_ONT_VIENNA/t2t/HG02944.t2t.cram	Noyvert/Schloissnig	male	AFR
HG02953	https://ftp.1000genomes.ebi.ac.uk/vol1/ftp/data_collections/1KG_ONT_VIENNA/hg38/HG02953.hg38.cram	https://ftp.1000genomes.ebi.ac.uk/vol1/ftp/data_collections/1KG_ONT_VIENNA/t2t/HG02953.t2t.cram	Noyvert/Schloissnig	male	AFR
HG02970	https://ftp.1000genomes.ebi.ac.uk/vol1/ftp/data_collections/1KG_ONT_VIENNA/hg38/HG02970.hg38.cram	https://ftp.1000genomes.ebi.ac.uk/vol1/ftp/data_collections/1KG_ONT_VIENNA/t2t/HG02970.t2t.cram	Noyvert/Schloissnig	female	AFR
HG02971	https://ftp.1000genomes.ebi.ac.uk/vol1/ftp/data_collections/1KG_ONT_VIENNA/hg38/HG02971.hg38.cram	https://ftp.1000genomes.ebi.ac.uk/vol1/ftp/data_collections/1KG_ONT_VIENNA/t2t/HG02971.t2t.cram	Noyvert/Schloissnig	male	AFR
HG02976	https://ftp.1000genomes.ebi.ac.uk/vol1/ftp/data_collections/1KG_ONT_VIENNA/hg38/HG02976.hg38.cram	https://ftp.1000genomes.ebi.ac.uk/vol1/ftp/data_collections/1KG_ONT_VIENNA/t2t/HG02976.t2t.cram	Noyvert/Schloissnig	female	AFR
HG02982	https://ftp.1000genomes.ebi.ac.uk/vol1/ftp/data_collections/1KG_ONT_VIENNA/hg38/HG02982.hg38.cram	https://ftp.1000genomes.ebi.ac.uk/vol1/ftp/data_collections/1KG_ONT_VIENNA/t2t/HG02982.t2t.cram	Noyvert/Schloissnig	male	AFR
HG02983	https://ftp.1000genomes.ebi.ac.uk/vol1/ftp/data_collections/1KG_ONT_VIENNA/hg38/HG02983.hg38.cram	https://ftp.1000genomes.ebi.ac.uk/vol1/ftp/data_collections/1KG_ONT_VIENNA/t2t/HG02983.t2t.cram	Noyvert/Schloissnig	female	AFR
HG03009	https://ftp.1000genomes.ebi.ac.uk/vol1/ftp/data_collections/1KG_ONT_VIENNA/hg38/HG03009.hg38.cram	https://ftp.1000genomes.ebi.ac.uk/vol1/ftp/data_collections/1KG_ONT_VIENNA/t2t/HG03009.t2t.cram	Noyvert/Schloissnig	male	SAS
HG03015	https://ftp.1000genomes.ebi.ac.uk/vol1/ftp/data_collections/1KG_ONT_VIENNA/hg38/HG03015.hg38.cram	https://ftp.1000genomes.ebi.ac.uk/vol1/ftp/data_collections/1KG_ONT_VIENNA/t2t/HG03015.t2t.cram	Noyvert/Schloissnig	male	SAS
HG03016	https://ftp.1000genomes.ebi.ac.uk/vol1/ftp/data_collections/1KG_ONT_VIENNA/hg38/HG03016.hg38.cram	https://ftp.1000genomes.ebi.ac.uk/vol1/ftp/data_collections/1KG_ONT_VIENNA/t2t/HG03016.t2t.cram	Noyvert/Schloissnig	female	SAS
HG03019	https://ftp.1000genomes.ebi.ac.uk/vol1/ftp/data_collections/1KG_ONT_VIENNA/hg38/HG03019.hg38.cram	https://ftp.1000genomes.ebi.ac.uk/vol1/ftp/data_collections/1KG_ONT_VIENNA/t2t/HG03019.t2t.cram	Noyvert/Schloissnig	female	SAS
HG03024	https://ftp.1000genomes.ebi.ac.uk/vol1/ftp/data_collections/1KG_ONT_VIENNA/hg38/HG03024.hg38.cram	https://ftp.1000genomes.ebi.ac.uk/vol1/ftp/data_collections/1KG_ONT_VIENNA/t2t/HG03024.t2t.cram	Noyvert/Schloissnig	male	AFR
HG03028	https://ftp.1000genomes.ebi.ac.uk/vol1/ftp/data_collections/1KG_ONT_VIENNA/hg38/HG03028.hg38.cram	https://ftp.1000genomes.ebi.ac.uk/vol1/ftp/data_collections/1KG_ONT_VIENNA/t2t/HG03028.t2t.cram	Noyvert/Schloissnig	female	AFR
HG03039	https://ftp.1000genomes.ebi.ac.uk/vol1/ftp/data_collections/1KG_ONT_VIENNA/hg38/HG03039.hg38.cram	https://ftp.1000genomes.ebi.ac.uk/vol1/ftp/data_collections/1KG_ONT_VIENNA/t2t/HG03039.t2t.cram	Noyvert/Schloissnig	male	AFR
HG03048	https://ftp.1000genomes.ebi.ac.uk/vol1/ftp/data_collections/1KG_ONT_VIENNA/hg38/HG03048.hg38.cram	https://ftp.1000genomes.ebi.ac.uk/vol1/ftp/data_collections/1KG_ONT_VIENNA/t2t/HG03048.t2t.cram	Noyvert/Schloissnig	male	AFR
HG03052	https://ftp.1000genomes.ebi.ac.uk/vol1/ftp/data_collections/1KG_ONT_VIENNA/hg38/HG03052.hg38.cram	https://ftp.1000genomes.ebi.ac.uk/vol1/ftp/data_collections/1KG_ONT_VIENNA/t2t/HG03052.t2t.cram	Noyvert/Schloissnig	female	AFR
HG03057	https://ftp.1000genomes.ebi.ac.uk/vol1/ftp/data_collections/1KG_ONT_VIENNA/hg38/HG03057.hg38.cram	https://ftp.1000genomes.ebi.ac.uk/vol1/ftp/data_collections/1KG_ONT_VIENNA/t2t/HG03057.t2t.cram	Noyvert/Schloissnig	male	AFR
HG03058	https://ftp.1000genomes.ebi.ac.uk/vol1/ftp/data_collections/1KG_ONT_VIENNA/hg38/HG03058.hg38.cram	https://ftp.1000genomes.ebi.ac.uk/vol1/ftp/data_collections/1KG_ONT_VIENNA/t2t/HG03058.t2t.cram	Noyvert/Schloissnig	female	AFR
HG03060	https://ftp.1000genomes.ebi.ac.uk/vol1/ftp/data_collections/1KG_ONT_VIENNA/hg38/HG03060.hg38.cram	https://ftp.1000genomes.ebi.ac.uk/vol1/ftp/data_collections/1KG_ONT_VIENNA/t2t/HG03060.t2t.cram	Noyvert/Schloissnig	male	AFR
HG03066	https://ftp.1000genomes.ebi.ac.uk/vol1/ftp/data_collections/1KG_ONT_VIENNA/hg38/HG03066.hg38.cram	https://ftp.1000genomes.ebi.ac.uk/vol1/ftp/data_collections/1KG_ONT_VIENNA/t2t/HG03066.t2t.cram	Noyvert/Schloissnig	male	AFR
HG03073	https://ftp.1000genomes.ebi.ac.uk/vol1/ftp/data_collections/1KG_ONT_VIENNA/hg38/HG03073.hg38.cram	https://ftp.1000genomes.ebi.ac.uk/vol1/ftp/data_collections/1KG_ONT_VIENNA/t2t/HG03073.t2t.cram	Noyvert/Schloissnig	female	AFR
HG03074	https://ftp.1000genomes.ebi.ac.uk/vol1/ftp/data_collections/1KG_ONT_VIENNA/hg38/HG03074.hg38.cram	https://ftp.1000genomes.ebi.ac.uk/vol1/ftp/data_collections/1KG_ONT_VIENNA/t2t/HG03074.t2t.cram	Noyvert/Schloissnig	male	AFR
HG03076	https://ftp.1000genomes.ebi.ac.uk/vol1/ftp/data_collections/1KG_ONT_VIENNA/hg38/HG03076.hg38.cram	https://ftp.1000genomes.ebi.ac.uk/vol1/ftp/data_collections/1KG_ONT_VIENNA/t2t/HG03076.t2t.cram	Noyvert/Schloissnig	female	AFR
HG03077	https://ftp.1000genomes.ebi.ac.uk/vol1/ftp/data_collections/1KG_ONT_VIENNA/hg38/HG03077.hg38.cram	https://ftp.1000genomes.ebi.ac.uk/vol1/ftp/data_collections/1KG_ONT_VIENNA/t2t/HG03077.t2t.cram	Noyvert/Schloissnig	male	AFR
HG03081	https://ftp.1000genomes.ebi.ac.uk/vol1/ftp/data_collections/1KG_ONT_VIENNA/hg38/HG03081.hg38.cram	https://ftp.1000genomes.ebi.ac.uk/vol1/ftp/data_collections/1KG_ONT_VIENNA/t2t/HG03081.t2t.cram	Noyvert/Schloissnig	male	AFR
HG03085	https://ftp.1000genomes.ebi.ac.uk/vol1/ftp/data_collections/1KG_ONT_VIENNA/hg38/HG03085.hg38.cram	https://ftp.1000genomes.ebi.ac.uk/vol1/ftp/data_collections/1KG_ONT_VIENNA/t2t/HG03085.t2t.cram	Noyvert/Schloissnig	female	AFR
HG03091	https://ftp.1000genomes.ebi.ac.uk/vol1/ftp/data_collections/1KG_ONT_VIENNA/hg38/HG03091.hg38.cram	https://ftp.1000genomes.ebi.ac.uk/vol1/ftp/data_collections/1KG_ONT_VIENNA/t2t/HG03091.t2t.cram	Noyvert/Schloissnig	female	AFR
HG03097	https://ftp.1000genomes.ebi.ac.uk/vol1/ftp/data_collections/1KG_ONT_VIENNA/hg38/HG03097.hg38.cram	https://ftp.1000genomes.ebi.ac.uk/vol1/ftp/data_collections/1KG_ONT_VIENNA/t2t/HG03097.t2t.cram	Noyvert/Schloissnig	female	AFR
HG03100	https://ftp.1000genomes.ebi.ac.uk/vol1/ftp/data_collections/1KG_ONT_VIENNA/hg38/HG03100.hg38.cram	https://ftp.1000genomes.ebi.ac.uk/vol1/ftp/data_collections/1KG_ONT_VIENNA/t2t/HG03100.t2t.cram	Noyvert/Schloissnig	male	AFR
HG03103	https://ftp.1000genomes.ebi.ac.uk/vol1/ftp/data_collections/1KG_ONT_VIENNA/hg38/HG03103.hg38.cram	https://ftp.1000genomes.ebi.ac.uk/vol1/ftp/data_collections/1KG_ONT_VIENNA/t2t/HG03103.t2t.cram	Noyvert/Schloissnig	male	AFR
HG03105	https://ftp.1000genomes.ebi.ac.uk/vol1/ftp/data_collections/1KG_ONT_VIENNA/hg38/HG03105.hg38.cram	https://ftp.1000genomes.ebi.ac.uk/vol1/ftp/data_collections/1KG_ONT_VIENNA/t2t/HG03105.t2t.cram	Noyvert/Schloissnig	female	AFR
HG03108	https://ftp.1000genomes.ebi.ac.uk/vol1/ftp/data_collections/1KG_ONT_VIENNA/hg38/HG03108.hg38.cram	https://ftp.1000genomes.ebi.ac.uk/vol1/ftp/data_collections/1KG_ONT_VIENNA/t2t/HG03108.t2t.cram	Noyvert/Schloissnig	female	AFR
HG03109	https://ftp.1000genomes.ebi.ac.uk/vol1/ftp/data_collections/1KG_ONT_VIENNA/hg38/HG03109.hg38.cram	https://ftp.1000genomes.ebi.ac.uk/vol1/ftp/data_collections/1KG_ONT_VIENNA/t2t/HG03109.t2t.cram	Noyvert/Schloissnig	male	AFR
HG03111	https://ftp.1000genomes.ebi.ac.uk/vol1/ftp/data_collections/1KG_ONT_VIENNA/hg38/HG03111.hg38.cram	https://ftp.1000genomes.ebi.ac.uk/vol1/ftp/data_collections/1KG_ONT_VIENNA/t2t/HG03111.t2t.cram	Noyvert/Schloissnig	female	AFR
HG03112	https://ftp.1000genomes.ebi.ac.uk/vol1/ftp/data_collections/1KG_ONT_VIENNA/hg38/HG03112.hg38.cram	https://ftp.1000genomes.ebi.ac.uk/vol1/ftp/data_collections/1KG_ONT_VIENNA/t2t/HG03112.t2t.cram	Noyvert/Schloissnig	male	AFR
HG03114	https://ftp.1000genomes.ebi.ac.uk/vol1/ftp/data_collections/1KG_ONT_VIENNA/hg38/HG03114.hg38.cram	https://ftp.1000genomes.ebi.ac.uk/vol1/ftp/data_collections/1KG_ONT_VIENNA/t2t/HG03114.t2t.cram	Noyvert/Schloissnig	female	AFR
HG03115	https://ftp.1000genomes.ebi.ac.uk/vol1/ftp/data_collections/1KG_ONT_VIENNA/hg38/HG03115.hg38.cram	https://ftp.1000genomes.ebi.ac.uk/vol1/ftp/data_collections/1KG_ONT_VIENNA/t2t/HG03115.t2t.cram	Noyvert/Schloissnig	male	AFR
HG03117	https://ftp.1000genomes.ebi.ac.uk/vol1/ftp/data_collections/1KG_ONT_VIENNA/hg38/HG03117.hg38.cram	https://ftp.1000genomes.ebi.ac.uk/vol1/ftp/data_collections/1KG_ONT_VIENNA/t2t/HG03117.t2t.cram	Noyvert/Schloissnig	female	AFR
HG03124	https://ftp.1000genomes.ebi.ac.uk/vol1/ftp/data_collections/1KG_ONT_VIENNA/hg38/HG03124.hg38.cram	https://ftp.1000genomes.ebi.ac.uk/vol1/ftp/data_collections/1KG_ONT_VIENNA/t2t/HG03124.t2t.cram	Noyvert/Schloissnig	male	AFR
HG03127	https://ftp.1000genomes.ebi.ac.uk/vol1/ftp/data_collections/1KG_ONT_VIENNA/hg38/HG03127.hg38.cram	https://ftp.1000genomes.ebi.ac.uk/vol1/ftp/data_collections/1KG_ONT_VIENNA/t2t/HG03127.t2t.cram	Noyvert/Schloissnig	male	AFR
HG03130	https://ftp.1000genomes.ebi.ac.uk/vol1/ftp/data_collections/1KG_ONT_VIENNA/hg38/HG03130.hg38.cram	https://ftp.1000genomes.ebi.ac.uk/vol1/ftp/data_collections/1KG_ONT_VIENNA/t2t/HG03130.t2t.cram	Noyvert/Schloissnig	male	AFR
HG03132	https://ftp.1000genomes.ebi.ac.uk/vol1/ftp/data_collections/1KG_ONT_VIENNA/hg38/HG03132.hg38.cram	https://ftp.1000genomes.ebi.ac.uk/vol1/ftp/data_collections/1KG_ONT_VIENNA/t2t/HG03132.t2t.cram	Noyvert/Schloissnig	female	AFR
HG03133	https://ftp.1000genomes.ebi.ac.uk/vol1/ftp/data_collections/1KG_ONT_VIENNA/hg38/HG03133.hg38.cram	https://ftp.1000genomes.ebi.ac.uk/vol1/ftp/data_collections/1KG_ONT_VIENNA/t2t/HG03133.t2t.cram	Noyvert/Schloissnig	male	AFR
HG03159	https://ftp.1000genomes.ebi.ac.uk/vol1/ftp/data_collections/1KG_ONT_VIENNA/hg38/HG03159.hg38.cram	https://ftp.1000genomes.ebi.ac.uk/vol1/ftp/data_collections/1KG_ONT_VIENNA/t2t/HG03159.t2t.cram	Noyvert/Schloissnig	female	AFR
HG03163	https://ftp.1000genomes.ebi.ac.uk/vol1/ftp/data_collections/1KG_ONT_VIENNA/hg38/HG03163.hg38.cram	https://ftp.1000genomes.ebi.ac.uk/vol1/ftp/data_collections/1KG_ONT_VIENNA/t2t/HG03163.t2t.cram	Noyvert/Schloissnig	male	AFR
HG03171	https://ftp.1000genomes.ebi.ac.uk/vol1/ftp/data_collections/1KG_ONT_VIENNA/hg38/HG03171.hg38.cram	https://ftp.1000genomes.ebi.ac.uk/vol1/ftp/data_collections/1KG_ONT_VIENNA/t2t/HG03171.t2t.cram	Noyvert/Schloissnig	female	AFR
HG03172	https://ftp.1000genomes.ebi.ac.uk/vol1/ftp/data_collections/1KG_ONT_VIENNA/hg38/HG03172.hg38.cram	https://ftp.1000genomes.ebi.ac.uk/vol1/ftp/data_collections/1KG_ONT_VIENNA/t2t/HG03172.t2t.cram	Noyvert/Schloissnig	male	AFR
HG03189	https://ftp.1000genomes.ebi.ac.uk/vol1/ftp/data_collections/1KG_ONT_VIENNA/hg38/HG03189.hg38.cram	https://ftp.1000genomes.ebi.ac.uk/vol1/ftp/data_collections/1KG_ONT_VIENNA/t2t/HG03189.t2t.cram	Noyvert/Schloissnig	female	AFR
HG03193	https://ftp.1000genomes.ebi.ac.uk/vol1/ftp/data_collections/1KG_ONT_VIENNA/hg38/HG03193.hg38.cram	https://ftp.1000genomes.ebi.ac.uk/vol1/ftp/data_collections/1KG_ONT_VIENNA/t2t/HG03193.t2t.cram	Noyvert/Schloissnig	male	AFR
HG03198	https://ftp.1000genomes.ebi.ac.uk/vol1/ftp/data_collections/1KG_ONT_VIENNA/hg38/HG03198.hg38.cram	https://ftp.1000genomes.ebi.ac.uk/vol1/ftp/data_collections/1KG_ONT_VIENNA/t2t/HG03198.t2t.cram	Noyvert/Schloissnig	female	AFR
HG03199	https://ftp.1000genomes.ebi.ac.uk/vol1/ftp/data_collections/1KG_ONT_VIENNA/hg38/HG03199.hg38.cram	https://ftp.1000genomes.ebi.ac.uk/vol1/ftp/data_collections/1KG_ONT_VIENNA/t2t/HG03199.t2t.cram	Noyvert/Schloissnig	male	AFR
HG03212	https://ftp.1000genomes.ebi.ac.uk/vol1/ftp/data_collections/1KG_ONT_VIENNA/hg38/HG03212.hg38.cram	https://ftp.1000genomes.ebi.ac.uk/vol1/ftp/data_collections/1KG_ONT_VIENNA/t2t/HG03212.t2t.cram	Noyvert/Schloissnig	female	AFR
HG03228	https://ftp.1000genomes.ebi.ac.uk/vol1/ftp/data_collections/1KG_ONT_VIENNA/hg38/HG03228.hg38.cram	https://ftp.1000genomes.ebi.ac.uk/vol1/ftp/data_collections/1KG_ONT_VIENNA/t2t/HG03228.t2t.cram	Noyvert/Schloissnig	male	SAS
HG03238	https://ftp.1000genomes.ebi.ac.uk/vol1/ftp/data_collections/1KG_ONT_VIENNA/hg38/HG03238.hg38.cram	https://ftp.1000genomes.ebi.ac.uk/vol1/ftp/data_collections/1KG_ONT_VIENNA/t2t/HG03238.t2t.cram	Noyvert/Schloissnig	female	SAS
HG03240	https://ftp.1000genomes.ebi.ac.uk/vol1/ftp/data_collections/1KG_ONT_VIENNA/hg38/HG03240.hg38.cram	https://ftp.1000genomes.ebi.ac.uk/vol1/ftp/data_collections/1KG_ONT_VIENNA/t2t/HG03240.t2t.cram	Noyvert/Schloissnig	male	AFR
HG03241	https://ftp.1000genomes.ebi.ac.uk/vol1/ftp/data_collections/1KG_ONT_VIENNA/hg38/HG03241.hg38.cram	https://ftp.1000genomes.ebi.ac.uk/vol1/ftp/data_collections/1KG_ONT_VIENNA/t2t/HG03241.t2t.cram	Noyvert/Schloissnig	female	AFR
HG03247	https://ftp.1000genomes.ebi.ac.uk/vol1/ftp/data_collections/1KG_ONT_VIENNA/hg38/HG03247.hg38.cram	https://ftp.1000genomes.ebi.ac.uk/vol1/ftp/data_collections/1KG_ONT_VIENNA/t2t/HG03247.t2t.cram	Noyvert/Schloissnig	female	AFR
HG03258	https://ftp.1000genomes.ebi.ac.uk/vol1/ftp/data_collections/1KG_ONT_VIENNA/hg38/HG03258.hg38.cram	https://ftp.1000genomes.ebi.ac.uk/vol1/ftp/data_collections/1KG_ONT_VIENNA/t2t/HG03258.t2t.cram	Noyvert/Schloissnig	male	AFR
HG03265	https://ftp.1000genomes.ebi.ac.uk/vol1/ftp/data_collections/1KG_ONT_VIENNA/hg38/HG03265.hg38.cram	https://ftp.1000genomes.ebi.ac.uk/vol1/ftp/data_collections/1KG_ONT_VIENNA/t2t/HG03265.t2t.cram	Noyvert/Schloissnig	male	AFR
HG03300	https://ftp.1000genomes.ebi.ac.uk/vol1/ftp/data_collections/1KG_ONT_VIENNA/hg38/HG03300.hg38.cram	https://ftp.1000genomes.ebi.ac.uk/vol1/ftp/data_collections/1KG_ONT_VIENNA/t2t/HG03300.t2t.cram	Noyvert/Schloissnig	female	AFR
HG03301	https://ftp.1000genomes.ebi.ac.uk/vol1/ftp/data_collections/1KG_ONT_VIENNA/hg38/HG03301.hg38.cram	https://ftp.1000genomes.ebi.ac.uk/vol1/ftp/data_collections/1KG_ONT_VIENNA/t2t/HG03301.t2t.cram	Noyvert/Schloissnig	male	AFR
HG03303	https://ftp.1000genomes.ebi.ac.uk/vol1/ftp/data_collections/1KG_ONT_VIENNA/hg38/HG03303.hg38.cram	https://ftp.1000genomes.ebi.ac.uk/vol1/ftp/data_collections/1KG_ONT_VIENNA/t2t/HG03303.t2t.cram	Noyvert/Schloissnig	female	AFR
HG03307	https://ftp.1000genomes.ebi.ac.uk/vol1/ftp/data_collections/1KG_ONT_VIENNA/hg38/HG03307.hg38.cram	https://ftp.1000genomes.ebi.ac.uk/vol1/ftp/data_collections/1KG_ONT_VIENNA/t2t/HG03307.t2t.cram	Noyvert/Schloissnig	male	AFR
HG03311	https://ftp.1000genomes.ebi.ac.uk/vol1/ftp/data_collections/1KG_ONT_VIENNA/hg38/HG03311.hg38.cram	https://ftp.1000genomes.ebi.ac.uk/vol1/ftp/data_collections/1KG_ONT_VIENNA/t2t/HG03311.t2t.cram	Noyvert/Schloissnig	male	AFR
HG03342	https://ftp.1000genomes.ebi.ac.uk/vol1/ftp/data_collections/1KG_ONT_VIENNA/hg38/HG03342.hg38.cram	https://ftp.1000genomes.ebi.ac.uk/vol1/ftp/data_collections/1KG_ONT_VIENNA/t2t/HG03342.t2t.cram	Noyvert/Schloissnig	female	AFR
HG03361	https://ftp.1000genomes.ebi.ac.uk/vol1/ftp/data_collections/1KG_ONT_VIENNA/hg38/HG03361.hg38.cram	https://ftp.1000genomes.ebi.ac.uk/vol1/ftp/data_collections/1KG_ONT_VIENNA/t2t/HG03361.t2t.cram	Noyvert/Schloissnig	male	AFR
HG03372	https://ftp.1000genomes.ebi.ac.uk/vol1/ftp/data_collections/1KG_ONT_VIENNA/hg38/HG03372.hg38.cram	https://ftp.1000genomes.ebi.ac.uk/vol1/ftp/data_collections/1KG_ONT_VIENNA/t2t/HG03372.t2t.cram	Noyvert/Schloissnig	female	AFR
HG03373	https://ftp.1000genomes.ebi.ac.uk/vol1/ftp/data_collections/1KG_ONT_VIENNA/hg38/HG03373.hg38.cram	https://ftp.1000genomes.ebi.ac.uk/vol1/ftp/data_collections/1KG_ONT_VIENNA/t2t/HG03373.t2t.cram	Noyvert/Schloissnig	male	AFR
HG03383	https://ftp.1000genomes.ebi.ac.uk/vol1/ftp/data_collections/1KG_ONT_VIENNA/hg38/HG03383.hg38.cram	https://ftp.1000genomes.ebi.ac.uk/vol1/ftp/data_collections/1KG_ONT_VIENNA/t2t/HG03383.t2t.cram	Noyvert/Schloissnig	female	AFR
HG03388	https://ftp.1000genomes.ebi.ac.uk/vol1/ftp/data_collections/1KG_ONT_VIENNA/hg38/HG03388.hg38.cram	https://ftp.1000genomes.ebi.ac.uk/vol1/ftp/data_collections/1KG_ONT_VIENNA/t2t/HG03388.t2t.cram	Noyvert/Schloissnig	male	AFR
HG03391	https://ftp.1000genomes.ebi.ac.uk/vol1/ftp/data_collections/1KG_ONT_VIENNA/hg38/HG03391.hg38.cram	https://ftp.1000genomes.ebi.ac.uk/vol1/ftp/data_collections/1KG_ONT_VIENNA/t2t/HG03391.t2t.cram	Noyvert/Schloissnig	male	AFR
HG03393	https://ftp.1000genomes.ebi.ac.uk/vol1/ftp/data_collections/1KG_ONT_VIENNA/hg38/HG03393.hg38.cram	https://ftp.1000genomes.ebi.ac.uk/vol1/ftp/data_collections/1KG_ONT_VIENNA/t2t/HG03393.t2t.cram	Noyvert/Schloissnig	female	AFR
HG03394	https://ftp.1000genomes.ebi.ac.uk/vol1/ftp/data_collections/1KG_ONT_VIENNA/hg38/HG03394.hg38.cram	https://ftp.1000genomes.ebi.ac.uk/vol1/ftp/data_collections/1KG_ONT_VIENNA/t2t/HG03394.t2t.cram	Noyvert/Schloissnig	male	AFR
HG03397	https://ftp.1000genomes.ebi.ac.uk/vol1/ftp/data_collections/1KG_ONT_VIENNA/hg38/HG03397.hg38.cram	https://ftp.1000genomes.ebi.ac.uk/vol1/ftp/data_collections/1KG_ONT_VIENNA/t2t/HG03397.t2t.cram	Noyvert/Schloissnig	male	AFR
HG03410	https://ftp.1000genomes.ebi.ac.uk/vol1/ftp/data_collections/1KG_ONT_VIENNA/hg38/HG03410.hg38.cram	https://ftp.1000genomes.ebi.ac.uk/vol1/ftp/data_collections/1KG_ONT_VIENNA/t2t/HG03410.t2t.cram	Noyvert/Schloissnig	female	AFR
HG03431	https://ftp.1000genomes.ebi.ac.uk/vol1/ftp/data_collections/1KG_ONT_VIENNA/hg38/HG03431.hg38.cram	https://ftp.1000genomes.ebi.ac.uk/vol1/ftp/data_collections/1KG_ONT_VIENNA/t2t/HG03431.t2t.cram	Noyvert/Schloissnig	female	AFR
HG03437	https://ftp.1000genomes.ebi.ac.uk/vol1/ftp/data_collections/1KG_ONT_VIENNA/hg38/HG03437.hg38.cram	https://ftp.1000genomes.ebi.ac.uk/vol1/ftp/data_collections/1KG_ONT_VIENNA/t2t/HG03437.t2t.cram	Noyvert/Schloissnig	female	AFR
HG03439	https://ftp.1000genomes.ebi.ac.uk/vol1/ftp/data_collections/1KG_ONT_VIENNA/hg38/HG03439.hg38.cram	https://ftp.1000genomes.ebi.ac.uk/vol1/ftp/data_collections/1KG_ONT_VIENNA/t2t/HG03439.t2t.cram	Noyvert/Schloissnig	male	AFR
HG03442	https://ftp.1000genomes.ebi.ac.uk/vol1/ftp/data_collections/1KG_ONT_VIENNA/hg38/HG03442.hg38.cram	https://ftp.1000genomes.ebi.ac.uk/vol1/ftp/data_collections/1KG_ONT_VIENNA/t2t/HG03442.t2t.cram	Noyvert/Schloissnig	male	AFR
HG03449	https://ftp.1000genomes.ebi.ac.uk/vol1/ftp/data_collections/1KG_ONT_VIENNA/hg38/HG03449.hg38.cram	https://ftp.1000genomes.ebi.ac.uk/vol1/ftp/data_collections/1KG_ONT_VIENNA/t2t/HG03449.t2t.cram	Noyvert/Schloissnig	female	AFR
HG03455	https://ftp.1000genomes.ebi.ac.uk/vol1/ftp/data_collections/1KG_ONT_VIENNA/hg38/HG03455.hg38.cram	https://ftp.1000genomes.ebi.ac.uk/vol1/ftp/data_collections/1KG_ONT_VIENNA/t2t/HG03455.t2t.cram	Noyvert/Schloissnig	female	AFR
HG03457	https://ftp.1000genomes.ebi.ac.uk/vol1/ftp/data_collections/1KG_ONT_VIENNA/hg38/HG03457.hg38.cram	https://ftp.1000genomes.ebi.ac.uk/vol1/ftp/data_collections/1KG_ONT_VIENNA/t2t/HG03457.t2t.cram	Noyvert/Schloissnig	male	AFR
HG03461	https://ftp.1000genomes.ebi.ac.uk/vol1/ftp/data_collections/1KG_ONT_VIENNA/hg38/HG03461.hg38.cram	https://ftp.1000genomes.ebi.ac.uk/vol1/ftp/data_collections/1KG_ONT_VIENNA/t2t/HG03461.t2t.cram	Noyvert/Schloissnig	female	AFR
HG03462	https://ftp.1000genomes.ebi.ac.uk/vol1/ftp/data_collections/1KG_ONT_VIENNA/hg38/HG03462.hg38.cram	https://ftp.1000genomes.ebi.ac.uk/vol1/ftp/data_collections/1KG_ONT_VIENNA/t2t/HG03462.t2t.cram	Noyvert/Schloissnig	male	AFR
HG03470	https://ftp.1000genomes.ebi.ac.uk/vol1/ftp/data_collections/1KG_ONT_VIENNA/hg38/HG03470.hg38.cram	https://ftp.1000genomes.ebi.ac.uk/vol1/ftp/data_collections/1KG_ONT_VIENNA/t2t/HG03470.t2t.cram	Noyvert/Schloissnig	female	AFR
HG03473	https://ftp.1000genomes.ebi.ac.uk/vol1/ftp/data_collections/1KG_ONT_VIENNA/hg38/HG03473.hg38.cram	https://ftp.1000genomes.ebi.ac.uk/vol1/ftp/data_collections/1KG_ONT_VIENNA/t2t/HG03473.t2t.cram	Noyvert/Schloissnig	female	AFR
HG03476	https://ftp.1000genomes.ebi.ac.uk/vol1/ftp/data_collections/1KG_ONT_VIENNA/hg38/HG03476.hg38.cram	https://ftp.1000genomes.ebi.ac.uk/vol1/ftp/data_collections/1KG_ONT_VIENNA/t2t/HG03476.t2t.cram	Noyvert/Schloissnig	female	AFR
HG03484	https://ftp.1000genomes.ebi.ac.uk/vol1/ftp/data_collections/1KG_ONT_VIENNA/hg38/HG03484.hg38.cram	https://ftp.1000genomes.ebi.ac.uk/vol1/ftp/data_collections/1KG_ONT_VIENNA/t2t/HG03484.t2t.cram	Noyvert/Schloissnig	male	AFR
HG03485	https://ftp.1000genomes.ebi.ac.uk/vol1/ftp/data_collections/1KG_ONT_VIENNA/hg38/HG03485.hg38.cram	https://ftp.1000genomes.ebi.ac.uk/vol1/ftp/data_collections/1KG_ONT_VIENNA/t2t/HG03485.t2t.cram	Noyvert/Schloissnig	female	AFR
HG03493	https://ftp.1000genomes.ebi.ac.uk/vol1/ftp/data_collections/1KG_ONT_VIENNA/hg38/HG03493.hg38.cram	https://ftp.1000genomes.ebi.ac.uk/vol1/ftp/data_collections/1KG_ONT_VIENNA/t2t/HG03493.t2t.cram	Noyvert/Schloissnig	female	AFR
HG03508	https://ftp.1000genomes.ebi.ac.uk/vol1/ftp/data_collections/1KG_ONT_VIENNA/hg38/HG03508.hg38.cram	https://ftp.1000genomes.ebi.ac.uk/vol1/ftp/data_collections/1KG_ONT_VIENNA/t2t/HG03508.t2t.cram	Noyvert/Schloissnig	female	AFR
HG03511	https://ftp.1000genomes.ebi.ac.uk/vol1/ftp/data_collections/1KG_ONT_VIENNA/hg38/HG03511.hg38.cram	https://ftp.1000genomes.ebi.ac.uk/vol1/ftp/data_collections/1KG_ONT_VIENNA/t2t/HG03511.t2t.cram	Noyvert/Schloissnig	female	AFR
HG03517	https://ftp.1000genomes.ebi.ac.uk/vol1/ftp/data_collections/1KG_ONT_VIENNA/hg38/HG03517.hg38.cram	https://ftp.1000genomes.ebi.ac.uk/vol1/ftp/data_collections/1KG_ONT_VIENNA/t2t/HG03517.t2t.cram	Noyvert/Schloissnig	female	AFR
HG03518	https://ftp.1000genomes.ebi.ac.uk/vol1/ftp/data_collections/1KG_ONT_VIENNA/hg38/HG03518.hg38.cram	https://ftp.1000genomes.ebi.ac.uk/vol1/ftp/data_collections/1KG_ONT_VIENNA/t2t/HG03518.t2t.cram	Noyvert/Schloissnig	male	AFR
HG03521	https://ftp.1000genomes.ebi.ac.uk/vol1/ftp/data_collections/1KG_ONT_VIENNA/hg38/HG03521.hg38.cram	https://ftp.1000genomes.ebi.ac.uk/vol1/ftp/data_collections/1KG_ONT_VIENNA/t2t/HG03521.t2t.cram	Noyvert/Schloissnig	male	AFR
HG03539	https://ftp.1000genomes.ebi.ac.uk/vol1/ftp/data_collections/1KG_ONT_VIENNA/hg38/HG03539.hg38.cram	https://ftp.1000genomes.ebi.ac.uk/vol1/ftp/data_collections/1KG_ONT_VIENNA/t2t/HG03539.t2t.cram	Noyvert/Schloissnig	female	AFR
HG03577	https://ftp.1000genomes.ebi.ac.uk/vol1/ftp/data_collections/1KG_ONT_VIENNA/hg38/HG03577.hg38.cram	https://ftp.1000genomes.ebi.ac.uk/vol1/ftp/data_collections/1KG_ONT_VIENNA/t2t/HG03577.t2t.cram	Noyvert/Schloissnig	male	AFR
HG03582	https://ftp.1000genomes.ebi.ac.uk/vol1/ftp/data_collections/1KG_ONT_VIENNA/hg38/HG03582.hg38.cram	https://ftp.1000genomes.ebi.ac.uk/vol1/ftp/data_collections/1KG_ONT_VIENNA/t2t/HG03582.t2t.cram	Noyvert/Schloissnig	male	AFR
HG03593	https://ftp.1000genomes.ebi.ac.uk/vol1/ftp/data_collections/1KG_ONT_VIENNA/hg38/HG03593.hg38.cram	https://ftp.1000genomes.ebi.ac.uk/vol1/ftp/data_collections/1KG_ONT_VIENNA/t2t/HG03593.t2t.cram	Noyvert/Schloissnig	male	SAS
HG03595	https://ftp.1000genomes.ebi.ac.uk/vol1/ftp/data_collections/1KG_ONT_VIENNA/hg38/HG03595.hg38.cram	https://ftp.1000genomes.ebi.ac.uk/vol1/ftp/data_collections/1KG_ONT_VIENNA/t2t/HG03595.t2t.cram	Noyvert/Schloissnig	female	SAS
HG03598	https://ftp.1000genomes.ebi.ac.uk/vol1/ftp/data_collections/1KG_ONT_VIENNA/hg38/HG03598.hg38.cram	https://ftp.1000genomes.ebi.ac.uk/vol1/ftp/data_collections/1KG_ONT_VIENNA/t2t/HG03598.t2t.cram	Noyvert/Schloissnig	female	SAS
HG03600	https://ftp.1000genomes.ebi.ac.uk/vol1/ftp/data_collections/1KG_ONT_VIENNA/hg38/HG03600.hg38.cram	https://ftp.1000genomes.ebi.ac.uk/vol1/ftp/data_collections/1KG_ONT_VIENNA/t2t/HG03600.t2t.cram	Noyvert/Schloissnig	male	SAS
HG03604	https://ftp.1000genomes.ebi.ac.uk/vol1/ftp/data_collections/1KG_ONT_VIENNA/hg38/HG03604.hg38.cram	https://ftp.1000genomes.ebi.ac.uk/vol1/ftp/data_collections/1KG_ONT_VIENNA/t2t/HG03604.t2t.cram	Noyvert/Schloissnig	female	SAS
HG03607	https://ftp.1000genomes.ebi.ac.uk/vol1/ftp/data_collections/1KG_ONT_VIENNA/hg38/HG03607.hg38.cram	https://ftp.1000genomes.ebi.ac.uk/vol1/ftp/data_collections/1KG_ONT_VIENNA/t2t/HG03607.t2t.cram	Noyvert/Schloissnig	female	SAS
HG03633	https://ftp.1000genomes.ebi.ac.uk/vol1/ftp/data_collections/1KG_ONT_VIENNA/hg38/HG03633.hg38.cram	https://ftp.1000genomes.ebi.ac.uk/vol1/ftp/data_collections/1KG_ONT_VIENNA/t2t/HG03633.t2t.cram	Noyvert/Schloissnig	male	SAS
HG03639	https://ftp.1000genomes.ebi.ac.uk/vol1/ftp/data_collections/1KG_ONT_VIENNA/hg38/HG03639.hg38.cram	https://ftp.1000genomes.ebi.ac.uk/vol1/ftp/data_collections/1KG_ONT_VIENNA/t2t/HG03639.t2t.cram	Noyvert/Schloissnig	male	SAS
HG03640	https://ftp.1000genomes.ebi.ac.uk/vol1/ftp/data_collections/1KG_ONT_VIENNA/hg38/HG03640.hg38.cram	https://ftp.1000genomes.ebi.ac.uk/vol1/ftp/data_collections/1KG_ONT_VIENNA/t2t/HG03640.t2t.cram	Noyvert/Schloissnig	female	SAS
HG03644	https://ftp.1000genomes.ebi.ac.uk/vol1/ftp/data_collections/1KG_ONT_VIENNA/hg38/HG03644.hg38.cram	https://ftp.1000genomes.ebi.ac.uk/vol1/ftp/data_collections/1KG_ONT_VIENNA/t2t/HG03644.t2t.cram	Noyvert/Schloissnig	male	SAS
HG03645	https://ftp.1000genomes.ebi.ac.uk/vol1/ftp/data_collections/1KG_ONT_VIENNA/hg38/HG03645.hg38.cram	https://ftp.1000genomes.ebi.ac.uk/vol1/ftp/data_collections/1KG_ONT_VIENNA/t2t/HG03645.t2t.cram	Noyvert/Schloissnig	female	SAS
HG03650	https://ftp.1000genomes.ebi.ac.uk/vol1/ftp/data_collections/1KG_ONT_VIENNA/hg38/HG03650.hg38.cram	https://ftp.1000genomes.ebi.ac.uk/vol1/ftp/data_collections/1KG_ONT_VIENNA/t2t/HG03650.t2t.cram	Noyvert/Schloissnig	female	SAS
HG03672	https://ftp.1000genomes.ebi.ac.uk/vol1/ftp/data_collections/1KG_ONT_VIENNA/hg38/HG03672.hg38.cram	https://ftp.1000genomes.ebi.ac.uk/vol1/ftp/data_collections/1KG_ONT_VIENNA/t2t/HG03672.t2t.cram	Noyvert/Schloissnig	male	SAS
HG03673	https://ftp.1000genomes.ebi.ac.uk/vol1/ftp/data_collections/1KG_ONT_VIENNA/hg38/HG03673.hg38.cram	https://ftp.1000genomes.ebi.ac.uk/vol1/ftp/data_collections/1KG_ONT_VIENNA/t2t/HG03673.t2t.cram	Noyvert/Schloissnig	female	SAS
HG03681	https://ftp.1000genomes.ebi.ac.uk/vol1/ftp/data_collections/1KG_ONT_VIENNA/hg38/HG03681.hg38.cram	https://ftp.1000genomes.ebi.ac.uk/vol1/ftp/data_collections/1KG_ONT_VIENNA/t2t/HG03681.t2t.cram	Noyvert/Schloissnig	male	SAS
HG03686	https://ftp.1000genomes.ebi.ac.uk/vol1/ftp/data_collections/1KG_ONT_VIENNA/hg38/HG03686.hg38.cram	https://ftp.1000genomes.ebi.ac.uk/vol1/ftp/data_collections/1KG_ONT_VIENNA/t2t/HG03686.t2t.cram	Noyvert/Schloissnig	male	SAS
HG03687	https://ftp.1000genomes.ebi.ac.uk/vol1/ftp/data_collections/1KG_ONT_VIENNA/hg38/HG03687.hg38.cram	https://ftp.1000genomes.ebi.ac.uk/vol1/ftp/data_collections/1KG_ONT_VIENNA/t2t/HG03687.t2t.cram	Noyvert/Schloissnig	male	SAS
HG03689	https://ftp.1000genomes.ebi.ac.uk/vol1/ftp/data_collections/1KG_ONT_VIENNA/hg38/HG03689.hg38.cram	https://ftp.1000genomes.ebi.ac.uk/vol1/ftp/data_collections/1KG_ONT_VIENNA/t2t/HG03689.t2t.cram	Noyvert/Schloissnig	female	SAS
HG03690	https://ftp.1000genomes.ebi.ac.uk/vol1/ftp/data_collections/1KG_ONT_VIENNA/hg38/HG03690.hg38.cram	https://ftp.1000genomes.ebi.ac.uk/vol1/ftp/data_collections/1KG_ONT_VIENNA/t2t/HG03690.t2t.cram	Noyvert/Schloissnig	female	SAS
HG03695	https://ftp.1000genomes.ebi.ac.uk/vol1/ftp/data_collections/1KG_ONT_VIENNA/hg38/HG03695.hg38.cram	https://ftp.1000genomes.ebi.ac.uk/vol1/ftp/data_collections/1KG_ONT_VIENNA/t2t/HG03695.t2t.cram	Noyvert/Schloissnig	male	SAS
HG03697	https://ftp.1000genomes.ebi.ac.uk/vol1/ftp/data_collections/1KG_ONT_VIENNA/hg38/HG03697.hg38.cram	https://ftp.1000genomes.ebi.ac.uk/vol1/ftp/data_collections/1KG_ONT_VIENNA/t2t/HG03697.t2t.cram	Noyvert/Schloissnig	male	SAS
HG03703	https://ftp.1000genomes.ebi.ac.uk/vol1/ftp/data_collections/1KG_ONT_VIENNA/hg38/HG03703.hg38.cram	https://ftp.1000genomes.ebi.ac.uk/vol1/ftp/data_collections/1KG_ONT_VIENNA/t2t/HG03703.t2t.cram	Noyvert/Schloissnig	female	SAS
HG03705	https://ftp.1000genomes.ebi.ac.uk/vol1/ftp/data_collections/1KG_ONT_VIENNA/hg38/HG03705.hg38.cram	https://ftp.1000genomes.ebi.ac.uk/vol1/ftp/data_collections/1KG_ONT_VIENNA/t2t/HG03705.t2t.cram	Noyvert/Schloissnig	male	SAS
HG03708	https://ftp.1000genomes.ebi.ac.uk/vol1/ftp/data_collections/1KG_ONT_VIENNA/hg38/HG03708.hg38.cram	https://ftp.1000genomes.ebi.ac.uk/vol1/ftp/data_collections/1KG_ONT_VIENNA/t2t/HG03708.t2t.cram	Noyvert/Schloissnig	male	SAS
HG03709	https://ftp.1000genomes.ebi.ac.uk/vol1/ftp/data_collections/1KG_ONT_VIENNA/hg38/HG03709.hg38.cram	https://ftp.1000genomes.ebi.ac.uk/vol1/ftp/data_collections/1KG_ONT_VIENNA/t2t/HG03709.t2t.cram	Noyvert/Schloissnig	female	SAS
HG03711	https://ftp.1000genomes.ebi.ac.uk/vol1/ftp/data_collections/1KG_ONT_VIENNA/hg38/HG03711.hg38.cram	https://ftp.1000genomes.ebi.ac.uk/vol1/ftp/data_collections/1KG_ONT_VIENNA/t2t/HG03711.t2t.cram	Noyvert/Schloissnig	male	SAS
HG03714	https://ftp.1000genomes.ebi.ac.uk/vol1/ftp/data_collections/1KG_ONT_VIENNA/hg38/HG03714.hg38.cram	https://ftp.1000genomes.ebi.ac.uk/vol1/ftp/data_collections/1KG_ONT_VIENNA/t2t/HG03714.t2t.cram	Noyvert/Schloissnig	female	SAS
HG03721	https://ftp.1000genomes.ebi.ac.uk/vol1/ftp/data_collections/1KG_ONT_VIENNA/hg38/HG03721.hg38.cram	https://ftp.1000genomes.ebi.ac.uk/vol1/ftp/data_collections/1KG_ONT_VIENNA/t2t/HG03721.t2t.cram	Noyvert/Schloissnig	female	SAS
HG03722	https://ftp.1000genomes.ebi.ac.uk/vol1/ftp/data_collections/1KG_ONT_VIENNA/hg38/HG03722.hg38.cram	https://ftp.1000genomes.ebi.ac.uk/vol1/ftp/data_collections/1KG_ONT_VIENNA/t2t/HG03722.t2t.cram	Noyvert/Schloissnig	female	SAS
HG03727	https://ftp.1000genomes.ebi.ac.uk/vol1/ftp/data_collections/1KG_ONT_VIENNA/hg38/HG03727.hg38.cram	https://ftp.1000genomes.ebi.ac.uk/vol1/ftp/data_collections/1KG_ONT_VIENNA/t2t/HG03727.t2t.cram	Noyvert/Schloissnig	male	SAS
HG03729	https://ftp.1000genomes.ebi.ac.uk/vol1/ftp/data_collections/1KG_ONT_VIENNA/hg38/HG03729.hg38.cram	https://ftp.1000genomes.ebi.ac.uk/vol1/ftp/data_collections/1KG_ONT_VIENNA/t2t/HG03729.t2t.cram	Noyvert/Schloissnig	male	SAS
HG03730	https://ftp.1000genomes.ebi.ac.uk/vol1/ftp/data_collections/1KG_ONT_VIENNA/hg38/HG03730.hg38.cram	https://ftp.1000genomes.ebi.ac.uk/vol1/ftp/data_collections/1KG_ONT_VIENNA/t2t/HG03730.t2t.cram	Noyvert/Schloissnig	female	SAS
HG03740	https://ftp.1000genomes.ebi.ac.uk/vol1/ftp/data_collections/1KG_ONT_VIENNA/hg38/HG03740.hg38.cram	https://ftp.1000genomes.ebi.ac.uk/vol1/ftp/data_collections/1KG_ONT_VIENNA/t2t/HG03740.t2t.cram	Noyvert/Schloissnig	male	SAS
HG03741	https://ftp.1000genomes.ebi.ac.uk/vol1/ftp/data_collections/1KG_ONT_VIENNA/hg38/HG03741.hg38.cram	https://ftp.1000genomes.ebi.ac.uk/vol1/ftp/data_collections/1KG_ONT_VIENNA/t2t/HG03741.t2t.cram	Noyvert/Schloissnig	female	SAS
HG03742	https://ftp.1000genomes.ebi.ac.uk/vol1/ftp/data_collections/1KG_ONT_VIENNA/hg38/HG03742.hg38.cram	https://ftp.1000genomes.ebi.ac.uk/vol1/ftp/data_collections/1KG_ONT_VIENNA/t2t/HG03742.t2t.cram	Noyvert/Schloissnig	male	SAS
HG03746	https://ftp.1000genomes.ebi.ac.uk/vol1/ftp/data_collections/1KG_ONT_VIENNA/hg38/HG03746.hg38.cram	https://ftp.1000genomes.ebi.ac.uk/vol1/ftp/data_collections/1KG_ONT_VIENNA/t2t/HG03746.t2t.cram	Noyvert/Schloissnig	male	SAS
HG03753	https://ftp.1000genomes.ebi.ac.uk/vol1/ftp/data_collections/1KG_ONT_VIENNA/hg38/HG03753.hg38.cram	https://ftp.1000genomes.ebi.ac.uk/vol1/ftp/data_collections/1KG_ONT_VIENNA/t2t/HG03753.t2t.cram	Noyvert/Schloissnig	male	SAS
HG03756	https://ftp.1000genomes.ebi.ac.uk/vol1/ftp/data_collections/1KG_ONT_VIENNA/hg38/HG03756.hg38.cram	https://ftp.1000genomes.ebi.ac.uk/vol1/ftp/data_collections/1KG_ONT_VIENNA/t2t/HG03756.t2t.cram	Noyvert/Schloissnig	female	SAS
HG03760	https://ftp.1000genomes.ebi.ac.uk/vol1/ftp/data_collections/1KG_ONT_VIENNA/hg38/HG03760.hg38.cram	https://ftp.1000genomes.ebi.ac.uk/vol1/ftp/data_collections/1KG_ONT_VIENNA/t2t/HG03760.t2t.cram	Noyvert/Schloissnig	female	SAS
HG03761	https://ftp.1000genomes.ebi.ac.uk/vol1/ftp/data_collections/1KG_ONT_VIENNA/hg38/HG03761.hg38.cram	https://ftp.1000genomes.ebi.ac.uk/vol1/ftp/data_collections/1KG_ONT_VIENNA/t2t/HG03761.t2t.cram	Noyvert/Schloissnig	male	SAS
HG03780	https://ftp.1000genomes.ebi.ac.uk/vol1/ftp/data_collections/1KG_ONT_VIENNA/hg38/HG03780.hg38.cram	https://ftp.1000genomes.ebi.ac.uk/vol1/ftp/data_collections/1KG_ONT_VIENNA/t2t/HG03780.t2t.cram	Noyvert/Schloissnig	female	SAS
HG03781	https://ftp.1000genomes.ebi.ac.uk/vol1/ftp/data_collections/1KG_ONT_VIENNA/hg38/HG03781.hg38.cram	https://ftp.1000genomes.ebi.ac.uk/vol1/ftp/data_collections/1KG_ONT_VIENNA/t2t/HG03781.t2t.cram	Noyvert/Schloissnig	female	SAS
HG03784	https://ftp.1000genomes.ebi.ac.uk/vol1/ftp/data_collections/1KG_ONT_VIENNA/hg38/HG03784.hg38.cram	https://ftp.1000genomes.ebi.ac.uk/vol1/ftp/data_collections/1KG_ONT_VIENNA/t2t/HG03784.t2t.cram	Noyvert/Schloissnig	female	SAS
HG03786	https://ftp.1000genomes.ebi.ac.uk/vol1/ftp/data_collections/1KG_ONT_VIENNA/hg38/HG03786.hg38.cram	https://ftp.1000genomes.ebi.ac.uk/vol1/ftp/data_collections/1KG_ONT_VIENNA/t2t/HG03786.t2t.cram	Noyvert/Schloissnig	male	SAS
HG03792	https://ftp.1000genomes.ebi.ac.uk/vol1/ftp/data_collections/1KG_ONT_VIENNA/hg38/HG03792.hg38.cram	https://ftp.1000genomes.ebi.ac.uk/vol1/ftp/data_collections/1KG_ONT_VIENNA/t2t/HG03792.t2t.cram	Noyvert/Schloissnig	male	SAS
HG03793	https://ftp.1000genomes.ebi.ac.uk/vol1/ftp/data_collections/1KG_ONT_VIENNA/hg38/HG03793.hg38.cram	https://ftp.1000genomes.ebi.ac.uk/vol1/ftp/data_collections/1KG_ONT_VIENNA/t2t/HG03793.t2t.cram	Noyvert/Schloissnig	female	SAS
HG03794	https://ftp.1000genomes.ebi.ac.uk/vol1/ftp/data_collections/1KG_ONT_VIENNA/hg38/HG03794.hg38.cram	https://ftp.1000genomes.ebi.ac.uk/vol1/ftp/data_collections/1KG_ONT_VIENNA/t2t/HG03794.t2t.cram	Noyvert/Schloissnig	male	SAS
HG03797	https://ftp.1000genomes.ebi.ac.uk/vol1/ftp/data_collections/1KG_ONT_VIENNA/hg38/HG03797.hg38.cram	https://ftp.1000genomes.ebi.ac.uk/vol1/ftp/data_collections/1KG_ONT_VIENNA/t2t/HG03797.t2t.cram	Noyvert/Schloissnig	male	SAS
HG03800	https://ftp.1000genomes.ebi.ac.uk/vol1/ftp/data_collections/1KG_ONT_VIENNA/hg38/HG03800.hg38.cram	https://ftp.1000genomes.ebi.ac.uk/vol1/ftp/data_collections/1KG_ONT_VIENNA/t2t/HG03800.t2t.cram	Noyvert/Schloissnig	male	SAS
HG03802	https://ftp.1000genomes.ebi.ac.uk/vol1/ftp/data_collections/1KG_ONT_VIENNA/hg38/HG03802.hg38.cram	https://ftp.1000genomes.ebi.ac.uk/vol1/ftp/data_collections/1KG_ONT_VIENNA/t2t/HG03802.t2t.cram	Noyvert/Schloissnig	female	SAS
HG03803	https://ftp.1000genomes.ebi.ac.uk/vol1/ftp/data_collections/1KG_ONT_VIENNA/hg38/HG03803.hg38.cram	https://ftp.1000genomes.ebi.ac.uk/vol1/ftp/data_collections/1KG_ONT_VIENNA/t2t/HG03803.t2t.cram	Noyvert/Schloissnig	male	SAS
HG03805	https://ftp.1000genomes.ebi.ac.uk/vol1/ftp/data_collections/1KG_ONT_VIENNA/hg38/HG03805.hg38.cram	https://ftp.1000genomes.ebi.ac.uk/vol1/ftp/data_collections/1KG_ONT_VIENNA/t2t/HG03805.t2t.cram	Noyvert/Schloissnig	female	SAS
HG03809	https://ftp.1000genomes.ebi.ac.uk/vol1/ftp/data_collections/1KG_ONT_VIENNA/hg38/HG03809.hg38.cram	https://ftp.1000genomes.ebi.ac.uk/vol1/ftp/data_collections/1KG_ONT_VIENNA/t2t/HG03809.t2t.cram	Noyvert/Schloissnig	male	SAS
HG03812	https://ftp.1000genomes.ebi.ac.uk/vol1/ftp/data_collections/1KG_ONT_VIENNA/hg38/HG03812.hg38.cram	https://ftp.1000genomes.ebi.ac.uk/vol1/ftp/data_collections/1KG_ONT_VIENNA/t2t/HG03812.t2t.cram	Noyvert/Schloissnig	male	SAS
HG03816	https://ftp.1000genomes.ebi.ac.uk/vol1/ftp/data_collections/1KG_ONT_VIENNA/hg38/HG03816.hg38.cram	https://ftp.1000genomes.ebi.ac.uk/vol1/ftp/data_collections/1KG_ONT_VIENNA/t2t/HG03816.t2t.cram	Noyvert/Schloissnig	female	SAS
HG03821	https://ftp.1000genomes.ebi.ac.uk/vol1/ftp/data_collections/1KG_ONT_VIENNA/hg38/HG03821.hg38.cram	https://ftp.1000genomes.ebi.ac.uk/vol1/ftp/data_collections/1KG_ONT_VIENNA/t2t/HG03821.t2t.cram	Noyvert/Schloissnig	male	SAS
HG03824	https://ftp.1000genomes.ebi.ac.uk/vol1/ftp/data_collections/1KG_ONT_VIENNA/hg38/HG03824.hg38.cram	https://ftp.1000genomes.ebi.ac.uk/vol1/ftp/data_collections/1KG_ONT_VIENNA/t2t/HG03824.t2t.cram	Noyvert/Schloissnig	male	SAS
HG03830	https://ftp.1000genomes.ebi.ac.uk/vol1/ftp/data_collections/1KG_ONT_VIENNA/hg38/HG03830.hg38.cram	https://ftp.1000genomes.ebi.ac.uk/vol1/ftp/data_collections/1KG_ONT_VIENNA/t2t/HG03830.t2t.cram	Noyvert/Schloissnig	male	SAS
HG03836	https://ftp.1000genomes.ebi.ac.uk/vol1/ftp/data_collections/1KG_ONT_VIENNA/hg38/HG03836.hg38.cram	https://ftp.1000genomes.ebi.ac.uk/vol1/ftp/data_collections/1KG_ONT_VIENNA/t2t/HG03836.t2t.cram	Noyvert/Schloissnig	female	SAS
HG03837	https://ftp.1000genomes.ebi.ac.uk/vol1/ftp/data_collections/1KG_ONT_VIENNA/hg38/HG03837.hg38.cram	https://ftp.1000genomes.ebi.ac.uk/vol1/ftp/data_collections/1KG_ONT_VIENNA/t2t/HG03837.t2t.cram	Noyvert/Schloissnig	male	SAS
HG03838	https://ftp.1000genomes.ebi.ac.uk/vol1/ftp/data_collections/1KG_ONT_VIENNA/hg38/HG03838.hg38.cram	https://ftp.1000genomes.ebi.ac.uk/vol1/ftp/data_collections/1KG_ONT_VIENNA/t2t/HG03838.t2t.cram	Noyvert/Schloissnig	female	SAS
HG03842	https://ftp.1000genomes.ebi.ac.uk/vol1/ftp/data_collections/1KG_ONT_VIENNA/hg38/HG03842.hg38.cram	https://ftp.1000genomes.ebi.ac.uk/vol1/ftp/data_collections/1KG_ONT_VIENNA/t2t/HG03842.t2t.cram	Noyvert/Schloissnig	female	SAS
HG03844	https://ftp.1000genomes.ebi.ac.uk/vol1/ftp/data_collections/1KG_ONT_VIENNA/hg38/HG03844.hg38.cram	https://ftp.1000genomes.ebi.ac.uk/vol1/ftp/data_collections/1KG_ONT_VIENNA/t2t/HG03844.t2t.cram	Noyvert/Schloissnig	male	SAS
HG03848	https://ftp.1000genomes.ebi.ac.uk/vol1/ftp/data_collections/1KG_ONT_VIENNA/hg38/HG03848.hg38.cram	https://ftp.1000genomes.ebi.ac.uk/vol1/ftp/data_collections/1KG_ONT_VIENNA/t2t/HG03848.t2t.cram	Noyvert/Schloissnig	male	SAS
HG03854	https://ftp.1000genomes.ebi.ac.uk/vol1/ftp/data_collections/1KG_ONT_VIENNA/hg38/HG03854.hg38.cram	https://ftp.1000genomes.ebi.ac.uk/vol1/ftp/data_collections/1KG_ONT_VIENNA/t2t/HG03854.t2t.cram	Noyvert/Schloissnig	male	SAS
HG03856	https://ftp.1000genomes.ebi.ac.uk/vol1/ftp/data_collections/1KG_ONT_VIENNA/hg38/HG03856.hg38.cram	https://ftp.1000genomes.ebi.ac.uk/vol1/ftp/data_collections/1KG_ONT_VIENNA/t2t/HG03856.t2t.cram	Noyvert/Schloissnig	male	SAS
HG03862	https://ftp.1000genomes.ebi.ac.uk/vol1/ftp/data_collections/1KG_ONT_VIENNA/hg38/HG03862.hg38.cram	https://ftp.1000genomes.ebi.ac.uk/vol1/ftp/data_collections/1KG_ONT_VIENNA/t2t/HG03862.t2t.cram	Noyvert/Schloissnig	female	SAS
HG03863	https://ftp.1000genomes.ebi.ac.uk/vol1/ftp/data_collections/1KG_ONT_VIENNA/hg38/HG03863.hg38.cram	https://ftp.1000genomes.ebi.ac.uk/vol1/ftp/data_collections/1KG_ONT_VIENNA/t2t/HG03863.t2t.cram	Noyvert/Schloissnig	female	SAS
HG03869	https://ftp.1000genomes.ebi.ac.uk/vol1/ftp/data_collections/1KG_ONT_VIENNA/hg38/HG03869.hg38.cram	https://ftp.1000genomes.ebi.ac.uk/vol1/ftp/data_collections/1KG_ONT_VIENNA/t2t/HG03869.t2t.cram	Noyvert/Schloissnig	male	SAS
HG03870	https://ftp.1000genomes.ebi.ac.uk/vol1/ftp/data_collections/1KG_ONT_VIENNA/hg38/HG03870.hg38.cram	https://ftp.1000genomes.ebi.ac.uk/vol1/ftp/data_collections/1KG_ONT_VIENNA/t2t/HG03870.t2t.cram	Noyvert/Schloissnig	male	SAS
HG03871	https://ftp.1000genomes.ebi.ac.uk/vol1/ftp/data_collections/1KG_ONT_VIENNA/hg38/HG03871.hg38.cram	https://ftp.1000genomes.ebi.ac.uk/vol1/ftp/data_collections/1KG_ONT_VIENNA/t2t/HG03871.t2t.cram	Noyvert/Schloissnig	male	SAS
HG03872	https://ftp.1000genomes.ebi.ac.uk/vol1/ftp/data_collections/1KG_ONT_VIENNA/hg38/HG03872.hg38.cram	https://ftp.1000genomes.ebi.ac.uk/vol1/ftp/data_collections/1KG_ONT_VIENNA/t2t/HG03872.t2t.cram	Noyvert/Schloissnig	male	SAS
HG03882	https://ftp.1000genomes.ebi.ac.uk/vol1/ftp/data_collections/1KG_ONT_VIENNA/hg38/HG03882.hg38.cram	https://ftp.1000genomes.ebi.ac.uk/vol1/ftp/data_collections/1KG_ONT_VIENNA/t2t/HG03882.t2t.cram	Noyvert/Schloissnig	female	SAS
HG03886	https://ftp.1000genomes.ebi.ac.uk/vol1/ftp/data_collections/1KG_ONT_VIENNA/hg38/HG03886.hg38.cram	https://ftp.1000genomes.ebi.ac.uk/vol1/ftp/data_collections/1KG_ONT_VIENNA/t2t/HG03886.t2t.cram	Noyvert/Schloissnig	female	SAS
HG03888	https://ftp.1000genomes.ebi.ac.uk/vol1/ftp/data_collections/1KG_ONT_VIENNA/hg38/HG03888.hg38.cram	https://ftp.1000genomes.ebi.ac.uk/vol1/ftp/data_collections/1KG_ONT_VIENNA/t2t/HG03888.t2t.cram	Noyvert/Schloissnig	female	SAS
HG03890	https://ftp.1000genomes.ebi.ac.uk/vol1/ftp/data_collections/1KG_ONT_VIENNA/hg38/HG03890.hg38.cram	https://ftp.1000genomes.ebi.ac.uk/vol1/ftp/data_collections/1KG_ONT_VIENNA/t2t/HG03890.t2t.cram	Noyvert/Schloissnig	male	SAS
HG03894	https://ftp.1000genomes.ebi.ac.uk/vol1/ftp/data_collections/1KG_ONT_VIENNA/hg38/HG03894.hg38.cram	https://ftp.1000genomes.ebi.ac.uk/vol1/ftp/data_collections/1KG_ONT_VIENNA/t2t/HG03894.t2t.cram	Noyvert/Schloissnig	female	SAS
HG03895	https://ftp.1000genomes.ebi.ac.uk/vol1/ftp/data_collections/1KG_ONT_VIENNA/hg38/HG03895.hg38.cram	https://ftp.1000genomes.ebi.ac.uk/vol1/ftp/data_collections/1KG_ONT_VIENNA/t2t/HG03895.t2t.cram	Noyvert/Schloissnig	female	SAS
HG03900	https://ftp.1000genomes.ebi.ac.uk/vol1/ftp/data_collections/1KG_ONT_VIENNA/hg38/HG03900.hg38.cram	https://ftp.1000genomes.ebi.ac.uk/vol1/ftp/data_collections/1KG_ONT_VIENNA/t2t/HG03900.t2t.cram	Noyvert/Schloissnig	male	SAS
HG03904	https://ftp.1000genomes.ebi.ac.uk/vol1/ftp/data_collections/1KG_ONT_VIENNA/hg38/HG03904.hg38.cram	https://ftp.1000genomes.ebi.ac.uk/vol1/ftp/data_collections/1KG_ONT_VIENNA/t2t/HG03904.t2t.cram	Noyvert/Schloissnig	female	SAS
HG03916	https://ftp.1000genomes.ebi.ac.uk/vol1/ftp/data_collections/1KG_ONT_VIENNA/hg38/HG03916.hg38.cram	https://ftp.1000genomes.ebi.ac.uk/vol1/ftp/data_collections/1KG_ONT_VIENNA/t2t/HG03916.t2t.cram	Noyvert/Schloissnig	female	SAS
HG03925	https://ftp.1000genomes.ebi.ac.uk/vol1/ftp/data_collections/1KG_ONT_VIENNA/hg38/HG03925.hg38.cram	https://ftp.1000genomes.ebi.ac.uk/vol1/ftp/data_collections/1KG_ONT_VIENNA/t2t/HG03925.t2t.cram	Noyvert/Schloissnig	female	SAS
HG03928	https://ftp.1000genomes.ebi.ac.uk/vol1/ftp/data_collections/1KG_ONT_VIENNA/hg38/HG03928.hg38.cram	https://ftp.1000genomes.ebi.ac.uk/vol1/ftp/data_collections/1KG_ONT_VIENNA/t2t/HG03928.t2t.cram	Noyvert/Schloissnig	female	SAS
HG03929	https://ftp.1000genomes.ebi.ac.uk/vol1/ftp/data_collections/1KG_ONT_VIENNA/hg38/HG03929.hg38.cram	https://ftp.1000genomes.ebi.ac.uk/vol1/ftp/data_collections/1KG_ONT_VIENNA/t2t/HG03929.t2t.cram	Noyvert/Schloissnig	male	SAS
HG03931	https://ftp.1000genomes.ebi.ac.uk/vol1/ftp/data_collections/1KG_ONT_VIENNA/hg38/HG03931.hg38.cram	https://ftp.1000genomes.ebi.ac.uk/vol1/ftp/data_collections/1KG_ONT_VIENNA/t2t/HG03931.t2t.cram	Noyvert/Schloissnig	female	SAS
HG03940	https://ftp.1000genomes.ebi.ac.uk/vol1/ftp/data_collections/1KG_ONT_VIENNA/hg38/HG03940.hg38.cram	https://ftp.1000genomes.ebi.ac.uk/vol1/ftp/data_collections/1KG_ONT_VIENNA/t2t/HG03940.t2t.cram	Noyvert/Schloissnig	female	SAS
HG03941	https://ftp.1000genomes.ebi.ac.uk/vol1/ftp/data_collections/1KG_ONT_VIENNA/hg38/HG03941.hg38.cram	https://ftp.1000genomes.ebi.ac.uk/vol1/ftp/data_collections/1KG_ONT_VIENNA/t2t/HG03941.t2t.cram	Noyvert/Schloissnig	male	SAS
HG03947	https://ftp.1000genomes.ebi.ac.uk/vol1/ftp/data_collections/1KG_ONT_VIENNA/hg38/HG03947.hg38.cram	https://ftp.1000genomes.ebi.ac.uk/vol1/ftp/data_collections/1KG_ONT_VIENNA/t2t/HG03947.t2t.cram	Noyvert/Schloissnig	female	SAS
HG03963	https://ftp.1000genomes.ebi.ac.uk/vol1/ftp/data_collections/1KG_ONT_VIENNA/hg38/HG03963.hg38.cram	https://ftp.1000genomes.ebi.ac.uk/vol1/ftp/data_collections/1KG_ONT_VIENNA/t2t/HG03963.t2t.cram	Noyvert/Schloissnig	male	SAS
HG03965	https://ftp.1000genomes.ebi.ac.uk/vol1/ftp/data_collections/1KG_ONT_VIENNA/hg38/HG03965.hg38.cram	https://ftp.1000genomes.ebi.ac.uk/vol1/ftp/data_collections/1KG_ONT_VIENNA/t2t/HG03965.t2t.cram	Noyvert/Schloissnig	male	SAS
HG03968	https://ftp.1000genomes.ebi.ac.uk/vol1/ftp/data_collections/1KG_ONT_VIENNA/hg38/HG03968.hg38.cram	https://ftp.1000genomes.ebi.ac.uk/vol1/ftp/data_collections/1KG_ONT_VIENNA/t2t/HG03968.t2t.cram	Noyvert/Schloissnig	female	SAS
HG03972	https://ftp.1000genomes.ebi.ac.uk/vol1/ftp/data_collections/1KG_ONT_VIENNA/hg38/HG03972.hg38.cram	https://ftp.1000genomes.ebi.ac.uk/vol1/ftp/data_collections/1KG_ONT_VIENNA/t2t/HG03972.t2t.cram	Noyvert/Schloissnig	female	SAS
HG03973	https://ftp.1000genomes.ebi.ac.uk/vol1/ftp/data_collections/1KG_ONT_VIENNA/hg38/HG03973.hg38.cram	https://ftp.1000genomes.ebi.ac.uk/vol1/ftp/data_collections/1KG_ONT_VIENNA/t2t/HG03973.t2t.cram	Noyvert/Schloissnig	female	SAS
HG03976	https://ftp.1000genomes.ebi.ac.uk/vol1/ftp/data_collections/1KG_ONT_VIENNA/hg38/HG03976.hg38.cram	https://ftp.1000genomes.ebi.ac.uk/vol1/ftp/data_collections/1KG_ONT_VIENNA/t2t/HG03976.t2t.cram	Noyvert/Schloissnig	male	SAS
HG03977	https://ftp.1000genomes.ebi.ac.uk/vol1/ftp/data_collections/1KG_ONT_VIENNA/hg38/HG03977.hg38.cram	https://ftp.1000genomes.ebi.ac.uk/vol1/ftp/data_collections/1KG_ONT_VIENNA/t2t/HG03977.t2t.cram	Noyvert/Schloissnig	female	SAS
HG03990	https://ftp.1000genomes.ebi.ac.uk/vol1/ftp/data_collections/1KG_ONT_VIENNA/hg38/HG03990.hg38.cram	https://ftp.1000genomes.ebi.ac.uk/vol1/ftp/data_collections/1KG_ONT_VIENNA/t2t/HG03990.t2t.cram	Noyvert/Schloissnig	male	SAS
HG03999	https://ftp.1000genomes.ebi.ac.uk/vol1/ftp/data_collections/1KG_ONT_VIENNA/hg38/HG03999.hg38.cram	https://ftp.1000genomes.ebi.ac.uk/vol1/ftp/data_collections/1KG_ONT_VIENNA/t2t/HG03999.t2t.cram	Noyvert/Schloissnig	male	SAS
HG04006	https://ftp.1000genomes.ebi.ac.uk/vol1/ftp/data_collections/1KG_ONT_VIENNA/hg38/HG04006.hg38.cram	https://ftp.1000genomes.ebi.ac.uk/vol1/ftp/data_collections/1KG_ONT_VIENNA/t2t/HG04006.t2t.cram	Noyvert/Schloissnig	male	SAS
HG04014	https://ftp.1000genomes.ebi.ac.uk/vol1/ftp/data_collections/1KG_ONT_VIENNA/hg38/HG04014.hg38.cram	https://ftp.1000genomes.ebi.ac.uk/vol1/ftp/data_collections/1KG_ONT_VIENNA/t2t/HG04014.t2t.cram	Noyvert/Schloissnig	female	SAS
HG04015	https://ftp.1000genomes.ebi.ac.uk/vol1/ftp/data_collections/1KG_ONT_VIENNA/hg38/HG04015.hg38.cram	https://ftp.1000genomes.ebi.ac.uk/vol1/ftp/data_collections/1KG_ONT_VIENNA/t2t/HG04015.t2t.cram	Noyvert/Schloissnig	male	SAS
HG04017	https://ftp.1000genomes.ebi.ac.uk/vol1/ftp/data_collections/1KG_ONT_VIENNA/hg38/HG04017.hg38.cram	https://ftp.1000genomes.ebi.ac.uk/vol1/ftp/data_collections/1KG_ONT_VIENNA/t2t/HG04017.t2t.cram	Noyvert/Schloissnig	male	SAS
HG04018	https://ftp.1000genomes.ebi.ac.uk/vol1/ftp/data_collections/1KG_ONT_VIENNA/hg38/HG04018.hg38.cram	https://ftp.1000genomes.ebi.ac.uk/vol1/ftp/data_collections/1KG_ONT_VIENNA/t2t/HG04018.t2t.cram	Noyvert/Schloissnig	female	SAS
HG04020	https://ftp.1000genomes.ebi.ac.uk/vol1/ftp/data_collections/1KG_ONT_VIENNA/hg38/HG04020.hg38.cram	https://ftp.1000genomes.ebi.ac.uk/vol1/ftp/data_collections/1KG_ONT_VIENNA/t2t/HG04020.t2t.cram	Noyvert/Schloissnig	male	SAS
HG04022	https://ftp.1000genomes.ebi.ac.uk/vol1/ftp/data_collections/1KG_ONT_VIENNA/hg38/HG04022.hg38.cram	https://ftp.1000genomes.ebi.ac.uk/vol1/ftp/data_collections/1KG_ONT_VIENNA/t2t/HG04022.t2t.cram	Noyvert/Schloissnig	male	SAS
HG04024	https://ftp.1000genomes.ebi.ac.uk/vol1/ftp/data_collections/1KG_ONT_VIENNA/hg38/HG04024.hg38.cram	https://ftp.1000genomes.ebi.ac.uk/vol1/ftp/data_collections/1KG_ONT_VIENNA/t2t/HG04024.t2t.cram	Noyvert/Schloissnig	female	SAS
HG04025	https://ftp.1000genomes.ebi.ac.uk/vol1/ftp/data_collections/1KG_ONT_VIENNA/hg38/HG04025.hg38.cram	https://ftp.1000genomes.ebi.ac.uk/vol1/ftp/data_collections/1KG_ONT_VIENNA/t2t/HG04025.t2t.cram	Noyvert/Schloissnig	female	SAS
HG04039	https://ftp.1000genomes.ebi.ac.uk/vol1/ftp/data_collections/1KG_ONT_VIENNA/hg38/HG04039.hg38.cram	https://ftp.1000genomes.ebi.ac.uk/vol1/ftp/data_collections/1KG_ONT_VIENNA/t2t/HG04039.t2t.cram	Noyvert/Schloissnig	male	SAS
HG04062	https://ftp.1000genomes.ebi.ac.uk/vol1/ftp/data_collections/1KG_ONT_VIENNA/hg38/HG04062.hg38.cram	https://ftp.1000genomes.ebi.ac.uk/vol1/ftp/data_collections/1KG_ONT_VIENNA/t2t/HG04062.t2t.cram	Noyvert/Schloissnig	female	SAS
HG04070	https://ftp.1000genomes.ebi.ac.uk/vol1/ftp/data_collections/1KG_ONT_VIENNA/hg38/HG04070.hg38.cram	https://ftp.1000genomes.ebi.ac.uk/vol1/ftp/data_collections/1KG_ONT_VIENNA/t2t/HG04070.t2t.cram	Noyvert/Schloissnig	female	SAS
HG04099	https://ftp.1000genomes.ebi.ac.uk/vol1/ftp/data_collections/1KG_ONT_VIENNA/hg38/HG04099.hg38.cram	https://ftp.1000genomes.ebi.ac.uk/vol1/ftp/data_collections/1KG_ONT_VIENNA/t2t/HG04099.t2t.cram	Noyvert/Schloissnig	female	SAS
HG04118	https://ftp.1000genomes.ebi.ac.uk/vol1/ftp/data_collections/1KG_ONT_VIENNA/hg38/HG04118.hg38.cram	https://ftp.1000genomes.ebi.ac.uk/vol1/ftp/data_collections/1KG_ONT_VIENNA/t2t/HG04118.t2t.cram	Noyvert/Schloissnig	female	SAS
HG04128	https://ftp.1000genomes.ebi.ac.uk/vol1/ftp/data_collections/1KG_ONT_VIENNA/hg38/HG04128.hg38.cram	https://ftp.1000genomes.ebi.ac.uk/vol1/ftp/data_collections/1KG_ONT_VIENNA/t2t/HG04128.t2t.cram	Noyvert/Schloissnig	male	SAS
HG04131	https://ftp.1000genomes.ebi.ac.uk/vol1/ftp/data_collections/1KG_ONT_VIENNA/hg38/HG04131.hg38.cram	https://ftp.1000genomes.ebi.ac.uk/vol1/ftp/data_collections/1KG_ONT_VIENNA/t2t/HG04131.t2t.cram	Noyvert/Schloissnig	male	SAS
HG04132	https://ftp.1000genomes.ebi.ac.uk/vol1/ftp/data_collections/1KG_ONT_VIENNA/hg38/HG04132.hg38.cram	https://ftp.1000genomes.ebi.ac.uk/vol1/ftp/data_collections/1KG_ONT_VIENNA/t2t/HG04132.t2t.cram	Noyvert/Schloissnig	female	SAS
HG04140	https://ftp.1000genomes.ebi.ac.uk/vol1/ftp/data_collections/1KG_ONT_VIENNA/hg38/HG04140.hg38.cram	https://ftp.1000genomes.ebi.ac.uk/vol1/ftp/data_collections/1KG_ONT_VIENNA/t2t/HG04140.t2t.cram	Noyvert/Schloissnig	male	SAS
HG04146	https://ftp.1000genomes.ebi.ac.uk/vol1/ftp/data_collections/1KG_ONT_VIENNA/hg38/HG04146.hg38.cram	https://ftp.1000genomes.ebi.ac.uk/vol1/ftp/data_collections/1KG_ONT_VIENNA/t2t/HG04146.t2t.cram	Noyvert/Schloissnig	male	SAS
HG04147	https://ftp.1000genomes.ebi.ac.uk/vol1/ftp/data_collections/1KG_ONT_VIENNA/hg38/HG04147.hg38.cram	https://ftp.1000genomes.ebi.ac.uk/vol1/ftp/data_collections/1KG_ONT_VIENNA/t2t/HG04147.t2t.cram	Noyvert/Schloissnig	female	SAS
HG04149	https://ftp.1000genomes.ebi.ac.uk/vol1/ftp/data_collections/1KG_ONT_VIENNA/hg38/HG04149.hg38.cram	https://ftp.1000genomes.ebi.ac.uk/vol1/ftp/data_collections/1KG_ONT_VIENNA/t2t/HG04149.t2t.cram	Noyvert/Schloissnig	male	SAS
HG04156	https://ftp.1000genomes.ebi.ac.uk/vol1/ftp/data_collections/1KG_ONT_VIENNA/hg38/HG04156.hg38.cram	https://ftp.1000genomes.ebi.ac.uk/vol1/ftp/data_collections/1KG_ONT_VIENNA/t2t/HG04156.t2t.cram	Noyvert/Schloissnig	female	SAS
HG04177	https://ftp.1000genomes.ebi.ac.uk/vol1/ftp/data_collections/1KG_ONT_VIENNA/hg38/HG04177.hg38.cram	https://ftp.1000genomes.ebi.ac.uk/vol1/ftp/data_collections/1KG_ONT_VIENNA/t2t/HG04177.t2t.cram	Noyvert/Schloissnig	female	SAS
HG04180	https://ftp.1000genomes.ebi.ac.uk/vol1/ftp/data_collections/1KG_ONT_VIENNA/hg38/HG04180.hg38.cram	https://ftp.1000genomes.ebi.ac.uk/vol1/ftp/data_collections/1KG_ONT_VIENNA/t2t/HG04180.t2t.cram	Noyvert/Schloissnig	female	SAS
HG04183	https://ftp.1000genomes.ebi.ac.uk/vol1/ftp/data_collections/1KG_ONT_VIENNA/hg38/HG04183.hg38.cram	https://ftp.1000genomes.ebi.ac.uk/vol1/ftp/data_collections/1KG_ONT_VIENNA/t2t/HG04183.t2t.cram	Noyvert/Schloissnig	female	SAS
HG04186	https://ftp.1000genomes.ebi.ac.uk/vol1/ftp/data_collections/1KG_ONT_VIENNA/hg38/HG04186.hg38.cram	https://ftp.1000genomes.ebi.ac.uk/vol1/ftp/data_collections/1KG_ONT_VIENNA/t2t/HG04186.t2t.cram	Noyvert/Schloissnig	female	SAS
HG04191	https://ftp.1000genomes.ebi.ac.uk/vol1/ftp/data_collections/1KG_ONT_VIENNA/hg38/HG04191.hg38.cram	https://ftp.1000genomes.ebi.ac.uk/vol1/ftp/data_collections/1KG_ONT_VIENNA/t2t/HG04191.t2t.cram	Noyvert/Schloissnig	male	SAS
HG04192	https://ftp.1000genomes.ebi.ac.uk/vol1/ftp/data_collections/1KG_ONT_VIENNA/hg38/HG04192.hg38.cram	https://ftp.1000genomes.ebi.ac.uk/vol1/ftp/data_collections/1KG_ONT_VIENNA/t2t/HG04192.t2t.cram	Noyvert/Schloissnig	female	SAS
HG04194	https://ftp.1000genomes.ebi.ac.uk/vol1/ftp/data_collections/1KG_ONT_VIENNA/hg38/HG04194.hg38.cram	https://ftp.1000genomes.ebi.ac.uk/vol1/ftp/data_collections/1KG_ONT_VIENNA/t2t/HG04194.t2t.cram	Noyvert/Schloissnig	male	SAS
HG04198	https://ftp.1000genomes.ebi.ac.uk/vol1/ftp/data_collections/1KG_ONT_VIENNA/hg38/HG04198.hg38.cram	https://ftp.1000genomes.ebi.ac.uk/vol1/ftp/data_collections/1KG_ONT_VIENNA/t2t/HG04198.t2t.cram	Noyvert/Schloissnig	male	SAS
HG04200	https://ftp.1000genomes.ebi.ac.uk/vol1/ftp/data_collections/1KG_ONT_VIENNA/hg38/HG04200.hg38.cram	https://ftp.1000genomes.ebi.ac.uk/vol1/ftp/data_collections/1KG_ONT_VIENNA/t2t/HG04200.t2t.cram	Noyvert/Schloissnig	female	SAS
HG04210	https://ftp.1000genomes.ebi.ac.uk/vol1/ftp/data_collections/1KG_ONT_VIENNA/hg38/HG04210.hg38.cram	https://ftp.1000genomes.ebi.ac.uk/vol1/ftp/data_collections/1KG_ONT_VIENNA/t2t/HG04210.t2t.cram	Noyvert/Schloissnig	male	SAS
HG04227	https://ftp.1000genomes.ebi.ac.uk/vol1/ftp/data_collections/1KG_ONT_VIENNA/hg38/HG04227.hg38.cram	https://ftp.1000genomes.ebi.ac.uk/vol1/ftp/data_collections/1KG_ONT_VIENNA/t2t/HG04227.t2t.cram	Noyvert/Schloissnig	female	SAS
NA06989	https://ftp.1000genomes.ebi.ac.uk/vol1/ftp/data_collections/1KG_ONT_VIENNA/hg38/NA06989.hg38.cram	https://ftp.1000genomes.ebi.ac.uk/vol1/ftp/data_collections/1KG_ONT_VIENNA/t2t/NA06989.t2t.cram	Noyvert/Schloissnig	female	EUR
NA07014	https://ftp.1000genomes.ebi.ac.uk/vol1/ftp/data_collections/1KG_ONT_VIENNA/hg38/NA07014.hg38.cram	https://ftp.1000genomes.ebi.ac.uk/vol1/ftp/data_collections/1KG_ONT_VIENNA/t2t/NA07014.t2t.cram	Noyvert/Schloissnig	female	EUR
NA07019	https://ftp.1000genomes.ebi.ac.uk/vol1/ftp/data_collections/1KG_ONT_VIENNA/hg38/NA07019.hg38.cram	https://ftp.1000genomes.ebi.ac.uk/vol1/ftp/data_collections/1KG_ONT_VIENNA/t2t/NA07019.t2t.cram	Noyvert/Schloissnig	female	EUR
NA07048	https://ftp.1000genomes.ebi.ac.uk/vol1/ftp/data_collections/1KG_ONT_VIENNA/hg38/NA07048.hg38.cram	https://ftp.1000genomes.ebi.ac.uk/vol1/ftp/data_collections/1KG_ONT_VIENNA/t2t/NA07048.t2t.cram	Noyvert/Schloissnig	male	EUR
NA07348	https://ftp.1000genomes.ebi.ac.uk/vol1/ftp/data_collections/1KG_ONT_VIENNA/hg38/NA07348.hg38.cram	https://ftp.1000genomes.ebi.ac.uk/vol1/ftp/data_collections/1KG_ONT_VIENNA/t2t/NA07348.t2t.cram	Noyvert/Schloissnig	female	EUR
NA10835	https://ftp.1000genomes.ebi.ac.uk/vol1/ftp/data_collections/1KG_ONT_VIENNA/hg38/NA10835.hg38.cram	https://ftp.1000genomes.ebi.ac.uk/vol1/ftp/data_collections/1KG_ONT_VIENNA/t2t/NA10835.t2t.cram	Noyvert/Schloissnig	male	EUR
NA10839	https://ftp.1000genomes.ebi.ac.uk/vol1/ftp/data_collections/1KG_ONT_VIENNA/hg38/NA10839.hg38.cram	https://ftp.1000genomes.ebi.ac.uk/vol1/ftp/data_collections/1KG_ONT_VIENNA/t2t/NA10839.t2t.cram	Noyvert/Schloissnig	female	EUR
NA10842	https://ftp.1000genomes.ebi.ac.uk/vol1/ftp/data_collections/1KG_ONT_VIENNA/hg38/NA10842.hg38.cram	https://ftp.1000genomes.ebi.ac.uk/vol1/ftp/data_collections/1KG_ONT_VIENNA/t2t/NA10842.t2t.cram	Noyvert/Schloissnig	male	EUR
NA10843	https://ftp.1000genomes.ebi.ac.uk/vol1/ftp/data_collections/1KG_ONT_VIENNA/hg38/NA10843.hg38.cram	https://ftp.1000genomes.ebi.ac.uk/vol1/ftp/data_collections/1KG_ONT_VIENNA/t2t/NA10843.t2t.cram	Noyvert/Schloissnig	female	EUR
NA10850	https://ftp.1000genomes.ebi.ac.uk/vol1/ftp/data_collections/1KG_ONT_VIENNA/hg38/NA10850.hg38.cram	https://ftp.1000genomes.ebi.ac.uk/vol1/ftp/data_collections/1KG_ONT_VIENNA/t2t/NA10850.t2t.cram	Noyvert/Schloissnig	female	EUR
NA10851	https://ftp.1000genomes.ebi.ac.uk/vol1/ftp/data_collections/1KG_ONT_VIENNA/hg38/NA10851.hg38.cram	https://ftp.1000genomes.ebi.ac.uk/vol1/ftp/data_collections/1KG_ONT_VIENNA/t2t/NA10851.t2t.cram	Noyvert/Schloissnig	male	EUR
NA10852	https://ftp.1000genomes.ebi.ac.uk/vol1/ftp/data_collections/1KG_ONT_VIENNA/hg38/NA10852.hg38.cram	https://ftp.1000genomes.ebi.ac.uk/vol1/ftp/data_collections/1KG_ONT_VIENNA/t2t/NA10852.t2t.cram	Noyvert/Schloissnig	female	EUR
NA10856	https://ftp.1000genomes.ebi.ac.uk/vol1/ftp/data_collections/1KG_ONT_VIENNA/hg38/NA10856.hg38.cram	https://ftp.1000genomes.ebi.ac.uk/vol1/ftp/data_collections/1KG_ONT_VIENNA/t2t/NA10856.t2t.cram	Noyvert/Schloissnig	male	EUR
NA10857	https://ftp.1000genomes.ebi.ac.uk/vol1/ftp/data_collections/1KG_ONT_VIENNA/hg38/NA10857.hg38.cram	https://ftp.1000genomes.ebi.ac.uk/vol1/ftp/data_collections/1KG_ONT_VIENNA/t2t/NA10857.t2t.cram	Noyvert/Schloissnig	male	EUR
NA10859	https://ftp.1000genomes.ebi.ac.uk/vol1/ftp/data_collections/1KG_ONT_VIENNA/hg38/NA10859.hg38.cram	https://ftp.1000genomes.ebi.ac.uk/vol1/ftp/data_collections/1KG_ONT_VIENNA/t2t/NA10859.t2t.cram	Noyvert/Schloissnig	female	EUR
NA10861	https://ftp.1000genomes.ebi.ac.uk/vol1/ftp/data_collections/1KG_ONT_VIENNA/hg38/NA10861.hg38.cram	https://ftp.1000genomes.ebi.ac.uk/vol1/ftp/data_collections/1KG_ONT_VIENNA/t2t/NA10861.t2t.cram	Noyvert/Schloissnig	female	EUR
NA12335	https://ftp.1000genomes.ebi.ac.uk/vol1/ftp/data_collections/1KG_ONT_VIENNA/hg38/NA12335.hg38.cram	https://ftp.1000genomes.ebi.ac.uk/vol1/ftp/data_collections/1KG_ONT_VIENNA/t2t/NA12335.t2t.cram	Noyvert/Schloissnig	male	EUR
NA12336	https://ftp.1000genomes.ebi.ac.uk/vol1/ftp/data_collections/1KG_ONT_VIENNA/hg38/NA12336.hg38.cram	https://ftp.1000genomes.ebi.ac.uk/vol1/ftp/data_collections/1KG_ONT_VIENNA/t2t/NA12336.t2t.cram	Noyvert/Schloissnig	female	EUR
NA12376	https://ftp.1000genomes.ebi.ac.uk/vol1/ftp/data_collections/1KG_ONT_VIENNA/hg38/NA12376.hg38.cram	https://ftp.1000genomes.ebi.ac.uk/vol1/ftp/data_collections/1KG_ONT_VIENNA/t2t/NA12376.t2t.cram	Noyvert/Schloissnig	female	EUR
NA12386	https://ftp.1000genomes.ebi.ac.uk/vol1/ftp/data_collections/1KG_ONT_VIENNA/hg38/NA12386.hg38.cram	https://ftp.1000genomes.ebi.ac.uk/vol1/ftp/data_collections/1KG_ONT_VIENNA/t2t/NA12386.t2t.cram	Noyvert/Schloissnig	female	EUR
NA12766	https://ftp.1000genomes.ebi.ac.uk/vol1/ftp/data_collections/1KG_ONT_VIENNA/hg38/NA12766.hg38.cram	https://ftp.1000genomes.ebi.ac.uk/vol1/ftp/data_collections/1KG_ONT_VIENNA/t2t/NA12766.t2t.cram	Noyvert/Schloissnig	male	EUR
NA12801	https://ftp.1000genomes.ebi.ac.uk/vol1/ftp/data_collections/1KG_ONT_VIENNA/hg38/NA12801.hg38.cram	https://ftp.1000genomes.ebi.ac.uk/vol1/ftp/data_collections/1KG_ONT_VIENNA/t2t/NA12801.t2t.cram	Noyvert/Schloissnig	male	EUR
NA12802	https://ftp.1000genomes.ebi.ac.uk/vol1/ftp/data_collections/1KG_ONT_VIENNA/hg38/NA12802.hg38.cram	https://ftp.1000genomes.ebi.ac.uk/vol1/ftp/data_collections/1KG_ONT_VIENNA/t2t/NA12802.t2t.cram	Noyvert/Schloissnig	female	EUR
NA12877	https://ftp.1000genomes.ebi.ac.uk/vol1/ftp/data_collections/1KG_ONT_VIENNA/hg38/NA12877.hg38.cram	https://ftp.1000genomes.ebi.ac.uk/vol1/ftp/data_collections/1KG_ONT_VIENNA/t2t/NA12877.t2t.cram	Noyvert/Schloissnig	male	EUR
NA12878	https://ftp.1000genomes.ebi.ac.uk/vol1/ftp/data_collections/1KG_ONT_VIENNA/hg38/NA12878.hg38.cram	https://ftp.1000genomes.ebi.ac.uk/vol1/ftp/data_collections/1KG_ONT_VIENNA/t2t/NA12878.t2t.cram	Noyvert/Schloissnig	female	EUR
NA12889	https://ftp.1000genomes.ebi.ac.uk/vol1/ftp/data_collections/1KG_ONT_VIENNA/hg38/NA12889.hg38.cram	https://ftp.1000genomes.ebi.ac.uk/vol1/ftp/data_collections/1KG_ONT_VIENNA/t2t/NA12889.t2t.cram	Noyvert/Schloissnig	male	EUR
NA12890	https://ftp.1000genomes.ebi.ac.uk/vol1/ftp/data_collections/1KG_ONT_VIENNA/hg38/NA12890.hg38.cram	https://ftp.1000genomes.ebi.ac.uk/vol1/ftp/data_collections/1KG_ONT_VIENNA/t2t/NA12890.t2t.cram	Noyvert/Schloissnig	female	EUR
NA12891	https://ftp.1000genomes.ebi.ac.uk/vol1/ftp/data_collections/1KG_ONT_VIENNA/hg38/NA12891.hg38.cram	https://ftp.1000genomes.ebi.ac.uk/vol1/ftp/data_collections/1KG_ONT_VIENNA/t2t/NA12891.t2t.cram	Noyvert/Schloissnig	male	EUR
NA12892	https://ftp.1000genomes.ebi.ac.uk/vol1/ftp/data_collections/1KG_ONT_VIENNA/hg38/NA12892.hg38.cram	https://ftp.1000genomes.ebi.ac.uk/vol1/ftp/data_collections/1KG_ONT_VIENNA/t2t/NA12892.t2t.cram	Noyvert/Schloissnig	female	EUR
NA18498	https://ftp.1000genomes.ebi.ac.uk/vol1/ftp/data_collections/1KG_ONT_VIENNA/hg38/NA18498.hg38.cram	https://ftp.1000genomes.ebi.ac.uk/vol1/ftp/data_collections/1KG_ONT_VIENNA/t2t/NA18498.t2t.cram	Noyvert/Schloissnig	male	AFR
NA18499	https://ftp.1000genomes.ebi.ac.uk/vol1/ftp/data_collections/1KG_ONT_VIENNA/hg38/NA18499.hg38.cram	https://ftp.1000genomes.ebi.ac.uk/vol1/ftp/data_collections/1KG_ONT_VIENNA/t2t/NA18499.t2t.cram	Noyvert/Schloissnig	female	AFR
NA18502	https://ftp.1000genomes.ebi.ac.uk/vol1/ftp/data_collections/1KG_ONT_VIENNA/hg38/NA18502.hg38.cram	https://ftp.1000genomes.ebi.ac.uk/vol1/ftp/data_collections/1KG_ONT_VIENNA/t2t/NA18502.t2t.cram	Noyvert/Schloissnig	female	AFR
NA18504	https://ftp.1000genomes.ebi.ac.uk/vol1/ftp/data_collections/1KG_ONT_VIENNA/hg38/NA18504.hg38.cram	https://ftp.1000genomes.ebi.ac.uk/vol1/ftp/data_collections/1KG_ONT_VIENNA/t2t/NA18504.t2t.cram	Noyvert/Schloissnig	male	AFR
NA18510	https://ftp.1000genomes.ebi.ac.uk/vol1/ftp/data_collections/1KG_ONT_VIENNA/hg38/NA18510.hg38.cram	https://ftp.1000genomes.ebi.ac.uk/vol1/ftp/data_collections/1KG_ONT_VIENNA/t2t/NA18510.t2t.cram	Noyvert/Schloissnig	male	AFR
NA18516	https://ftp.1000genomes.ebi.ac.uk/vol1/ftp/data_collections/1KG_ONT_VIENNA/hg38/NA18516.hg38.cram	https://ftp.1000genomes.ebi.ac.uk/vol1/ftp/data_collections/1KG_ONT_VIENNA/t2t/NA18516.t2t.cram	Noyvert/Schloissnig	male	AFR
NA18520	https://ftp.1000genomes.ebi.ac.uk/vol1/ftp/data_collections/1KG_ONT_VIENNA/hg38/NA18520.hg38.cram	https://ftp.1000genomes.ebi.ac.uk/vol1/ftp/data_collections/1KG_ONT_VIENNA/t2t/NA18520.t2t.cram	Noyvert/Schloissnig	female	AFR
NA18523	https://ftp.1000genomes.ebi.ac.uk/vol1/ftp/data_collections/1KG_ONT_VIENNA/hg38/NA18523.hg38.cram	https://ftp.1000genomes.ebi.ac.uk/vol1/ftp/data_collections/1KG_ONT_VIENNA/t2t/NA18523.t2t.cram	Noyvert/Schloissnig	female	AFR
NA18525	https://ftp.1000genomes.ebi.ac.uk/vol1/ftp/data_collections/1KG_ONT_VIENNA/hg38/NA18525.hg38.cram	https://ftp.1000genomes.ebi.ac.uk/vol1/ftp/data_collections/1KG_ONT_VIENNA/t2t/NA18525.t2t.cram	Noyvert/Schloissnig	female	EAS
NA18526	https://ftp.1000genomes.ebi.ac.uk/vol1/ftp/data_collections/1KG_ONT_VIENNA/hg38/NA18526.hg38.cram	https://ftp.1000genomes.ebi.ac.uk/vol1/ftp/data_collections/1KG_ONT_VIENNA/t2t/NA18526.t2t.cram	Noyvert/Schloissnig	female	EAS
NA18528	https://ftp.1000genomes.ebi.ac.uk/vol1/ftp/data_collections/1KG_ONT_VIENNA/hg38/NA18528.hg38.cram	https://ftp.1000genomes.ebi.ac.uk/vol1/ftp/data_collections/1KG_ONT_VIENNA/t2t/NA18528.t2t.cram	Noyvert/Schloissnig	female	EAS
NA18530	https://ftp.1000genomes.ebi.ac.uk/vol1/ftp/data_collections/1KG_ONT_VIENNA/hg38/NA18530.hg38.cram	https://ftp.1000genomes.ebi.ac.uk/vol1/ftp/data_collections/1KG_ONT_VIENNA/t2t/NA18530.t2t.cram	Noyvert/Schloissnig	male	EAS
NA18532	https://ftp.1000genomes.ebi.ac.uk/vol1/ftp/data_collections/1KG_ONT_VIENNA/hg38/NA18532.hg38.cram	https://ftp.1000genomes.ebi.ac.uk/vol1/ftp/data_collections/1KG_ONT_VIENNA/t2t/NA18532.t2t.cram	Noyvert/Schloissnig	female	EAS
NA18537	https://ftp.1000genomes.ebi.ac.uk/vol1/ftp/data_collections/1KG_ONT_VIENNA/hg38/NA18537.hg38.cram	https://ftp.1000genomes.ebi.ac.uk/vol1/ftp/data_collections/1KG_ONT_VIENNA/t2t/NA18537.t2t.cram	Noyvert/Schloissnig	female	EAS
NA18538	https://ftp.1000genomes.ebi.ac.uk/vol1/ftp/data_collections/1KG_ONT_VIENNA/hg38/NA18538.hg38.cram	https://ftp.1000genomes.ebi.ac.uk/vol1/ftp/data_collections/1KG_ONT_VIENNA/t2t/NA18538.t2t.cram	Noyvert/Schloissnig	female	EAS
NA18539	https://ftp.1000genomes.ebi.ac.uk/vol1/ftp/data_collections/1KG_ONT_VIENNA/hg38/NA18539.hg38.cram	https://ftp.1000genomes.ebi.ac.uk/vol1/ftp/data_collections/1KG_ONT_VIENNA/t2t/NA18539.t2t.cram	Noyvert/Schloissnig	female	EAS
NA18540	https://ftp.1000genomes.ebi.ac.uk/vol1/ftp/data_collections/1KG_ONT_VIENNA/hg38/NA18540.hg38.cram	https://ftp.1000genomes.ebi.ac.uk/vol1/ftp/data_collections/1KG_ONT_VIENNA/t2t/NA18540.t2t.cram	Noyvert/Schloissnig	female	EAS
NA18544	https://ftp.1000genomes.ebi.ac.uk/vol1/ftp/data_collections/1KG_ONT_VIENNA/hg38/NA18544.hg38.cram	https://ftp.1000genomes.ebi.ac.uk/vol1/ftp/data_collections/1KG_ONT_VIENNA/t2t/NA18544.t2t.cram	Noyvert/Schloissnig	male	EAS
NA18546	https://ftp.1000genomes.ebi.ac.uk/vol1/ftp/data_collections/1KG_ONT_VIENNA/hg38/NA18546.hg38.cram	https://ftp.1000genomes.ebi.ac.uk/vol1/ftp/data_collections/1KG_ONT_VIENNA/t2t/NA18546.t2t.cram	Noyvert/Schloissnig	male	EAS
NA18552	https://ftp.1000genomes.ebi.ac.uk/vol1/ftp/data_collections/1KG_ONT_VIENNA/hg38/NA18552.hg38.cram	https://ftp.1000genomes.ebi.ac.uk/vol1/ftp/data_collections/1KG_ONT_VIENNA/t2t/NA18552.t2t.cram	Noyvert/Schloissnig	female	EAS
NA18553	https://ftp.1000genomes.ebi.ac.uk/vol1/ftp/data_collections/1KG_ONT_VIENNA/hg38/NA18553.hg38.cram	https://ftp.1000genomes.ebi.ac.uk/vol1/ftp/data_collections/1KG_ONT_VIENNA/t2t/NA18553.t2t.cram	Noyvert/Schloissnig	female	EAS
NA18555	https://ftp.1000genomes.ebi.ac.uk/vol1/ftp/data_collections/1KG_ONT_VIENNA/hg38/NA18555.hg38.cram	https://ftp.1000genomes.ebi.ac.uk/vol1/ftp/data_collections/1KG_ONT_VIENNA/t2t/NA18555.t2t.cram	Noyvert/Schloissnig	female	EAS
NA18565	https://ftp.1000genomes.ebi.ac.uk/vol1/ftp/data_collections/1KG_ONT_VIENNA/hg38/NA18565.hg38.cram	https://ftp.1000genomes.ebi.ac.uk/vol1/ftp/data_collections/1KG_ONT_VIENNA/t2t/NA18565.t2t.cram	Noyvert/Schloissnig	female	EAS
NA18566	https://ftp.1000genomes.ebi.ac.uk/vol1/ftp/data_collections/1KG_ONT_VIENNA/hg38/NA18566.hg38.cram	https://ftp.1000genomes.ebi.ac.uk/vol1/ftp/data_collections/1KG_ONT_VIENNA/t2t/NA18566.t2t.cram	Noyvert/Schloissnig	female	EAS
NA18567	https://ftp.1000genomes.ebi.ac.uk/vol1/ftp/data_collections/1KG_ONT_VIENNA/hg38/NA18567.hg38.cram	https://ftp.1000genomes.ebi.ac.uk/vol1/ftp/data_collections/1KG_ONT_VIENNA/t2t/NA18567.t2t.cram	Noyvert/Schloissnig	female	EAS
NA18570	https://ftp.1000genomes.ebi.ac.uk/vol1/ftp/data_collections/1KG_ONT_VIENNA/hg38/NA18570.hg38.cram	https://ftp.1000genomes.ebi.ac.uk/vol1/ftp/data_collections/1KG_ONT_VIENNA/t2t/NA18570.t2t.cram	Noyvert/Schloissnig	female	EAS
NA18571	https://ftp.1000genomes.ebi.ac.uk/vol1/ftp/data_collections/1KG_ONT_VIENNA/hg38/NA18571.hg38.cram	https://ftp.1000genomes.ebi.ac.uk/vol1/ftp/data_collections/1KG_ONT_VIENNA/t2t/NA18571.t2t.cram	Noyvert/Schloissnig	female	EAS
NA18577	https://ftp.1000genomes.ebi.ac.uk/vol1/ftp/data_collections/1KG_ONT_VIENNA/hg38/NA18577.hg38.cram	https://ftp.1000genomes.ebi.ac.uk/vol1/ftp/data_collections/1KG_ONT_VIENNA/t2t/NA18577.t2t.cram	Noyvert/Schloissnig	female	EAS
NA18579	https://ftp.1000genomes.ebi.ac.uk/vol1/ftp/data_collections/1KG_ONT_VIENNA/hg38/NA18579.hg38.cram	https://ftp.1000genomes.ebi.ac.uk/vol1/ftp/data_collections/1KG_ONT_VIENNA/t2t/NA18579.t2t.cram	Noyvert/Schloissnig	female	EAS
NA18591	https://ftp.1000genomes.ebi.ac.uk/vol1/ftp/data_collections/1KG_ONT_VIENNA/hg38/NA18591.hg38.cram	https://ftp.1000genomes.ebi.ac.uk/vol1/ftp/data_collections/1KG_ONT_VIENNA/t2t/NA18591.t2t.cram	Noyvert/Schloissnig	female	EAS
NA18592	https://ftp.1000genomes.ebi.ac.uk/vol1/ftp/data_collections/1KG_ONT_VIENNA/hg38/NA18592.hg38.cram	https://ftp.1000genomes.ebi.ac.uk/vol1/ftp/data_collections/1KG_ONT_VIENNA/t2t/NA18592.t2t.cram	Noyvert/Schloissnig	female	EAS
NA18595	https://ftp.1000genomes.ebi.ac.uk/vol1/ftp/data_collections/1KG_ONT_VIENNA/hg38/NA18595.hg38.cram	https://ftp.1000genomes.ebi.ac.uk/vol1/ftp/data_collections/1KG_ONT_VIENNA/t2t/NA18595.t2t.cram	Noyvert/Schloissnig	female	EAS
NA18599	https://ftp.1000genomes.ebi.ac.uk/vol1/ftp/data_collections/1KG_ONT_VIENNA/hg38/NA18599.hg38.cram	https://ftp.1000genomes.ebi.ac.uk/vol1/ftp/data_collections/1KG_ONT_VIENNA/t2t/NA18599.t2t.cram	Noyvert/Schloissnig	female	EAS
NA18603	https://ftp.1000genomes.ebi.ac.uk/vol1/ftp/data_collections/1KG_ONT_VIENNA/hg38/NA18603.hg38.cram	https://ftp.1000genomes.ebi.ac.uk/vol1/ftp/data_collections/1KG_ONT_VIENNA/t2t/NA18603.t2t.cram	Noyvert/Schloissnig	male	EAS
NA18605	https://ftp.1000genomes.ebi.ac.uk/vol1/ftp/data_collections/1KG_ONT_VIENNA/hg38/NA18605.hg38.cram	https://ftp.1000genomes.ebi.ac.uk/vol1/ftp/data_collections/1KG_ONT_VIENNA/t2t/NA18605.t2t.cram	Noyvert/Schloissnig	male	EAS
NA18612	https://ftp.1000genomes.ebi.ac.uk/vol1/ftp/data_collections/1KG_ONT_VIENNA/hg38/NA18612.hg38.cram	https://ftp.1000genomes.ebi.ac.uk/vol1/ftp/data_collections/1KG_ONT_VIENNA/t2t/NA18612.t2t.cram	Noyvert/Schloissnig	male	EAS
NA18616	https://ftp.1000genomes.ebi.ac.uk/vol1/ftp/data_collections/1KG_ONT_VIENNA/hg38/NA18616.hg38.cram	https://ftp.1000genomes.ebi.ac.uk/vol1/ftp/data_collections/1KG_ONT_VIENNA/t2t/NA18616.t2t.cram	Noyvert/Schloissnig	female	EAS
NA18621	https://ftp.1000genomes.ebi.ac.uk/vol1/ftp/data_collections/1KG_ONT_VIENNA/hg38/NA18621.hg38.cram	https://ftp.1000genomes.ebi.ac.uk/vol1/ftp/data_collections/1KG_ONT_VIENNA/t2t/NA18621.t2t.cram	Noyvert/Schloissnig	male	EAS
NA18623	https://ftp.1000genomes.ebi.ac.uk/vol1/ftp/data_collections/1KG_ONT_VIENNA/hg38/NA18623.hg38.cram	https://ftp.1000genomes.ebi.ac.uk/vol1/ftp/data_collections/1KG_ONT_VIENNA/t2t/NA18623.t2t.cram	Noyvert/Schloissnig	male	EAS
NA18625	https://ftp.1000genomes.ebi.ac.uk/vol1/ftp/data_collections/1KG_ONT_VIENNA/hg38/NA18625.hg38.cram	https://ftp.1000genomes.ebi.ac.uk/vol1/ftp/data_collections/1KG_ONT_VIENNA/t2t/NA18625.t2t.cram	Noyvert/Schloissnig	female	EAS
NA18632	https://ftp.1000genomes.ebi.ac.uk/vol1/ftp/data_collections/1KG_ONT_VIENNA/hg38/NA18632.hg38.cram	https://ftp.1000genomes.ebi.ac.uk/vol1/ftp/data_collections/1KG_ONT_VIENNA/t2t/NA18632.t2t.cram	Noyvert/Schloissnig	male	EAS
NA18637	https://ftp.1000genomes.ebi.ac.uk/vol1/ftp/data_collections/1KG_ONT_VIENNA/hg38/NA18637.hg38.cram	https://ftp.1000genomes.ebi.ac.uk/vol1/ftp/data_collections/1KG_ONT_VIENNA/t2t/NA18637.t2t.cram	Noyvert/Schloissnig	male	EAS
NA18639	https://ftp.1000genomes.ebi.ac.uk/vol1/ftp/data_collections/1KG_ONT_VIENNA/hg38/NA18639.hg38.cram	https://ftp.1000genomes.ebi.ac.uk/vol1/ftp/data_collections/1KG_ONT_VIENNA/t2t/NA18639.t2t.cram	Noyvert/Schloissnig	male	EAS
NA18642	https://ftp.1000genomes.ebi.ac.uk/vol1/ftp/data_collections/1KG_ONT_VIENNA/hg38/NA18642.hg38.cram	https://ftp.1000genomes.ebi.ac.uk/vol1/ftp/data_collections/1KG_ONT_VIENNA/t2t/NA18642.t2t.cram	Noyvert/Schloissnig	female	EAS
NA18853	https://ftp.1000genomes.ebi.ac.uk/vol1/ftp/data_collections/1KG_ONT_VIENNA/hg38/NA18853.hg38.cram	https://ftp.1000genomes.ebi.ac.uk/vol1/ftp/data_collections/1KG_ONT_VIENNA/t2t/NA18853.t2t.cram	Noyvert/Schloissnig	male	AFR
NA18859	https://ftp.1000genomes.ebi.ac.uk/vol1/ftp/data_collections/1KG_ONT_VIENNA/hg38/NA18859.hg38.cram	https://ftp.1000genomes.ebi.ac.uk/vol1/ftp/data_collections/1KG_ONT_VIENNA/t2t/NA18859.t2t.cram	Noyvert/Schloissnig	male	AFR
NA18862	https://ftp.1000genomes.ebi.ac.uk/vol1/ftp/data_collections/1KG_ONT_VIENNA/hg38/NA18862.hg38.cram	https://ftp.1000genomes.ebi.ac.uk/vol1/ftp/data_collections/1KG_ONT_VIENNA/t2t/NA18862.t2t.cram	Noyvert/Schloissnig	male	AFR
NA18867	https://ftp.1000genomes.ebi.ac.uk/vol1/ftp/data_collections/1KG_ONT_VIENNA/hg38/NA18867.hg38.cram	https://ftp.1000genomes.ebi.ac.uk/vol1/ftp/data_collections/1KG_ONT_VIENNA/t2t/NA18867.t2t.cram	Noyvert/Schloissnig	female	AFR
NA18868	https://ftp.1000genomes.ebi.ac.uk/vol1/ftp/data_collections/1KG_ONT_VIENNA/hg38/NA18868.hg38.cram	https://ftp.1000genomes.ebi.ac.uk/vol1/ftp/data_collections/1KG_ONT_VIENNA/t2t/NA18868.t2t.cram	Noyvert/Schloissnig	male	AFR
NA18873	https://ftp.1000genomes.ebi.ac.uk/vol1/ftp/data_collections/1KG_ONT_VIENNA/hg38/NA18873.hg38.cram	https://ftp.1000genomes.ebi.ac.uk/vol1/ftp/data_collections/1KG_ONT_VIENNA/t2t/NA18873.t2t.cram	Noyvert/Schloissnig	female	AFR
NA18874	https://ftp.1000genomes.ebi.ac.uk/vol1/ftp/data_collections/1KG_ONT_VIENNA/hg38/NA18874.hg38.cram	https://ftp.1000genomes.ebi.ac.uk/vol1/ftp/data_collections/1KG_ONT_VIENNA/t2t/NA18874.t2t.cram	Noyvert/Schloissnig	male	AFR
NA18912	https://ftp.1000genomes.ebi.ac.uk/vol1/ftp/data_collections/1KG_ONT_VIENNA/hg38/NA18912.hg38.cram	https://ftp.1000genomes.ebi.ac.uk/vol1/ftp/data_collections/1KG_ONT_VIENNA/t2t/NA18912.t2t.cram	Noyvert/Schloissnig	female	AFR
NA18913	https://ftp.1000genomes.ebi.ac.uk/vol1/ftp/data_collections/1KG_ONT_VIENNA/hg38/NA18913.hg38.cram	https://ftp.1000genomes.ebi.ac.uk/vol1/ftp/data_collections/1KG_ONT_VIENNA/t2t/NA18913.t2t.cram	Noyvert/Schloissnig	male	AFR
NA18940	https://ftp.1000genomes.ebi.ac.uk/vol1/ftp/data_collections/1KG_ONT_VIENNA/hg38/NA18940.hg38.cram	https://ftp.1000genomes.ebi.ac.uk/vol1/ftp/data_collections/1KG_ONT_VIENNA/t2t/NA18940.t2t.cram	Noyvert/Schloissnig	male	EAS
NA18941	https://ftp.1000genomes.ebi.ac.uk/vol1/ftp/data_collections/1KG_ONT_VIENNA/hg38/NA18941.hg38.cram	https://ftp.1000genomes.ebi.ac.uk/vol1/ftp/data_collections/1KG_ONT_VIENNA/t2t/NA18941.t2t.cram	Noyvert/Schloissnig	female	EAS
NA18942	https://ftp.1000genomes.ebi.ac.uk/vol1/ftp/data_collections/1KG_ONT_VIENNA/hg38/NA18942.hg38.cram	https://ftp.1000genomes.ebi.ac.uk/vol1/ftp/data_collections/1KG_ONT_VIENNA/t2t/NA18942.t2t.cram	Noyvert/Schloissnig	female	EAS
NA18944	https://ftp.1000genomes.ebi.ac.uk/vol1/ftp/data_collections/1KG_ONT_VIENNA/hg38/NA18944.hg38.cram	https://ftp.1000genomes.ebi.ac.uk/vol1/ftp/data_collections/1KG_ONT_VIENNA/t2t/NA18944.t2t.cram	Noyvert/Schloissnig	male	EAS
NA18946	https://ftp.1000genomes.ebi.ac.uk/vol1/ftp/data_collections/1KG_ONT_VIENNA/hg38/NA18946.hg38.cram	https://ftp.1000genomes.ebi.ac.uk/vol1/ftp/data_collections/1KG_ONT_VIENNA/t2t/NA18946.t2t.cram	Noyvert/Schloissnig	female	EAS
NA18947	https://ftp.1000genomes.ebi.ac.uk/vol1/ftp/data_collections/1KG_ONT_VIENNA/hg38/NA18947.hg38.cram	https://ftp.1000genomes.ebi.ac.uk/vol1/ftp/data_collections/1KG_ONT_VIENNA/t2t/NA18947.t2t.cram	Noyvert/Schloissnig	female	EAS
NA18953	https://ftp.1000genomes.ebi.ac.uk/vol1/ftp/data_collections/1KG_ONT_VIENNA/hg38/NA18953.hg38.cram	https://ftp.1000genomes.ebi.ac.uk/vol1/ftp/data_collections/1KG_ONT_VIENNA/t2t/NA18953.t2t.cram	Noyvert/Schloissnig	male	EAS
NA18956	https://ftp.1000genomes.ebi.ac.uk/vol1/ftp/data_collections/1KG_ONT_VIENNA/hg38/NA18956.hg38.cram	https://ftp.1000genomes.ebi.ac.uk/vol1/ftp/data_collections/1KG_ONT_VIENNA/t2t/NA18956.t2t.cram	Noyvert/Schloissnig	female	EAS
NA18960	https://ftp.1000genomes.ebi.ac.uk/vol1/ftp/data_collections/1KG_ONT_VIENNA/hg38/NA18960.hg38.cram	https://ftp.1000genomes.ebi.ac.uk/vol1/ftp/data_collections/1KG_ONT_VIENNA/t2t/NA18960.t2t.cram	Noyvert/Schloissnig	male	EAS
NA18965	https://ftp.1000genomes.ebi.ac.uk/vol1/ftp/data_collections/1KG_ONT_VIENNA/hg38/NA18965.hg38.cram	https://ftp.1000genomes.ebi.ac.uk/vol1/ftp/data_collections/1KG_ONT_VIENNA/t2t/NA18965.t2t.cram	Noyvert/Schloissnig	male	EAS
NA18966	https://ftp.1000genomes.ebi.ac.uk/vol1/ftp/data_collections/1KG_ONT_VIENNA/hg38/NA18966.hg38.cram	https://ftp.1000genomes.ebi.ac.uk/vol1/ftp/data_collections/1KG_ONT_VIENNA/t2t/NA18966.t2t.cram	Noyvert/Schloissnig	male	EAS
NA18968	https://ftp.1000genomes.ebi.ac.uk/vol1/ftp/data_collections/1KG_ONT_VIENNA/hg38/NA18968.hg38.cram	https://ftp.1000genomes.ebi.ac.uk/vol1/ftp/data_collections/1KG_ONT_VIENNA/t2t/NA18968.t2t.cram	Noyvert/Schloissnig	female	EAS
NA18969	https://ftp.1000genomes.ebi.ac.uk/vol1/ftp/data_collections/1KG_ONT_VIENNA/hg38/NA18969.hg38.cram	https://ftp.1000genomes.ebi.ac.uk/vol1/ftp/data_collections/1KG_ONT_VIENNA/t2t/NA18969.t2t.cram	Noyvert/Schloissnig	female	EAS
NA18971	https://ftp.1000genomes.ebi.ac.uk/vol1/ftp/data_collections/1KG_ONT_VIENNA/hg38/NA18971.hg38.cram	https://ftp.1000genomes.ebi.ac.uk/vol1/ftp/data_collections/1KG_ONT_VIENNA/t2t/NA18971.t2t.cram	Noyvert/Schloissnig	male	EAS
NA18972	https://ftp.1000genomes.ebi.ac.uk/vol1/ftp/data_collections/1KG_ONT_VIENNA/hg38/NA18972.hg38.cram	https://ftp.1000genomes.ebi.ac.uk/vol1/ftp/data_collections/1KG_ONT_VIENNA/t2t/NA18972.t2t.cram	Noyvert/Schloissnig	female	EAS
NA18974	https://ftp.1000genomes.ebi.ac.uk/vol1/ftp/data_collections/1KG_ONT_VIENNA/hg38/NA18974.hg38.cram	https://ftp.1000genomes.ebi.ac.uk/vol1/ftp/data_collections/1KG_ONT_VIENNA/t2t/NA18974.t2t.cram	Noyvert/Schloissnig	male	EAS
NA18977	https://ftp.1000genomes.ebi.ac.uk/vol1/ftp/data_collections/1KG_ONT_VIENNA/hg38/NA18977.hg38.cram	https://ftp.1000genomes.ebi.ac.uk/vol1/ftp/data_collections/1KG_ONT_VIENNA/t2t/NA18977.t2t.cram	Noyvert/Schloissnig	male	EAS
NA18980	https://ftp.1000genomes.ebi.ac.uk/vol1/ftp/data_collections/1KG_ONT_VIENNA/hg38/NA18980.hg38.cram	https://ftp.1000genomes.ebi.ac.uk/vol1/ftp/data_collections/1KG_ONT_VIENNA/t2t/NA18980.t2t.cram	Noyvert/Schloissnig	female	EAS
NA18981	https://ftp.1000genomes.ebi.ac.uk/vol1/ftp/data_collections/1KG_ONT_VIENNA/hg38/NA18981.hg38.cram	https://ftp.1000genomes.ebi.ac.uk/vol1/ftp/data_collections/1KG_ONT_VIENNA/t2t/NA18981.t2t.cram	Noyvert/Schloissnig	female	EAS
NA18983	https://ftp.1000genomes.ebi.ac.uk/vol1/ftp/data_collections/1KG_ONT_VIENNA/hg38/NA18983.hg38.cram	https://ftp.1000genomes.ebi.ac.uk/vol1/ftp/data_collections/1KG_ONT_VIENNA/t2t/NA18983.t2t.cram	Noyvert/Schloissnig	male	EAS
NA18988	https://ftp.1000genomes.ebi.ac.uk/vol1/ftp/data_collections/1KG_ONT_VIENNA/hg38/NA18988.hg38.cram	https://ftp.1000genomes.ebi.ac.uk/vol1/ftp/data_collections/1KG_ONT_VIENNA/t2t/NA18988.t2t.cram	Noyvert/Schloissnig	male	EAS
NA18989	https://ftp.1000genomes.ebi.ac.uk/vol1/ftp/data_collections/1KG_ONT_VIENNA/hg38/NA18989.hg38.cram	https://ftp.1000genomes.ebi.ac.uk/vol1/ftp/data_collections/1KG_ONT_VIENNA/t2t/NA18989.t2t.cram	Noyvert/Schloissnig	male	EAS
NA19001	https://ftp.1000genomes.ebi.ac.uk/vol1/ftp/data_collections/1KG_ONT_VIENNA/hg38/NA19001.hg38.cram	https://ftp.1000genomes.ebi.ac.uk/vol1/ftp/data_collections/1KG_ONT_VIENNA/t2t/NA19001.t2t.cram	Noyvert/Schloissnig	female	EAS
NA19003	https://ftp.1000genomes.ebi.ac.uk/vol1/ftp/data_collections/1KG_ONT_VIENNA/hg38/NA19003.hg38.cram	https://ftp.1000genomes.ebi.ac.uk/vol1/ftp/data_collections/1KG_ONT_VIENNA/t2t/NA19003.t2t.cram	Noyvert/Schloissnig	female	EAS
NA19011	https://ftp.1000genomes.ebi.ac.uk/vol1/ftp/data_collections/1KG_ONT_VIENNA/hg38/NA19011.hg38.cram	https://ftp.1000genomes.ebi.ac.uk/vol1/ftp/data_collections/1KG_ONT_VIENNA/t2t/NA19011.t2t.cram	Noyvert/Schloissnig	female	EAS
NA19012	https://ftp.1000genomes.ebi.ac.uk/vol1/ftp/data_collections/1KG_ONT_VIENNA/hg38/NA19012.hg38.cram	https://ftp.1000genomes.ebi.ac.uk/vol1/ftp/data_collections/1KG_ONT_VIENNA/t2t/NA19012.t2t.cram	Noyvert/Schloissnig	male	EAS
NA19017	https://ftp.1000genomes.ebi.ac.uk/vol1/ftp/data_collections/1KG_ONT_VIENNA/hg38/NA19017.hg38.cram	https://ftp.1000genomes.ebi.ac.uk/vol1/ftp/data_collections/1KG_ONT_VIENNA/t2t/NA19017.t2t.cram	Noyvert/Schloissnig	female	AFR
NA19019	https://ftp.1000genomes.ebi.ac.uk/vol1/ftp/data_collections/1KG_ONT_VIENNA/hg38/NA19019.hg38.cram	https://ftp.1000genomes.ebi.ac.uk/vol1/ftp/data_collections/1KG_ONT_VIENNA/t2t/NA19019.t2t.cram	Noyvert/Schloissnig	female	AFR
NA19024	https://ftp.1000genomes.ebi.ac.uk/vol1/ftp/data_collections/1KG_ONT_VIENNA/hg38/NA19024.hg38.cram	https://ftp.1000genomes.ebi.ac.uk/vol1/ftp/data_collections/1KG_ONT_VIENNA/t2t/NA19024.t2t.cram	Noyvert/Schloissnig	female	AFR
NA19027	https://ftp.1000genomes.ebi.ac.uk/vol1/ftp/data_collections/1KG_ONT_VIENNA/hg38/NA19027.hg38.cram	https://ftp.1000genomes.ebi.ac.uk/vol1/ftp/data_collections/1KG_ONT_VIENNA/t2t/NA19027.t2t.cram	Noyvert/Schloissnig	male	AFR
NA19028	https://ftp.1000genomes.ebi.ac.uk/vol1/ftp/data_collections/1KG_ONT_VIENNA/hg38/NA19028.hg38.cram	https://ftp.1000genomes.ebi.ac.uk/vol1/ftp/data_collections/1KG_ONT_VIENNA/t2t/NA19028.t2t.cram	Noyvert/Schloissnig	male	AFR
NA19031	https://ftp.1000genomes.ebi.ac.uk/vol1/ftp/data_collections/1KG_ONT_VIENNA/hg38/NA19031.hg38.cram	https://ftp.1000genomes.ebi.ac.uk/vol1/ftp/data_collections/1KG_ONT_VIENNA/t2t/NA19031.t2t.cram	Noyvert/Schloissnig	male	AFR
NA19037	https://ftp.1000genomes.ebi.ac.uk/vol1/ftp/data_collections/1KG_ONT_VIENNA/hg38/NA19037.hg38.cram	https://ftp.1000genomes.ebi.ac.uk/vol1/ftp/data_collections/1KG_ONT_VIENNA/t2t/NA19037.t2t.cram	Noyvert/Schloissnig	female	AFR
NA19043	https://ftp.1000genomes.ebi.ac.uk/vol1/ftp/data_collections/1KG_ONT_VIENNA/hg38/NA19043.hg38.cram	https://ftp.1000genomes.ebi.ac.uk/vol1/ftp/data_collections/1KG_ONT_VIENNA/t2t/NA19043.t2t.cram	Noyvert/Schloissnig	male	AFR
NA19055	https://ftp.1000genomes.ebi.ac.uk/vol1/ftp/data_collections/1KG_ONT_VIENNA/hg38/NA19055.hg38.cram	https://ftp.1000genomes.ebi.ac.uk/vol1/ftp/data_collections/1KG_ONT_VIENNA/t2t/NA19055.t2t.cram	Noyvert/Schloissnig	male	EAS
NA19059	https://ftp.1000genomes.ebi.ac.uk/vol1/ftp/data_collections/1KG_ONT_VIENNA/hg38/NA19059.hg38.cram	https://ftp.1000genomes.ebi.ac.uk/vol1/ftp/data_collections/1KG_ONT_VIENNA/t2t/NA19059.t2t.cram	Noyvert/Schloissnig	female	EAS
NA19068	https://ftp.1000genomes.ebi.ac.uk/vol1/ftp/data_collections/1KG_ONT_VIENNA/hg38/NA19068.hg38.cram	https://ftp.1000genomes.ebi.ac.uk/vol1/ftp/data_collections/1KG_ONT_VIENNA/t2t/NA19068.t2t.cram	Noyvert/Schloissnig	male	EAS
NA19070	https://ftp.1000genomes.ebi.ac.uk/vol1/ftp/data_collections/1KG_ONT_VIENNA/hg38/NA19070.hg38.cram	https://ftp.1000genomes.ebi.ac.uk/vol1/ftp/data_collections/1KG_ONT_VIENNA/t2t/NA19070.t2t.cram	Noyvert/Schloissnig	male	EAS
NA19080	https://ftp.1000genomes.ebi.ac.uk/vol1/ftp/data_collections/1KG_ONT_VIENNA/hg38/NA19080.hg38.cram	https://ftp.1000genomes.ebi.ac.uk/vol1/ftp/data_collections/1KG_ONT_VIENNA/t2t/NA19080.t2t.cram	Noyvert/Schloissnig	female	EAS
NA19086	https://ftp.1000genomes.ebi.ac.uk/vol1/ftp/data_collections/1KG_ONT_VIENNA/hg38/NA19086.hg38.cram	https://ftp.1000genomes.ebi.ac.uk/vol1/ftp/data_collections/1KG_ONT_VIENNA/t2t/NA19086.t2t.cram	Noyvert/Schloissnig	male	EAS
NA19096	https://ftp.1000genomes.ebi.ac.uk/vol1/ftp/data_collections/1KG_ONT_VIENNA/hg38/NA19096.hg38.cram	https://ftp.1000genomes.ebi.ac.uk/vol1/ftp/data_collections/1KG_ONT_VIENNA/t2t/NA19096.t2t.cram	Noyvert/Schloissnig	male	AFR
NA19101	https://ftp.1000genomes.ebi.ac.uk/vol1/ftp/data_collections/1KG_ONT_VIENNA/hg38/NA19101.hg38.cram	https://ftp.1000genomes.ebi.ac.uk/vol1/ftp/data_collections/1KG_ONT_VIENNA/t2t/NA19101.t2t.cram	Noyvert/Schloissnig	male	AFR
NA19113	https://ftp.1000genomes.ebi.ac.uk/vol1/ftp/data_collections/1KG_ONT_VIENNA/hg38/NA19113.hg38.cram	https://ftp.1000genomes.ebi.ac.uk/vol1/ftp/data_collections/1KG_ONT_VIENNA/t2t/NA19113.t2t.cram	Noyvert/Schloissnig	male	AFR
NA19114	https://ftp.1000genomes.ebi.ac.uk/vol1/ftp/data_collections/1KG_ONT_VIENNA/hg38/NA19114.hg38.cram	https://ftp.1000genomes.ebi.ac.uk/vol1/ftp/data_collections/1KG_ONT_VIENNA/t2t/NA19114.t2t.cram	Noyvert/Schloissnig	female	AFR
NA19118	https://ftp.1000genomes.ebi.ac.uk/vol1/ftp/data_collections/1KG_ONT_VIENNA/hg38/NA19118.hg38.cram	https://ftp.1000genomes.ebi.ac.uk/vol1/ftp/data_collections/1KG_ONT_VIENNA/t2t/NA19118.t2t.cram	Noyvert/Schloissnig	female	AFR
NA19119	https://ftp.1000genomes.ebi.ac.uk/vol1/ftp/data_collections/1KG_ONT_VIENNA/hg38/NA19119.hg38.cram	https://ftp.1000genomes.ebi.ac.uk/vol1/ftp/data_collections/1KG_ONT_VIENNA/t2t/NA19119.t2t.cram	Noyvert/Schloissnig	male	AFR
NA19122	https://ftp.1000genomes.ebi.ac.uk/vol1/ftp/data_collections/1KG_ONT_VIENNA/hg38/NA19122.hg38.cram	https://ftp.1000genomes.ebi.ac.uk/vol1/ftp/data_collections/1KG_ONT_VIENNA/t2t/NA19122.t2t.cram	Noyvert/Schloissnig	female	AFR
NA19127	https://ftp.1000genomes.ebi.ac.uk/vol1/ftp/data_collections/1KG_ONT_VIENNA/hg38/NA19127.hg38.cram	https://ftp.1000genomes.ebi.ac.uk/vol1/ftp/data_collections/1KG_ONT_VIENNA/t2t/NA19127.t2t.cram	Noyvert/Schloissnig	female	AFR
NA19128	https://ftp.1000genomes.ebi.ac.uk/vol1/ftp/data_collections/1KG_ONT_VIENNA/hg38/NA19128.hg38.cram	https://ftp.1000genomes.ebi.ac.uk/vol1/ftp/data_collections/1KG_ONT_VIENNA/t2t/NA19128.t2t.cram	Noyvert/Schloissnig	male	AFR
NA19129	https://ftp.1000genomes.ebi.ac.uk/vol1/ftp/data_collections/1KG_ONT_VIENNA/hg38/NA19129.hg38.cram	https://ftp.1000genomes.ebi.ac.uk/vol1/ftp/data_collections/1KG_ONT_VIENNA/t2t/NA19129.t2t.cram	Noyvert/Schloissnig	female	AFR
NA19137	https://ftp.1000genomes.ebi.ac.uk/vol1/ftp/data_collections/1KG_ONT_VIENNA/hg38/NA19137.hg38.cram	https://ftp.1000genomes.ebi.ac.uk/vol1/ftp/data_collections/1KG_ONT_VIENNA/t2t/NA19137.t2t.cram	Noyvert/Schloissnig	female	AFR
NA19144	https://ftp.1000genomes.ebi.ac.uk/vol1/ftp/data_collections/1KG_ONT_VIENNA/hg38/NA19144.hg38.cram	https://ftp.1000genomes.ebi.ac.uk/vol1/ftp/data_collections/1KG_ONT_VIENNA/t2t/NA19144.t2t.cram	Noyvert/Schloissnig	male	AFR
NA19146	https://ftp.1000genomes.ebi.ac.uk/vol1/ftp/data_collections/1KG_ONT_VIENNA/hg38/NA19146.hg38.cram	https://ftp.1000genomes.ebi.ac.uk/vol1/ftp/data_collections/1KG_ONT_VIENNA/t2t/NA19146.t2t.cram	Noyvert/Schloissnig	male	AFR
NA19147	https://ftp.1000genomes.ebi.ac.uk/vol1/ftp/data_collections/1KG_ONT_VIENNA/hg38/NA19147.hg38.cram	https://ftp.1000genomes.ebi.ac.uk/vol1/ftp/data_collections/1KG_ONT_VIENNA/t2t/NA19147.t2t.cram	Noyvert/Schloissnig	female	AFR
NA19153	https://ftp.1000genomes.ebi.ac.uk/vol1/ftp/data_collections/1KG_ONT_VIENNA/hg38/NA19153.hg38.cram	https://ftp.1000genomes.ebi.ac.uk/vol1/ftp/data_collections/1KG_ONT_VIENNA/t2t/NA19153.t2t.cram	Noyvert/Schloissnig	male	AFR
NA19189	https://ftp.1000genomes.ebi.ac.uk/vol1/ftp/data_collections/1KG_ONT_VIENNA/hg38/NA19189.hg38.cram	https://ftp.1000genomes.ebi.ac.uk/vol1/ftp/data_collections/1KG_ONT_VIENNA/t2t/NA19189.t2t.cram	Noyvert/Schloissnig	male	AFR
NA19197	https://ftp.1000genomes.ebi.ac.uk/vol1/ftp/data_collections/1KG_ONT_VIENNA/hg38/NA19197.hg38.cram	https://ftp.1000genomes.ebi.ac.uk/vol1/ftp/data_collections/1KG_ONT_VIENNA/t2t/NA19197.t2t.cram	Noyvert/Schloissnig	female	AFR
NA19207	https://ftp.1000genomes.ebi.ac.uk/vol1/ftp/data_collections/1KG_ONT_VIENNA/hg38/NA19207.hg38.cram	https://ftp.1000genomes.ebi.ac.uk/vol1/ftp/data_collections/1KG_ONT_VIENNA/t2t/NA19207.t2t.cram	Noyvert/Schloissnig	male	AFR
NA19238	https://ftp.1000genomes.ebi.ac.uk/vol1/ftp/data_collections/1KG_ONT_VIENNA/hg38/NA19238.hg38.cram	https://ftp.1000genomes.ebi.ac.uk/vol1/ftp/data_collections/1KG_ONT_VIENNA/t2t/NA19238.t2t.cram	Noyvert/Schloissnig	female	AFR
NA19307	https://ftp.1000genomes.ebi.ac.uk/vol1/ftp/data_collections/1KG_ONT_VIENNA/hg38/NA19307.hg38.cram	https://ftp.1000genomes.ebi.ac.uk/vol1/ftp/data_collections/1KG_ONT_VIENNA/t2t/NA19307.t2t.cram	Noyvert/Schloissnig	male	AFR
NA19310	https://ftp.1000genomes.ebi.ac.uk/vol1/ftp/data_collections/1KG_ONT_VIENNA/hg38/NA19310.hg38.cram	https://ftp.1000genomes.ebi.ac.uk/vol1/ftp/data_collections/1KG_ONT_VIENNA/t2t/NA19310.t2t.cram	Noyvert/Schloissnig	female	AFR
NA19315	https://ftp.1000genomes.ebi.ac.uk/vol1/ftp/data_collections/1KG_ONT_VIENNA/hg38/NA19315.hg38.cram	https://ftp.1000genomes.ebi.ac.uk/vol1/ftp/data_collections/1KG_ONT_VIENNA/t2t/NA19315.t2t.cram	Noyvert/Schloissnig	female	AFR
NA19319	https://ftp.1000genomes.ebi.ac.uk/vol1/ftp/data_collections/1KG_ONT_VIENNA/hg38/NA19319.hg38.cram	https://ftp.1000genomes.ebi.ac.uk/vol1/ftp/data_collections/1KG_ONT_VIENNA/t2t/NA19319.t2t.cram	Noyvert/Schloissnig	male	AFR
NA19327	https://ftp.1000genomes.ebi.ac.uk/vol1/ftp/data_collections/1KG_ONT_VIENNA/hg38/NA19327.hg38.cram	https://ftp.1000genomes.ebi.ac.uk/vol1/ftp/data_collections/1KG_ONT_VIENNA/t2t/NA19327.t2t.cram	Noyvert/Schloissnig	female	AFR
NA19328	https://ftp.1000genomes.ebi.ac.uk/vol1/ftp/data_collections/1KG_ONT_VIENNA/hg38/NA19328.hg38.cram	https://ftp.1000genomes.ebi.ac.uk/vol1/ftp/data_collections/1KG_ONT_VIENNA/t2t/NA19328.t2t.cram	Noyvert/Schloissnig	female	AFR
NA19331	https://ftp.1000genomes.ebi.ac.uk/vol1/ftp/data_collections/1KG_ONT_VIENNA/hg38/NA19331.hg38.cram	https://ftp.1000genomes.ebi.ac.uk/vol1/ftp/data_collections/1KG_ONT_VIENNA/t2t/NA19331.t2t.cram	Noyvert/Schloissnig	male	AFR
NA19338	https://ftp.1000genomes.ebi.ac.uk/vol1/ftp/data_collections/1KG_ONT_VIENNA/hg38/NA19338.hg38.cram	https://ftp.1000genomes.ebi.ac.uk/vol1/ftp/data_collections/1KG_ONT_VIENNA/t2t/NA19338.t2t.cram	Noyvert/Schloissnig	female	AFR
NA19347	https://ftp.1000genomes.ebi.ac.uk/vol1/ftp/data_collections/1KG_ONT_VIENNA/hg38/NA19347.hg38.cram	https://ftp.1000genomes.ebi.ac.uk/vol1/ftp/data_collections/1KG_ONT_VIENNA/t2t/NA19347.t2t.cram	Noyvert/Schloissnig	male	AFR
NA19350	https://ftp.1000genomes.ebi.ac.uk/vol1/ftp/data_collections/1KG_ONT_VIENNA/hg38/NA19350.hg38.cram	https://ftp.1000genomes.ebi.ac.uk/vol1/ftp/data_collections/1KG_ONT_VIENNA/t2t/NA19350.t2t.cram	Noyvert/Schloissnig	male	AFR
NA19351	https://ftp.1000genomes.ebi.ac.uk/vol1/ftp/data_collections/1KG_ONT_VIENNA/hg38/NA19351.hg38.cram	https://ftp.1000genomes.ebi.ac.uk/vol1/ftp/data_collections/1KG_ONT_VIENNA/t2t/NA19351.t2t.cram	Noyvert/Schloissnig	female	AFR
NA19352	https://ftp.1000genomes.ebi.ac.uk/vol1/ftp/data_collections/1KG_ONT_VIENNA/hg38/NA19352.hg38.cram	https://ftp.1000genomes.ebi.ac.uk/vol1/ftp/data_collections/1KG_ONT_VIENNA/t2t/NA19352.t2t.cram	Noyvert/Schloissnig	male	AFR
NA19355	https://ftp.1000genomes.ebi.ac.uk/vol1/ftp/data_collections/1KG_ONT_VIENNA/hg38/NA19355.hg38.cram	https://ftp.1000genomes.ebi.ac.uk/vol1/ftp/data_collections/1KG_ONT_VIENNA/t2t/NA19355.t2t.cram	Noyvert/Schloissnig	female	AFR
NA19383	https://ftp.1000genomes.ebi.ac.uk/vol1/ftp/data_collections/1KG_ONT_VIENNA/hg38/NA19383.hg38.cram	https://ftp.1000genomes.ebi.ac.uk/vol1/ftp/data_collections/1KG_ONT_VIENNA/t2t/NA19383.t2t.cram	Noyvert/Schloissnig	male	AFR
NA19385	https://ftp.1000genomes.ebi.ac.uk/vol1/ftp/data_collections/1KG_ONT_VIENNA/hg38/NA19385.hg38.cram	https://ftp.1000genomes.ebi.ac.uk/vol1/ftp/data_collections/1KG_ONT_VIENNA/t2t/NA19385.t2t.cram	Noyvert/Schloissnig	male	AFR
NA19391	https://ftp.1000genomes.ebi.ac.uk/vol1/ftp/data_collections/1KG_ONT_VIENNA/hg38/NA19391.hg38.cram	https://ftp.1000genomes.ebi.ac.uk/vol1/ftp/data_collections/1KG_ONT_VIENNA/t2t/NA19391.t2t.cram	Noyvert/Schloissnig	female	AFR
NA19393	https://ftp.1000genomes.ebi.ac.uk/vol1/ftp/data_collections/1KG_ONT_VIENNA/hg38/NA19393.hg38.cram	https://ftp.1000genomes.ebi.ac.uk/vol1/ftp/data_collections/1KG_ONT_VIENNA/t2t/NA19393.t2t.cram	Noyvert/Schloissnig	male	AFR
NA19397	https://ftp.1000genomes.ebi.ac.uk/vol1/ftp/data_collections/1KG_ONT_VIENNA/hg38/NA19397.hg38.cram	https://ftp.1000genomes.ebi.ac.uk/vol1/ftp/data_collections/1KG_ONT_VIENNA/t2t/NA19397.t2t.cram	Noyvert/Schloissnig	male	AFR
NA19398	https://ftp.1000genomes.ebi.ac.uk/vol1/ftp/data_collections/1KG_ONT_VIENNA/hg38/NA19398.hg38.cram	https://ftp.1000genomes.ebi.ac.uk/vol1/ftp/data_collections/1KG_ONT_VIENNA/t2t/NA19398.t2t.cram	Noyvert/Schloissnig	female	AFR
NA19399	https://ftp.1000genomes.ebi.ac.uk/vol1/ftp/data_collections/1KG_ONT_VIENNA/hg38/NA19399.hg38.cram	https://ftp.1000genomes.ebi.ac.uk/vol1/ftp/data_collections/1KG_ONT_VIENNA/t2t/NA19399.t2t.cram	Noyvert/Schloissnig	female	AFR
NA19403	https://ftp.1000genomes.ebi.ac.uk/vol1/ftp/data_collections/1KG_ONT_VIENNA/hg38/NA19403.hg38.cram	https://ftp.1000genomes.ebi.ac.uk/vol1/ftp/data_collections/1KG_ONT_VIENNA/t2t/NA19403.t2t.cram	Noyvert/Schloissnig	female	AFR
NA19432	https://ftp.1000genomes.ebi.ac.uk/vol1/ftp/data_collections/1KG_ONT_VIENNA/hg38/NA19432.hg38.cram	https://ftp.1000genomes.ebi.ac.uk/vol1/ftp/data_collections/1KG_ONT_VIENNA/t2t/NA19432.t2t.cram	Noyvert/Schloissnig	female	AFR
NA19439	https://ftp.1000genomes.ebi.ac.uk/vol1/ftp/data_collections/1KG_ONT_VIENNA/hg38/NA19439.hg38.cram	https://ftp.1000genomes.ebi.ac.uk/vol1/ftp/data_collections/1KG_ONT_VIENNA/t2t/NA19439.t2t.cram	Noyvert/Schloissnig	female	AFR
NA19449	https://ftp.1000genomes.ebi.ac.uk/vol1/ftp/data_collections/1KG_ONT_VIENNA/hg38/NA19449.hg38.cram	https://ftp.1000genomes.ebi.ac.uk/vol1/ftp/data_collections/1KG_ONT_VIENNA/t2t/NA19449.t2t.cram	Noyvert/Schloissnig	female	AFR
NA19453	https://ftp.1000genomes.ebi.ac.uk/vol1/ftp/data_collections/1KG_ONT_VIENNA/hg38/NA19453.hg38.cram	https://ftp.1000genomes.ebi.ac.uk/vol1/ftp/data_collections/1KG_ONT_VIENNA/t2t/NA19453.t2t.cram	Noyvert/Schloissnig	male	AFR
NA19463	https://ftp.1000genomes.ebi.ac.uk/vol1/ftp/data_collections/1KG_ONT_VIENNA/hg38/NA19463.hg38.cram	https://ftp.1000genomes.ebi.ac.uk/vol1/ftp/data_collections/1KG_ONT_VIENNA/t2t/NA19463.t2t.cram	Noyvert/Schloissnig	female	AFR
NA19472	https://ftp.1000genomes.ebi.ac.uk/vol1/ftp/data_collections/1KG_ONT_VIENNA/hg38/NA19472.hg38.cram	https://ftp.1000genomes.ebi.ac.uk/vol1/ftp/data_collections/1KG_ONT_VIENNA/t2t/NA19472.t2t.cram	Noyvert/Schloissnig	female	AFR
NA19651	https://ftp.1000genomes.ebi.ac.uk/vol1/ftp/data_collections/1KG_ONT_VIENNA/hg38/NA19651.hg38.cram	https://ftp.1000genomes.ebi.ac.uk/vol1/ftp/data_collections/1KG_ONT_VIENNA/t2t/NA19651.t2t.cram	Noyvert/Schloissnig	female	AMR
NA19652	https://ftp.1000genomes.ebi.ac.uk/vol1/ftp/data_collections/1KG_ONT_VIENNA/hg38/NA19652.hg38.cram	https://ftp.1000genomes.ebi.ac.uk/vol1/ftp/data_collections/1KG_ONT_VIENNA/t2t/NA19652.t2t.cram	Noyvert/Schloissnig	male	AMR
NA19654	https://ftp.1000genomes.ebi.ac.uk/vol1/ftp/data_collections/1KG_ONT_VIENNA/hg38/NA19654.hg38.cram	https://ftp.1000genomes.ebi.ac.uk/vol1/ftp/data_collections/1KG_ONT_VIENNA/t2t/NA19654.t2t.cram	Noyvert/Schloissnig	female	AMR
NA19655	https://ftp.1000genomes.ebi.ac.uk/vol1/ftp/data_collections/1KG_ONT_VIENNA/hg38/NA19655.hg38.cram	https://ftp.1000genomes.ebi.ac.uk/vol1/ftp/data_collections/1KG_ONT_VIENNA/t2t/NA19655.t2t.cram	Noyvert/Schloissnig	male	AMR
NA19657	https://ftp.1000genomes.ebi.ac.uk/vol1/ftp/data_collections/1KG_ONT_VIENNA/hg38/NA19657.hg38.cram	https://ftp.1000genomes.ebi.ac.uk/vol1/ftp/data_collections/1KG_ONT_VIENNA/t2t/NA19657.t2t.cram	Noyvert/Schloissnig	female	AMR
NA19658	https://ftp.1000genomes.ebi.ac.uk/vol1/ftp/data_collections/1KG_ONT_VIENNA/hg38/NA19658.hg38.cram	https://ftp.1000genomes.ebi.ac.uk/vol1/ftp/data_collections/1KG_ONT_VIENNA/t2t/NA19658.t2t.cram	Noyvert/Schloissnig	male	AMR
NA19660	https://ftp.1000genomes.ebi.ac.uk/vol1/ftp/data_collections/1KG_ONT_VIENNA/hg38/NA19660.hg38.cram	https://ftp.1000genomes.ebi.ac.uk/vol1/ftp/data_collections/1KG_ONT_VIENNA/t2t/NA19660.t2t.cram	Noyvert/Schloissnig	female	AMR
NA19661	https://ftp.1000genomes.ebi.ac.uk/vol1/ftp/data_collections/1KG_ONT_VIENNA/hg38/NA19661.hg38.cram	https://ftp.1000genomes.ebi.ac.uk/vol1/ftp/data_collections/1KG_ONT_VIENNA/t2t/NA19661.t2t.cram	Noyvert/Schloissnig	male	AMR
NA19663	https://ftp.1000genomes.ebi.ac.uk/vol1/ftp/data_collections/1KG_ONT_VIENNA/hg38/NA19663.hg38.cram	https://ftp.1000genomes.ebi.ac.uk/vol1/ftp/data_collections/1KG_ONT_VIENNA/t2t/NA19663.t2t.cram	Noyvert/Schloissnig	female	AMR
NA19664	https://ftp.1000genomes.ebi.ac.uk/vol1/ftp/data_collections/1KG_ONT_VIENNA/hg38/NA19664.hg38.cram	https://ftp.1000genomes.ebi.ac.uk/vol1/ftp/data_collections/1KG_ONT_VIENNA/t2t/NA19664.t2t.cram	Noyvert/Schloissnig	male	AMR
NA19669	https://ftp.1000genomes.ebi.ac.uk/vol1/ftp/data_collections/1KG_ONT_VIENNA/hg38/NA19669.hg38.cram	https://ftp.1000genomes.ebi.ac.uk/vol1/ftp/data_collections/1KG_ONT_VIENNA/t2t/NA19669.t2t.cram	Noyvert/Schloissnig	female	AMR
NA19675	https://ftp.1000genomes.ebi.ac.uk/vol1/ftp/data_collections/1KG_ONT_VIENNA/hg38/NA19675.hg38.cram	https://ftp.1000genomes.ebi.ac.uk/vol1/ftp/data_collections/1KG_ONT_VIENNA/t2t/NA19675.t2t.cram	Noyvert/Schloissnig	female	AMR
NA19676	https://ftp.1000genomes.ebi.ac.uk/vol1/ftp/data_collections/1KG_ONT_VIENNA/hg38/NA19676.hg38.cram	https://ftp.1000genomes.ebi.ac.uk/vol1/ftp/data_collections/1KG_ONT_VIENNA/t2t/NA19676.t2t.cram	Noyvert/Schloissnig	male	AMR
NA19679	https://ftp.1000genomes.ebi.ac.uk/vol1/ftp/data_collections/1KG_ONT_VIENNA/hg38/NA19679.hg38.cram	https://ftp.1000genomes.ebi.ac.uk/vol1/ftp/data_collections/1KG_ONT_VIENNA/t2t/NA19679.t2t.cram	Noyvert/Schloissnig	male	AMR
NA19700	https://ftp.1000genomes.ebi.ac.uk/vol1/ftp/data_collections/1KG_ONT_VIENNA/hg38/NA19700.hg38.cram	https://ftp.1000genomes.ebi.ac.uk/vol1/ftp/data_collections/1KG_ONT_VIENNA/t2t/NA19700.t2t.cram	Noyvert/Schloissnig	male	AFR
NA19701	https://ftp.1000genomes.ebi.ac.uk/vol1/ftp/data_collections/1KG_ONT_VIENNA/hg38/NA19701.hg38.cram	https://ftp.1000genomes.ebi.ac.uk/vol1/ftp/data_collections/1KG_ONT_VIENNA/t2t/NA19701.t2t.cram	Noyvert/Schloissnig	female	AFR
NA19703	https://ftp.1000genomes.ebi.ac.uk/vol1/ftp/data_collections/1KG_ONT_VIENNA/hg38/NA19703.hg38.cram	https://ftp.1000genomes.ebi.ac.uk/vol1/ftp/data_collections/1KG_ONT_VIENNA/t2t/NA19703.t2t.cram	Noyvert/Schloissnig	male	AFR
NA19707	https://ftp.1000genomes.ebi.ac.uk/vol1/ftp/data_collections/1KG_ONT_VIENNA/hg38/NA19707.hg38.cram	https://ftp.1000genomes.ebi.ac.uk/vol1/ftp/data_collections/1KG_ONT_VIENNA/t2t/NA19707.t2t.cram	Noyvert/Schloissnig	female	AFR
NA19711	https://ftp.1000genomes.ebi.ac.uk/vol1/ftp/data_collections/1KG_ONT_VIENNA/hg38/NA19711.hg38.cram	https://ftp.1000genomes.ebi.ac.uk/vol1/ftp/data_collections/1KG_ONT_VIENNA/t2t/NA19711.t2t.cram	Noyvert/Schloissnig	male	AFR
NA19717	https://ftp.1000genomes.ebi.ac.uk/vol1/ftp/data_collections/1KG_ONT_VIENNA/hg38/NA19717.hg38.cram	https://ftp.1000genomes.ebi.ac.uk/vol1/ftp/data_collections/1KG_ONT_VIENNA/t2t/NA19717.t2t.cram	Noyvert/Schloissnig	male	AMR
NA19720	https://ftp.1000genomes.ebi.ac.uk/vol1/ftp/data_collections/1KG_ONT_VIENNA/hg38/NA19720.hg38.cram	https://ftp.1000genomes.ebi.ac.uk/vol1/ftp/data_collections/1KG_ONT_VIENNA/t2t/NA19720.t2t.cram	Noyvert/Schloissnig	male	AMR
NA19723	https://ftp.1000genomes.ebi.ac.uk/vol1/ftp/data_collections/1KG_ONT_VIENNA/hg38/NA19723.hg38.cram	https://ftp.1000genomes.ebi.ac.uk/vol1/ftp/data_collections/1KG_ONT_VIENNA/t2t/NA19723.t2t.cram	Noyvert/Schloissnig	male	AMR
NA19728	https://ftp.1000genomes.ebi.ac.uk/vol1/ftp/data_collections/1KG_ONT_VIENNA/hg38/NA19728.hg38.cram	https://ftp.1000genomes.ebi.ac.uk/vol1/ftp/data_collections/1KG_ONT_VIENNA/t2t/NA19728.t2t.cram	Noyvert/Schloissnig	female	AMR
NA19729	https://ftp.1000genomes.ebi.ac.uk/vol1/ftp/data_collections/1KG_ONT_VIENNA/hg38/NA19729.hg38.cram	https://ftp.1000genomes.ebi.ac.uk/vol1/ftp/data_collections/1KG_ONT_VIENNA/t2t/NA19729.t2t.cram	Noyvert/Schloissnig	male	AMR
NA19734	https://ftp.1000genomes.ebi.ac.uk/vol1/ftp/data_collections/1KG_ONT_VIENNA/hg38/NA19734.hg38.cram	https://ftp.1000genomes.ebi.ac.uk/vol1/ftp/data_collections/1KG_ONT_VIENNA/t2t/NA19734.t2t.cram	Noyvert/Schloissnig	female	AMR
NA19735	https://ftp.1000genomes.ebi.ac.uk/vol1/ftp/data_collections/1KG_ONT_VIENNA/hg38/NA19735.hg38.cram	https://ftp.1000genomes.ebi.ac.uk/vol1/ftp/data_collections/1KG_ONT_VIENNA/t2t/NA19735.t2t.cram	Noyvert/Schloissnig	male	AMR
NA19740	https://ftp.1000genomes.ebi.ac.uk/vol1/ftp/data_collections/1KG_ONT_VIENNA/hg38/NA19740.hg38.cram	https://ftp.1000genomes.ebi.ac.uk/vol1/ftp/data_collections/1KG_ONT_VIENNA/t2t/NA19740.t2t.cram	Noyvert/Schloissnig	female	AMR
NA19747	https://ftp.1000genomes.ebi.ac.uk/vol1/ftp/data_collections/1KG_ONT_VIENNA/hg38/NA19747.hg38.cram	https://ftp.1000genomes.ebi.ac.uk/vol1/ftp/data_collections/1KG_ONT_VIENNA/t2t/NA19747.t2t.cram	Noyvert/Schloissnig	male	AMR
NA19749	https://ftp.1000genomes.ebi.ac.uk/vol1/ftp/data_collections/1KG_ONT_VIENNA/hg38/NA19749.hg38.cram	https://ftp.1000genomes.ebi.ac.uk/vol1/ftp/data_collections/1KG_ONT_VIENNA/t2t/NA19749.t2t.cram	Noyvert/Schloissnig	female	AMR
NA19750	https://ftp.1000genomes.ebi.ac.uk/vol1/ftp/data_collections/1KG_ONT_VIENNA/hg38/NA19750.hg38.cram	https://ftp.1000genomes.ebi.ac.uk/vol1/ftp/data_collections/1KG_ONT_VIENNA/t2t/NA19750.t2t.cram	Noyvert/Schloissnig	male	AMR
NA19753	https://ftp.1000genomes.ebi.ac.uk/vol1/ftp/data_collections/1KG_ONT_VIENNA/hg38/NA19753.hg38.cram	https://ftp.1000genomes.ebi.ac.uk/vol1/ftp/data_collections/1KG_ONT_VIENNA/t2t/NA19753.t2t.cram	Noyvert/Schloissnig	male	AMR
NA19758	https://ftp.1000genomes.ebi.ac.uk/vol1/ftp/data_collections/1KG_ONT_VIENNA/hg38/NA19758.hg38.cram	https://ftp.1000genomes.ebi.ac.uk/vol1/ftp/data_collections/1KG_ONT_VIENNA/t2t/NA19758.t2t.cram	Noyvert/Schloissnig	female	AMR
NA19759	https://ftp.1000genomes.ebi.ac.uk/vol1/ftp/data_collections/1KG_ONT_VIENNA/hg38/NA19759.hg38.cram	https://ftp.1000genomes.ebi.ac.uk/vol1/ftp/data_collections/1KG_ONT_VIENNA/t2t/NA19759.t2t.cram	Noyvert/Schloissnig	male	AMR
NA19762	https://ftp.1000genomes.ebi.ac.uk/vol1/ftp/data_collections/1KG_ONT_VIENNA/hg38/NA19762.hg38.cram	https://ftp.1000genomes.ebi.ac.uk/vol1/ftp/data_collections/1KG_ONT_VIENNA/t2t/NA19762.t2t.cram	Noyvert/Schloissnig	male	AMR
NA19770	https://ftp.1000genomes.ebi.ac.uk/vol1/ftp/data_collections/1KG_ONT_VIENNA/hg38/NA19770.hg38.cram	https://ftp.1000genomes.ebi.ac.uk/vol1/ftp/data_collections/1KG_ONT_VIENNA/t2t/NA19770.t2t.cram	Noyvert/Schloissnig	female	AMR
NA19774	https://ftp.1000genomes.ebi.ac.uk/vol1/ftp/data_collections/1KG_ONT_VIENNA/hg38/NA19774.hg38.cram	https://ftp.1000genomes.ebi.ac.uk/vol1/ftp/data_collections/1KG_ONT_VIENNA/t2t/NA19774.t2t.cram	Noyvert/Schloissnig	male	AMR
NA19782	https://ftp.1000genomes.ebi.ac.uk/vol1/ftp/data_collections/1KG_ONT_VIENNA/hg38/NA19782.hg38.cram	https://ftp.1000genomes.ebi.ac.uk/vol1/ftp/data_collections/1KG_ONT_VIENNA/t2t/NA19782.t2t.cram	Noyvert/Schloissnig	female	AMR
NA19786	https://ftp.1000genomes.ebi.ac.uk/vol1/ftp/data_collections/1KG_ONT_VIENNA/hg38/NA19786.hg38.cram	https://ftp.1000genomes.ebi.ac.uk/vol1/ftp/data_collections/1KG_ONT_VIENNA/t2t/NA19786.t2t.cram	Noyvert/Schloissnig	male	AMR
NA19789	https://ftp.1000genomes.ebi.ac.uk/vol1/ftp/data_collections/1KG_ONT_VIENNA/hg38/NA19789.hg38.cram	https://ftp.1000genomes.ebi.ac.uk/vol1/ftp/data_collections/1KG_ONT_VIENNA/t2t/NA19789.t2t.cram	Noyvert/Schloissnig	male	AMR
NA19818	https://ftp.1000genomes.ebi.ac.uk/vol1/ftp/data_collections/1KG_ONT_VIENNA/hg38/NA19818.hg38.cram	https://ftp.1000genomes.ebi.ac.uk/vol1/ftp/data_collections/1KG_ONT_VIENNA/t2t/NA19818.t2t.cram	Noyvert/Schloissnig	male	AFR
NA19819	https://ftp.1000genomes.ebi.ac.uk/vol1/ftp/data_collections/1KG_ONT_VIENNA/hg38/NA19819.hg38.cram	https://ftp.1000genomes.ebi.ac.uk/vol1/ftp/data_collections/1KG_ONT_VIENNA/t2t/NA19819.t2t.cram	Noyvert/Schloissnig	female	AFR
NA19828	https://ftp.1000genomes.ebi.ac.uk/vol1/ftp/data_collections/1KG_ONT_VIENNA/hg38/NA19828.hg38.cram	https://ftp.1000genomes.ebi.ac.uk/vol1/ftp/data_collections/1KG_ONT_VIENNA/t2t/NA19828.t2t.cram	Noyvert/Schloissnig	male	AFR
NA19834	https://ftp.1000genomes.ebi.ac.uk/vol1/ftp/data_collections/1KG_ONT_VIENNA/hg38/NA19834.hg38.cram	https://ftp.1000genomes.ebi.ac.uk/vol1/ftp/data_collections/1KG_ONT_VIENNA/t2t/NA19834.t2t.cram	Noyvert/Schloissnig	male	AFR
NA19835	https://ftp.1000genomes.ebi.ac.uk/vol1/ftp/data_collections/1KG_ONT_VIENNA/hg38/NA19835.hg38.cram	https://ftp.1000genomes.ebi.ac.uk/vol1/ftp/data_collections/1KG_ONT_VIENNA/t2t/NA19835.t2t.cram	Noyvert/Schloissnig	female	AFR
NA19900	https://ftp.1000genomes.ebi.ac.uk/vol1/ftp/data_collections/1KG_ONT_VIENNA/hg38/NA19900.hg38.cram	https://ftp.1000genomes.ebi.ac.uk/vol1/ftp/data_collections/1KG_ONT_VIENNA/t2t/NA19900.t2t.cram	Noyvert/Schloissnig	male	AFR
NA19901	https://ftp.1000genomes.ebi.ac.uk/vol1/ftp/data_collections/1KG_ONT_VIENNA/hg38/NA19901.hg38.cram	https://ftp.1000genomes.ebi.ac.uk/vol1/ftp/data_collections/1KG_ONT_VIENNA/t2t/NA19901.t2t.cram	Noyvert/Schloissnig	female	AFR
NA19904	https://ftp.1000genomes.ebi.ac.uk/vol1/ftp/data_collections/1KG_ONT_VIENNA/hg38/NA19904.hg38.cram	https://ftp.1000genomes.ebi.ac.uk/vol1/ftp/data_collections/1KG_ONT_VIENNA/t2t/NA19904.t2t.cram	Noyvert/Schloissnig	male	AFR
NA19908	https://ftp.1000genomes.ebi.ac.uk/vol1/ftp/data_collections/1KG_ONT_VIENNA/hg38/NA19908.hg38.cram	https://ftp.1000genomes.ebi.ac.uk/vol1/ftp/data_collections/1KG_ONT_VIENNA/t2t/NA19908.t2t.cram	Noyvert/Schloissnig	male	AFR
NA19909	https://ftp.1000genomes.ebi.ac.uk/vol1/ftp/data_collections/1KG_ONT_VIENNA/hg38/NA19909.hg38.cram	https://ftp.1000genomes.ebi.ac.uk/vol1/ftp/data_collections/1KG_ONT_VIENNA/t2t/NA19909.t2t.cram	Noyvert/Schloissnig	female	AFR
NA19916	https://ftp.1000genomes.ebi.ac.uk/vol1/ftp/data_collections/1KG_ONT_VIENNA/hg38/NA19916.hg38.cram	https://ftp.1000genomes.ebi.ac.uk/vol1/ftp/data_collections/1KG_ONT_VIENNA/t2t/NA19916.t2t.cram	Noyvert/Schloissnig	male	AFR
NA19921	https://ftp.1000genomes.ebi.ac.uk/vol1/ftp/data_collections/1KG_ONT_VIENNA/hg38/NA19921.hg38.cram	https://ftp.1000genomes.ebi.ac.uk/vol1/ftp/data_collections/1KG_ONT_VIENNA/t2t/NA19921.t2t.cram	Noyvert/Schloissnig	female	AFR
NA19985	https://ftp.1000genomes.ebi.ac.uk/vol1/ftp/data_collections/1KG_ONT_VIENNA/hg38/NA19985.hg38.cram	https://ftp.1000genomes.ebi.ac.uk/vol1/ftp/data_collections/1KG_ONT_VIENNA/t2t/NA19985.t2t.cram	Noyvert/Schloissnig	female	AFR
NA20127	https://ftp.1000genomes.ebi.ac.uk/vol1/ftp/data_collections/1KG_ONT_VIENNA/hg38/NA20127.hg38.cram	https://ftp.1000genomes.ebi.ac.uk/vol1/ftp/data_collections/1KG_ONT_VIENNA/t2t/NA20127.t2t.cram	Noyvert/Schloissnig	female	AFR
NA20276	https://ftp.1000genomes.ebi.ac.uk/vol1/ftp/data_collections/1KG_ONT_VIENNA/hg38/NA20276.hg38.cram	https://ftp.1000genomes.ebi.ac.uk/vol1/ftp/data_collections/1KG_ONT_VIENNA/t2t/NA20276.t2t.cram	Noyvert/Schloissnig	female	AFR
NA20278	https://ftp.1000genomes.ebi.ac.uk/vol1/ftp/data_collections/1KG_ONT_VIENNA/hg38/NA20278.hg38.cram	https://ftp.1000genomes.ebi.ac.uk/vol1/ftp/data_collections/1KG_ONT_VIENNA/t2t/NA20278.t2t.cram	Noyvert/Schloissnig	male	AFR
NA20281	https://ftp.1000genomes.ebi.ac.uk/vol1/ftp/data_collections/1KG_ONT_VIENNA/hg38/NA20281.hg38.cram	https://ftp.1000genomes.ebi.ac.uk/vol1/ftp/data_collections/1KG_ONT_VIENNA/t2t/NA20281.t2t.cram	Noyvert/Schloissnig	male	AFR
NA20289	https://ftp.1000genomes.ebi.ac.uk/vol1/ftp/data_collections/1KG_ONT_VIENNA/hg38/NA20289.hg38.cram	https://ftp.1000genomes.ebi.ac.uk/vol1/ftp/data_collections/1KG_ONT_VIENNA/t2t/NA20289.t2t.cram	Noyvert/Schloissnig	female	AFR
NA20294	https://ftp.1000genomes.ebi.ac.uk/vol1/ftp/data_collections/1KG_ONT_VIENNA/hg38/NA20294.hg38.cram	https://ftp.1000genomes.ebi.ac.uk/vol1/ftp/data_collections/1KG_ONT_VIENNA/t2t/NA20294.t2t.cram	Noyvert/Schloissnig	female	AFR
NA20298	https://ftp.1000genomes.ebi.ac.uk/vol1/ftp/data_collections/1KG_ONT_VIENNA/hg38/NA20298.hg38.cram	https://ftp.1000genomes.ebi.ac.uk/vol1/ftp/data_collections/1KG_ONT_VIENNA/t2t/NA20298.t2t.cram	Noyvert/Schloissnig	male	AFR
NA20314	https://ftp.1000genomes.ebi.ac.uk/vol1/ftp/data_collections/1KG_ONT_VIENNA/hg38/NA20314.hg38.cram	https://ftp.1000genomes.ebi.ac.uk/vol1/ftp/data_collections/1KG_ONT_VIENNA/t2t/NA20314.t2t.cram	Noyvert/Schloissnig	female	AFR
NA20332	https://ftp.1000genomes.ebi.ac.uk/vol1/ftp/data_collections/1KG_ONT_VIENNA/hg38/NA20332.hg38.cram	https://ftp.1000genomes.ebi.ac.uk/vol1/ftp/data_collections/1KG_ONT_VIENNA/t2t/NA20332.t2t.cram	Noyvert/Schloissnig	female	AFR
NA20334	https://ftp.1000genomes.ebi.ac.uk/vol1/ftp/data_collections/1KG_ONT_VIENNA/hg38/NA20334.hg38.cram	https://ftp.1000genomes.ebi.ac.uk/vol1/ftp/data_collections/1KG_ONT_VIENNA/t2t/NA20334.t2t.cram	Noyvert/Schloissnig	female	AFR
NA20336	https://ftp.1000genomes.ebi.ac.uk/vol1/ftp/data_collections/1KG_ONT_VIENNA/hg38/NA20336.hg38.cram	https://ftp.1000genomes.ebi.ac.uk/vol1/ftp/data_collections/1KG_ONT_VIENNA/t2t/NA20336.t2t.cram	Noyvert/Schloissnig	female	AFR
NA20342	https://ftp.1000genomes.ebi.ac.uk/vol1/ftp/data_collections/1KG_ONT_VIENNA/hg38/NA20342.hg38.cram	https://ftp.1000genomes.ebi.ac.uk/vol1/ftp/data_collections/1KG_ONT_VIENNA/t2t/NA20342.t2t.cram	Noyvert/Schloissnig	male	AFR
NA20346	https://ftp.1000genomes.ebi.ac.uk/vol1/ftp/data_collections/1KG_ONT_VIENNA/hg38/NA20346.hg38.cram	https://ftp.1000genomes.ebi.ac.uk/vol1/ftp/data_collections/1KG_ONT_VIENNA/t2t/NA20346.t2t.cram	Noyvert/Schloissnig	male	AFR
NA20348	https://ftp.1000genomes.ebi.ac.uk/vol1/ftp/data_collections/1KG_ONT_VIENNA/hg38/NA20348.hg38.cram	https://ftp.1000genomes.ebi.ac.uk/vol1/ftp/data_collections/1KG_ONT_VIENNA/t2t/NA20348.t2t.cram	Noyvert/Schloissnig	male	AFR
NA20356	https://ftp.1000genomes.ebi.ac.uk/vol1/ftp/data_collections/1KG_ONT_VIENNA/hg38/NA20356.hg38.cram	https://ftp.1000genomes.ebi.ac.uk/vol1/ftp/data_collections/1KG_ONT_VIENNA/t2t/NA20356.t2t.cram	Noyvert/Schloissnig	male	AFR
NA20357	https://ftp.1000genomes.ebi.ac.uk/vol1/ftp/data_collections/1KG_ONT_VIENNA/hg38/NA20357.hg38.cram	https://ftp.1000genomes.ebi.ac.uk/vol1/ftp/data_collections/1KG_ONT_VIENNA/t2t/NA20357.t2t.cram	Noyvert/Schloissnig	female	AFR
NA20359	https://ftp.1000genomes.ebi.ac.uk/vol1/ftp/data_collections/1KG_ONT_VIENNA/hg38/NA20359.hg38.cram	https://ftp.1000genomes.ebi.ac.uk/vol1/ftp/data_collections/1KG_ONT_VIENNA/t2t/NA20359.t2t.cram	Noyvert/Schloissnig	female	AFR
NA20363	https://ftp.1000genomes.ebi.ac.uk/vol1/ftp/data_collections/1KG_ONT_VIENNA/hg38/NA20363.hg38.cram	https://ftp.1000genomes.ebi.ac.uk/vol1/ftp/data_collections/1KG_ONT_VIENNA/t2t/NA20363.t2t.cram	Noyvert/Schloissnig	female	AFR
NA20503	https://ftp.1000genomes.ebi.ac.uk/vol1/ftp/data_collections/1KG_ONT_VIENNA/hg38/NA20503.hg38.cram	https://ftp.1000genomes.ebi.ac.uk/vol1/ftp/data_collections/1KG_ONT_VIENNA/t2t/NA20503.t2t.cram	Noyvert/Schloissnig	female	EUR
NA20504	https://ftp.1000genomes.ebi.ac.uk/vol1/ftp/data_collections/1KG_ONT_VIENNA/hg38/NA20504.hg38.cram	https://ftp.1000genomes.ebi.ac.uk/vol1/ftp/data_collections/1KG_ONT_VIENNA/t2t/NA20504.t2t.cram	Noyvert/Schloissnig	female	EUR
NA20505	https://ftp.1000genomes.ebi.ac.uk/vol1/ftp/data_collections/1KG_ONT_VIENNA/hg38/NA20505.hg38.cram	https://ftp.1000genomes.ebi.ac.uk/vol1/ftp/data_collections/1KG_ONT_VIENNA/t2t/NA20505.t2t.cram	Noyvert/Schloissnig	female	EUR
NA20514	https://ftp.1000genomes.ebi.ac.uk/vol1/ftp/data_collections/1KG_ONT_VIENNA/hg38/NA20514.hg38.cram	https://ftp.1000genomes.ebi.ac.uk/vol1/ftp/data_collections/1KG_ONT_VIENNA/t2t/NA20514.t2t.cram	Noyvert/Schloissnig	female	EUR
NA20520	https://ftp.1000genomes.ebi.ac.uk/vol1/ftp/data_collections/1KG_ONT_VIENNA/hg38/NA20520.hg38.cram	https://ftp.1000genomes.ebi.ac.uk/vol1/ftp/data_collections/1KG_ONT_VIENNA/t2t/NA20520.t2t.cram	Noyvert/Schloissnig	male	EUR
NA20525	https://ftp.1000genomes.ebi.ac.uk/vol1/ftp/data_collections/1KG_ONT_VIENNA/hg38/NA20525.hg38.cram	https://ftp.1000genomes.ebi.ac.uk/vol1/ftp/data_collections/1KG_ONT_VIENNA/t2t/NA20525.t2t.cram	Noyvert/Schloissnig	male	EUR
NA20526	https://ftp.1000genomes.ebi.ac.uk/vol1/ftp/data_collections/1KG_ONT_VIENNA/hg38/NA20526.hg38.cram	https://ftp.1000genomes.ebi.ac.uk/vol1/ftp/data_collections/1KG_ONT_VIENNA/t2t/NA20526.t2t.cram	Noyvert/Schloissnig	female	EUR
NA20530	https://ftp.1000genomes.ebi.ac.uk/vol1/ftp/data_collections/1KG_ONT_VIENNA/hg38/NA20530.hg38.cram	https://ftp.1000genomes.ebi.ac.uk/vol1/ftp/data_collections/1KG_ONT_VIENNA/t2t/NA20530.t2t.cram	Noyvert/Schloissnig	female	EUR
NA20531	https://ftp.1000genomes.ebi.ac.uk/vol1/ftp/data_collections/1KG_ONT_VIENNA/hg38/NA20531.hg38.cram	https://ftp.1000genomes.ebi.ac.uk/vol1/ftp/data_collections/1KG_ONT_VIENNA/t2t/NA20531.t2t.cram	Noyvert/Schloissnig	female	EUR
NA20532	https://ftp.1000genomes.ebi.ac.uk/vol1/ftp/data_collections/1KG_ONT_VIENNA/hg38/NA20532.hg38.cram	https://ftp.1000genomes.ebi.ac.uk/vol1/ftp/data_collections/1KG_ONT_VIENNA/t2t/NA20532.t2t.cram	Noyvert/Schloissnig	male	EUR
NA20534	https://ftp.1000genomes.ebi.ac.uk/vol1/ftp/data_collections/1KG_ONT_VIENNA/hg38/NA20534.hg38.cram	https://ftp.1000genomes.ebi.ac.uk/vol1/ftp/data_collections/1KG_ONT_VIENNA/t2t/NA20534.t2t.cram	Noyvert/Schloissnig	male	EUR
NA20536	https://ftp.1000genomes.ebi.ac.uk/vol1/ftp/data_collections/1KG_ONT_VIENNA/hg38/NA20536.hg38.cram	https://ftp.1000genomes.ebi.ac.uk/vol1/ftp/data_collections/1KG_ONT_VIENNA/t2t/NA20536.t2t.cram	Noyvert/Schloissnig	male	EUR
NA20538	https://ftp.1000genomes.ebi.ac.uk/vol1/ftp/data_collections/1KG_ONT_VIENNA/hg38/NA20538.hg38.cram	https://ftp.1000genomes.ebi.ac.uk/vol1/ftp/data_collections/1KG_ONT_VIENNA/t2t/NA20538.t2t.cram	Noyvert/Schloissnig	male	EUR
NA20539	https://ftp.1000genomes.ebi.ac.uk/vol1/ftp/data_collections/1KG_ONT_VIENNA/hg38/NA20539.hg38.cram	https://ftp.1000genomes.ebi.ac.uk/vol1/ftp/data_collections/1KG_ONT_VIENNA/t2t/NA20539.t2t.cram	Noyvert/Schloissnig	male	EUR
NA20540	https://ftp.1000genomes.ebi.ac.uk/vol1/ftp/data_collections/1KG_ONT_VIENNA/hg38/NA20540.hg38.cram	https://ftp.1000genomes.ebi.ac.uk/vol1/ftp/data_collections/1KG_ONT_VIENNA/t2t/NA20540.t2t.cram	Noyvert/Schloissnig	female	EUR
NA20585	https://ftp.1000genomes.ebi.ac.uk/vol1/ftp/data_collections/1KG_ONT_VIENNA/hg38/NA20585.hg38.cram	https://ftp.1000genomes.ebi.ac.uk/vol1/ftp/data_collections/1KG_ONT_VIENNA/t2t/NA20585.t2t.cram	Noyvert/Schloissnig	female	EUR
NA20587	https://ftp.1000genomes.ebi.ac.uk/vol1/ftp/data_collections/1KG_ONT_VIENNA/hg38/NA20587.hg38.cram	https://ftp.1000genomes.ebi.ac.uk/vol1/ftp/data_collections/1KG_ONT_VIENNA/t2t/NA20587.t2t.cram	Noyvert/Schloissnig	female	EUR
NA20588	https://ftp.1000genomes.ebi.ac.uk/vol1/ftp/data_collections/1KG_ONT_VIENNA/hg38/NA20588.hg38.cram	https://ftp.1000genomes.ebi.ac.uk/vol1/ftp/data_collections/1KG_ONT_VIENNA/t2t/NA20588.t2t.cram	Noyvert/Schloissnig	male	EUR
NA20753	https://ftp.1000genomes.ebi.ac.uk/vol1/ftp/data_collections/1KG_ONT_VIENNA/hg38/NA20753.hg38.cram	https://ftp.1000genomes.ebi.ac.uk/vol1/ftp/data_collections/1KG_ONT_VIENNA/t2t/NA20753.t2t.cram	Noyvert/Schloissnig	female	EUR
NA20757	https://ftp.1000genomes.ebi.ac.uk/vol1/ftp/data_collections/1KG_ONT_VIENNA/hg38/NA20757.hg38.cram	https://ftp.1000genomes.ebi.ac.uk/vol1/ftp/data_collections/1KG_ONT_VIENNA/t2t/NA20757.t2t.cram	Noyvert/Schloissnig	female	EUR
NA20761	https://ftp.1000genomes.ebi.ac.uk/vol1/ftp/data_collections/1KG_ONT_VIENNA/hg38/NA20761.hg38.cram	https://ftp.1000genomes.ebi.ac.uk/vol1/ftp/data_collections/1KG_ONT_VIENNA/t2t/NA20761.t2t.cram	Noyvert/Schloissnig	female	EUR
NA20762	https://ftp.1000genomes.ebi.ac.uk/vol1/ftp/data_collections/1KG_ONT_VIENNA/hg38/NA20762.hg38.cram	https://ftp.1000genomes.ebi.ac.uk/vol1/ftp/data_collections/1KG_ONT_VIENNA/t2t/NA20762.t2t.cram	Noyvert/Schloissnig	male	EUR
NA20764	https://ftp.1000genomes.ebi.ac.uk/vol1/ftp/data_collections/1KG_ONT_VIENNA/hg38/NA20764.hg38.cram	https://ftp.1000genomes.ebi.ac.uk/vol1/ftp/data_collections/1KG_ONT_VIENNA/t2t/NA20764.t2t.cram	Noyvert/Schloissnig	female	EUR
NA20769	https://ftp.1000genomes.ebi.ac.uk/vol1/ftp/data_collections/1KG_ONT_VIENNA/hg38/NA20769.hg38.cram	https://ftp.1000genomes.ebi.ac.uk/vol1/ftp/data_collections/1KG_ONT_VIENNA/t2t/NA20769.t2t.cram	Noyvert/Schloissnig	female	EUR
NA20775	https://ftp.1000genomes.ebi.ac.uk/vol1/ftp/data_collections/1KG_ONT_VIENNA/hg38/NA20775.hg38.cram	https://ftp.1000genomes.ebi.ac.uk/vol1/ftp/data_collections/1KG_ONT_VIENNA/t2t/NA20775.t2t.cram	Noyvert/Schloissnig	female	EUR
NA20778	https://ftp.1000genomes.ebi.ac.uk/vol1/ftp/data_collections/1KG_ONT_VIENNA/hg38/NA20778.hg38.cram	https://ftp.1000genomes.ebi.ac.uk/vol1/ftp/data_collections/1KG_ONT_VIENNA/t2t/NA20778.t2t.cram	Noyvert/Schloissnig	male	EUR
NA20785	https://ftp.1000genomes.ebi.ac.uk/vol1/ftp/data_collections/1KG_ONT_VIENNA/hg38/NA20785.hg38.cram	https://ftp.1000genomes.ebi.ac.uk/vol1/ftp/data_collections/1KG_ONT_VIENNA/t2t/NA20785.t2t.cram	Noyvert/Schloissnig	male	EUR
NA20787	https://ftp.1000genomes.ebi.ac.uk/vol1/ftp/data_collections/1KG_ONT_VIENNA/hg38/NA20787.hg38.cram	https://ftp.1000genomes.ebi.ac.uk/vol1/ftp/data_collections/1KG_ONT_VIENNA/t2t/NA20787.t2t.cram	Noyvert/Schloissnig	male	EUR
NA20795	https://ftp.1000genomes.ebi.ac.uk/vol1/ftp/data_collections/1KG_ONT_VIENNA/hg38/NA20795.hg38.cram	https://ftp.1000genomes.ebi.ac.uk/vol1/ftp/data_collections/1KG_ONT_VIENNA/t2t/NA20795.t2t.cram	Noyvert/Schloissnig	female	EUR
NA20801	https://ftp.1000genomes.ebi.ac.uk/vol1/ftp/data_collections/1KG_ONT_VIENNA/hg38/NA20801.hg38.cram	https://ftp.1000genomes.ebi.ac.uk/vol1/ftp/data_collections/1KG_ONT_VIENNA/t2t/NA20801.t2t.cram	Noyvert/Schloissnig	male	EUR
NA20805	https://ftp.1000genomes.ebi.ac.uk/vol1/ftp/data_collections/1KG_ONT_VIENNA/hg38/NA20805.hg38.cram	https://ftp.1000genomes.ebi.ac.uk/vol1/ftp/data_collections/1KG_ONT_VIENNA/t2t/NA20805.t2t.cram	Noyvert/Schloissnig	male	EUR
NA20810	https://ftp.1000genomes.ebi.ac.uk/vol1/ftp/data_collections/1KG_ONT_VIENNA/hg38/NA20810.hg38.cram	https://ftp.1000genomes.ebi.ac.uk/vol1/ftp/data_collections/1KG_ONT_VIENNA/t2t/NA20810.t2t.cram	Noyvert/Schloissnig	male	EUR
NA20813	https://ftp.1000genomes.ebi.ac.uk/vol1/ftp/data_collections/1KG_ONT_VIENNA/hg38/NA20813.hg38.cram	https://ftp.1000genomes.ebi.ac.uk/vol1/ftp/data_collections/1KG_ONT_VIENNA/t2t/NA20813.t2t.cram	Noyvert/Schloissnig	female	EUR
NA20822	https://ftp.1000genomes.ebi.ac.uk/vol1/ftp/data_collections/1KG_ONT_VIENNA/hg38/NA20822.hg38.cram	https://ftp.1000genomes.ebi.ac.uk/vol1/ftp/data_collections/1KG_ONT_VIENNA/t2t/NA20822.t2t.cram	Noyvert/Schloissnig	female	EUR
NA20846	https://ftp.1000genomes.ebi.ac.uk/vol1/ftp/data_collections/1KG_ONT_VIENNA/hg38/NA20846.hg38.cram	https://ftp.1000genomes.ebi.ac.uk/vol1/ftp/data_collections/1KG_ONT_VIENNA/t2t/NA20846.t2t.cram	Noyvert/Schloissnig	male	SAS
NA20847	https://ftp.1000genomes.ebi.ac.uk/vol1/ftp/data_collections/1KG_ONT_VIENNA/hg38/NA20847.hg38.cram	https://ftp.1000genomes.ebi.ac.uk/vol1/ftp/data_collections/1KG_ONT_VIENNA/t2t/NA20847.t2t.cram	Noyvert/Schloissnig	female	SAS
NA20852	https://ftp.1000genomes.ebi.ac.uk/vol1/ftp/data_collections/1KG_ONT_VIENNA/hg38/NA20852.hg38.cram	https://ftp.1000genomes.ebi.ac.uk/vol1/ftp/data_collections/1KG_ONT_VIENNA/t2t/NA20852.t2t.cram	Noyvert/Schloissnig	male	SAS
NA20853	https://ftp.1000genomes.ebi.ac.uk/vol1/ftp/data_collections/1KG_ONT_VIENNA/hg38/NA20853.hg38.cram	https://ftp.1000genomes.ebi.ac.uk/vol1/ftp/data_collections/1KG_ONT_VIENNA/t2t/NA20853.t2t.cram	Noyvert/Schloissnig	female	SAS
NA20858	https://ftp.1000genomes.ebi.ac.uk/vol1/ftp/data_collections/1KG_ONT_VIENNA/hg38/NA20858.hg38.cram	https://ftp.1000genomes.ebi.ac.uk/vol1/ftp/data_collections/1KG_ONT_VIENNA/t2t/NA20858.t2t.cram	Noyvert/Schloissnig	male	SAS
NA20861	https://ftp.1000genomes.ebi.ac.uk/vol1/ftp/data_collections/1KG_ONT_VIENNA/hg38/NA20861.hg38.cram	https://ftp.1000genomes.ebi.ac.uk/vol1/ftp/data_collections/1KG_ONT_VIENNA/t2t/NA20861.t2t.cram	Noyvert/Schloissnig	male	SAS
NA20863	https://ftp.1000genomes.ebi.ac.uk/vol1/ftp/data_collections/1KG_ONT_VIENNA/hg38/NA20863.hg38.cram	https://ftp.1000genomes.ebi.ac.uk/vol1/ftp/data_collections/1KG_ONT_VIENNA/t2t/NA20863.t2t.cram	Noyvert/Schloissnig	male	SAS
NA20866	https://ftp.1000genomes.ebi.ac.uk/vol1/ftp/data_collections/1KG_ONT_VIENNA/hg38/NA20866.hg38.cram	https://ftp.1000genomes.ebi.ac.uk/vol1/ftp/data_collections/1KG_ONT_VIENNA/t2t/NA20866.t2t.cram	Noyvert/Schloissnig	male	SAS
NA20867	https://ftp.1000genomes.ebi.ac.uk/vol1/ftp/data_collections/1KG_ONT_VIENNA/hg38/NA20867.hg38.cram	https://ftp.1000genomes.ebi.ac.uk/vol1/ftp/data_collections/1KG_ONT_VIENNA/t2t/NA20867.t2t.cram	Noyvert/Schloissnig	male	SAS
NA20873	https://ftp.1000genomes.ebi.ac.uk/vol1/ftp/data_collections/1KG_ONT_VIENNA/hg38/NA20873.hg38.cram	https://ftp.1000genomes.ebi.ac.uk/vol1/ftp/data_collections/1KG_ONT_VIENNA/t2t/NA20873.t2t.cram	Noyvert/Schloissnig	male	SAS
NA20876	https://ftp.1000genomes.ebi.ac.uk/vol1/ftp/data_collections/1KG_ONT_VIENNA/hg38/NA20876.hg38.cram	https://ftp.1000genomes.ebi.ac.uk/vol1/ftp/data_collections/1KG_ONT_VIENNA/t2t/NA20876.t2t.cram	Noyvert/Schloissnig	female	SAS
NA20883	https://ftp.1000genomes.ebi.ac.uk/vol1/ftp/data_collections/1KG_ONT_VIENNA/hg38/NA20883.hg38.cram	https://ftp.1000genomes.ebi.ac.uk/vol1/ftp/data_collections/1KG_ONT_VIENNA/t2t/NA20883.t2t.cram	Noyvert/Schloissnig	male	SAS
NA20885	https://ftp.1000genomes.ebi.ac.uk/vol1/ftp/data_collections/1KG_ONT_VIENNA/hg38/NA20885.hg38.cram	https://ftp.1000genomes.ebi.ac.uk/vol1/ftp/data_collections/1KG_ONT_VIENNA/t2t/NA20885.t2t.cram	Noyvert/Schloissnig	male	SAS
NA20888	https://ftp.1000genomes.ebi.ac.uk/vol1/ftp/data_collections/1KG_ONT_VIENNA/hg38/NA20888.hg38.cram	https://ftp.1000genomes.ebi.ac.uk/vol1/ftp/data_collections/1KG_ONT_VIENNA/t2t/NA20888.t2t.cram	Noyvert/Schloissnig	female	SAS
NA20890	https://ftp.1000genomes.ebi.ac.uk/vol1/ftp/data_collections/1KG_ONT_VIENNA/hg38/NA20890.hg38.cram	https://ftp.1000genomes.ebi.ac.uk/vol1/ftp/data_collections/1KG_ONT_VIENNA/t2t/NA20890.t2t.cram	Noyvert/Schloissnig	male	SAS
NA20893	https://ftp.1000genomes.ebi.ac.uk/vol1/ftp/data_collections/1KG_ONT_VIENNA/hg38/NA20893.hg38.cram	https://ftp.1000genomes.ebi.ac.uk/vol1/ftp/data_collections/1KG_ONT_VIENNA/t2t/NA20893.t2t.cram	Noyvert/Schloissnig	female	SAS
NA20896	https://ftp.1000genomes.ebi.ac.uk/vol1/ftp/data_collections/1KG_ONT_VIENNA/hg38/NA20896.hg38.cram	https://ftp.1000genomes.ebi.ac.uk/vol1/ftp/data_collections/1KG_ONT_VIENNA/t2t/NA20896.t2t.cram	Noyvert/Schloissnig	female	SAS
NA20898	https://ftp.1000genomes.ebi.ac.uk/vol1/ftp/data_collections/1KG_ONT_VIENNA/hg38/NA20898.hg38.cram	https://ftp.1000genomes.ebi.ac.uk/vol1/ftp/data_collections/1KG_ONT_VIENNA/t2t/NA20898.t2t.cram	Noyvert/Schloissnig	male	SAS
NA20899	https://ftp.1000genomes.ebi.ac.uk/vol1/ftp/data_collections/1KG_ONT_VIENNA/hg38/NA20899.hg38.cram	https://ftp.1000genomes.ebi.ac.uk/vol1/ftp/data_collections/1KG_ONT_VIENNA/t2t/NA20899.t2t.cram	Noyvert/Schloissnig	female	SAS
NA20900	https://ftp.1000genomes.ebi.ac.uk/vol1/ftp/data_collections/1KG_ONT_VIENNA/hg38/NA20900.hg38.cram	https://ftp.1000genomes.ebi.ac.uk/vol1/ftp/data_collections/1KG_ONT_VIENNA/t2t/NA20900.t2t.cram	Noyvert/Schloissnig	female	SAS
NA20901	https://ftp.1000genomes.ebi.ac.uk/vol1/ftp/data_collections/1KG_ONT_VIENNA/hg38/NA20901.hg38.cram	https://ftp.1000genomes.ebi.ac.uk/vol1/ftp/data_collections/1KG_ONT_VIENNA/t2t/NA20901.t2t.cram	Noyvert/Schloissnig	male	SAS
NA21098	https://ftp.1000genomes.ebi.ac.uk/vol1/ftp/data_collections/1KG_ONT_VIENNA/hg38/NA21098.hg38.cram	https://ftp.1000genomes.ebi.ac.uk/vol1/ftp/data_collections/1KG_ONT_VIENNA/t2t/NA21098.t2t.cram	Noyvert/Schloissnig	male	SAS
NA21099	https://ftp.1000genomes.ebi.ac.uk/vol1/ftp/data_collections/1KG_ONT_VIENNA/hg38/NA21099.hg38.cram	https://ftp.1000genomes.ebi.ac.uk/vol1/ftp/data_collections/1KG_ONT_VIENNA/t2t/NA21099.t2t.cram	Noyvert/Schloissnig	male	SAS
NA21101	https://ftp.1000genomes.ebi.ac.uk/vol1/ftp/data_collections/1KG_ONT_VIENNA/hg38/NA21101.hg38.cram	https://ftp.1000genomes.ebi.ac.uk/vol1/ftp/data_collections/1KG_ONT_VIENNA/t2t/NA21101.t2t.cram	Noyvert/Schloissnig	female	SAS
NA21102	https://ftp.1000genomes.ebi.ac.uk/vol1/ftp/data_collections/1KG_ONT_VIENNA/hg38/NA21102.hg38.cram	https://ftp.1000genomes.ebi.ac.uk/vol1/ftp/data_collections/1KG_ONT_VIENNA/t2t/NA21102.t2t.cram	Noyvert/Schloissnig	female	SAS
NA21103	https://ftp.1000genomes.ebi.ac.uk/vol1/ftp/data_collections/1KG_ONT_VIENNA/hg38/NA21103.hg38.cram	https://ftp.1000genomes.ebi.ac.uk/vol1/ftp/data_collections/1KG_ONT_VIENNA/t2t/NA21103.t2t.cram	Noyvert/Schloissnig	female	SAS
NA21110	https://ftp.1000genomes.ebi.ac.uk/vol1/ftp/data_collections/1KG_ONT_VIENNA/hg38/NA21110.hg38.cram	https://ftp.1000genomes.ebi.ac.uk/vol1/ftp/data_collections/1KG_ONT_VIENNA/t2t/NA21110.t2t.cram	Noyvert/Schloissnig	female	SAS
NA21111	https://ftp.1000genomes.ebi.ac.uk/vol1/ftp/data_collections/1KG_ONT_VIENNA/hg38/NA21111.hg38.cram	https://ftp.1000genomes.ebi.ac.uk/vol1/ftp/data_collections/1KG_ONT_VIENNA/t2t/NA21111.t2t.cram	Noyvert/Schloissnig	male	SAS
NA21113	https://ftp.1000genomes.ebi.ac.uk/vol1/ftp/data_collections/1KG_ONT_VIENNA/hg38/NA21113.hg38.cram	https://ftp.1000genomes.ebi.ac.uk/vol1/ftp/data_collections/1KG_ONT_VIENNA/t2t/NA21113.t2t.cram	Noyvert/Schloissnig	male	SAS
NA21114	https://ftp.1000genomes.ebi.ac.uk/vol1/ftp/data_collections/1KG_ONT_VIENNA/hg38/NA21114.hg38.cram	https://ftp.1000genomes.ebi.ac.uk/vol1/ftp/data_collections/1KG_ONT_VIENNA/t2t/NA21114.t2t.cram	Noyvert/Schloissnig	male	SAS
NA21117	https://ftp.1000genomes.ebi.ac.uk/vol1/ftp/data_collections/1KG_ONT_VIENNA/hg38/NA21117.hg38.cram	https://ftp.1000genomes.ebi.ac.uk/vol1/ftp/data_collections/1KG_ONT_VIENNA/t2t/NA21117.t2t.cram	Noyvert/Schloissnig	male	SAS
NA21118	https://ftp.1000genomes.ebi.ac.uk/vol1/ftp/data_collections/1KG_ONT_VIENNA/hg38/NA21118.hg38.cram	https://ftp.1000genomes.ebi.ac.uk/vol1/ftp/data_collections/1KG_ONT_VIENNA/t2t/NA21118.t2t.cram	Noyvert/Schloissnig	male	SAS
NA21120	https://ftp.1000genomes.ebi.ac.uk/vol1/ftp/data_collections/1KG_ONT_VIENNA/hg38/NA21120.hg38.cram	https://ftp.1000genomes.ebi.ac.uk/vol1/ftp/data_collections/1KG_ONT_VIENNA/t2t/NA21120.t2t.cram	Noyvert/Schloissnig	female	SAS
NA21124	https://ftp.1000genomes.ebi.ac.uk/vol1/ftp/data_collections/1KG_ONT_VIENNA/hg38/NA21124.hg38.cram	https://ftp.1000genomes.ebi.ac.uk/vol1/ftp/data_collections/1KG_ONT_VIENNA/t2t/NA21124.t2t.cram	Noyvert/Schloissnig	male	SAS
NA21126	https://ftp.1000genomes.ebi.ac.uk/vol1/ftp/data_collections/1KG_ONT_VIENNA/hg38/NA21126.hg38.cram	https://ftp.1000genomes.ebi.ac.uk/vol1/ftp/data_collections/1KG_ONT_VIENNA/t2t/NA21126.t2t.cram	Noyvert/Schloissnig	male	SAS
NA21127	https://ftp.1000genomes.ebi.ac.uk/vol1/ftp/data_collections/1KG_ONT_VIENNA/hg38/NA21127.hg38.cram	https://ftp.1000genomes.ebi.ac.uk/vol1/ftp/data_collections/1KG_ONT_VIENNA/t2t/NA21127.t2t.cram	Noyvert/Schloissnig	male	SAS
NA21142	https://ftp.1000genomes.ebi.ac.uk/vol1/ftp/data_collections/1KG_ONT_VIENNA/hg38/NA21142.hg38.cram	https://ftp.1000genomes.ebi.ac.uk/vol1/ftp/data_collections/1KG_ONT_VIENNA/t2t/NA21142.t2t.cram	Noyvert/Schloissnig	female	SAS
HG00097	https://s3.amazonaws.com/1000g-ont/ALIGNMENT_AND_ASSEMBLY_DATA/100_PLUS/IN-HOUSE_MINIMAP2/HG00097-ONT-hg38-R10-LSK114-dorado034_sup_5mCG_5hmCG_v33/HG00097-ONT-hg38-R10-LSK114-dorado034_sup_5mCG_5hmCG_v33.phased.bam		Gustafson	female	EUR
HG00105	https://s3.amazonaws.com/1000g-ont/ALIGNMENT_AND_ASSEMBLY_DATA/FIRST_100/IN-HOUSE_MINIMAP2/HG38/HG00105-ONT-hg38-R9-LSK110-guppy-sup-5mC/HG00105-ONT-hg38-R9-LSK110-guppy-sup-5mC.phased.bam	https://s3.amazonaws.com/1000g-ont/ALIGNMENT_AND_ASSEMBLY_DATA/FIRST_100/IN-HOUSE_MINIMAP2/CHM13/HG00105-ONT-chm13-R9-LSK110-guppy-sup-5mC/HG00105-ONT-chm13-R9-LSK110-guppy-sup-5mC.phased.bam	Gustafson	male	EUR
HG00108	https://s3.amazonaws.com/1000g-ont/ALIGNMENT_AND_ASSEMBLY_DATA/100_PLUS/IN-HOUSE_MINIMAP2/HG00108-ONT-hg38-R9-LSK110-dorado050_sup_5mCG_v33/HG00108-ONT-hg38-R9-LSK110-dorado050_sup_5mCG_v33.phased.bam		Gustafson	male	EUR
HG00110	https://s3.amazonaws.com/1000g-ont/ALIGNMENT_AND_ASSEMBLY_DATA/FIRST_100/IN-HOUSE_MINIMAP2/HG38/HG00110-ONT-hg38-R9-LSK110-guppy-sup-5mC/HG00110-ONT-hg38-R9-LSK110-guppy-sup-5mC.phased.bam	https://s3.amazonaws.com/1000g-ont/ALIGNMENT_AND_ASSEMBLY_DATA/FIRST_100/IN-HOUSE_MINIMAP2/CHM13/HG00110-ONT-chm13-R9-LSK110-guppy-sup-5mC/HG00110-ONT-chm13-R9-LSK110-guppy-sup-5mC.phased.bam	Gustafson	female	EUR
HG00121	https://s3.amazonaws.com/1000g-ont/ALIGNMENT_AND_ASSEMBLY_DATA/FIRST_100/IN-HOUSE_MINIMAP2/HG38/HG00121-ONT-hg38-R9-LSK110-guppy-sup-5mC/HG00121-ONT-hg38-R9-LSK110-guppy-sup-5mC.phased.bam	https://s3.amazonaws.com/1000g-ont/ALIGNMENT_AND_ASSEMBLY_DATA/FIRST_100/IN-HOUSE_MINIMAP2/CHM13/HG00121-ONT-chm13-R9-LSK110-guppy-sup-5mC/HG00121-ONT-chm13-R9-LSK110-guppy-sup-5mC.phased.bam	Gustafson	female	EUR
HG00126	https://s3.amazonaws.com/1000g-ont/ALIGNMENT_AND_ASSEMBLY_DATA/100_PLUS/IN-HOUSE_MINIMAP2/HG00126-ONT-hg38-R9-LSK110-dorado050_sup_5mCG_v33/HG00126-ONT-hg38-R9-LSK110-dorado050_sup_5mCG_v33.phased.bam		Gustafson	male	EUR
HG00127	https://s3.amazonaws.com/1000g-ont/ALIGNMENT_AND_ASSEMBLY_DATA/FIRST_100/IN-HOUSE_MINIMAP2/HG38/HG00127-ONT-hg38-R9-LSK110-guppy-sup-5mC/HG00127-ONT-hg38-R9-LSK110-guppy-sup-5mC.phased.bam	https://s3.amazonaws.com/1000g-ont/ALIGNMENT_AND_ASSEMBLY_DATA/FIRST_100/IN-HOUSE_MINIMAP2/CHM13/HG00127-ONT-chm13-R9-LSK110-guppy-sup-5mC/HG00127-ONT-chm13-R9-LSK110-guppy-sup-5mC.phased.bam	Gustafson	female	EUR
HG00136	https://s3.amazonaws.com/1000g-ont/ALIGNMENT_AND_ASSEMBLY_DATA/FIRST_100/IN-HOUSE_MINIMAP2/HG38/HG00136-ONT-hg38-R9-LSK110-guppy-sup-5mC/HG00136-ONT-hg38-R9-LSK110-guppy-sup-5mC.phased.bam	https://s3.amazonaws.com/1000g-ont/ALIGNMENT_AND_ASSEMBLY_DATA/FIRST_100/IN-HOUSE_MINIMAP2/CHM13/HG00136-ONT-chm13-R9-LSK110-guppy-sup-5mC/HG00136-ONT-chm13-R9-LSK110-guppy-sup-5mC.phased.bam	Gustafson	male	EUR
HG00142	https://s3.amazonaws.com/1000g-ont/ALIGNMENT_AND_ASSEMBLY_DATA/100_PLUS/IN-HOUSE_MINIMAP2/HG00142-ONT-hg38-R10-LSK114-dorado034_sup_5mCG_5hmCG_v33/HG00142-ONT-hg38-R10-LSK114-dorado034_sup_5mCG_5hmCG_v33.phased.bam		Gustafson	male	EUR
HG00143	https://s3.amazonaws.com/1000g-ont/ALIGNMENT_AND_ASSEMBLY_DATA/100_PLUS/IN-HOUSE_MINIMAP2/HG00143-ONT-hg38-R10-LSK114-dorado050_sup_5mCG_v430/HG00143-ONT-hg38-R10-LSK114-dorado050_sup_5mCG_v430.phased.bam		Gustafson	male	EUR
HG00145	https://s3.amazonaws.com/1000g-ont/ALIGNMENT_AND_ASSEMBLY_DATA/100_PLUS/IN-HOUSE_MINIMAP2/HG00145-ONT-hg38-R10-LSK114-dorado050_sup_5mCG_5hmCG_v430/HG00145-ONT-hg38-R10-LSK114-dorado050_sup_5mCG_5hmCG_v430.phased.bam		Gustafson	male	EUR
HG00151	https://s3.amazonaws.com/1000g-ont/ALIGNMENT_AND_ASSEMBLY_DATA/FIRST_100/IN-HOUSE_MINIMAP2/HG38/HG00151-ONT-hg38-R9-LSK110-guppy-sup-5mC/HG00151-ONT-hg38-R9-LSK110-guppy-sup-5mC.phased.bam	https://s3.amazonaws.com/1000g-ont/ALIGNMENT_AND_ASSEMBLY_DATA/FIRST_100/IN-HOUSE_MINIMAP2/CHM13/HG00151-ONT-chm13-R9-LSK110-guppy-sup-5mC/HG00151-ONT-chm13-R9-LSK110-guppy-sup-5mC.phased.bam	Gustafson	male	EUR
HG00233	https://s3.amazonaws.com/1000g-ont/ALIGNMENT_AND_ASSEMBLY_DATA/100_PLUS/IN-HOUSE_MINIMAP2/HG00233-ONT-hg38-R9-LSK110-dorado050_sup_5mCG_v33/HG00233-ONT-hg38-R9-LSK110-dorado050_sup_5mCG_v33.phased.bam		Gustafson	female	EUR
HG00238	https://s3.amazonaws.com/1000g-ont/ALIGNMENT_AND_ASSEMBLY_DATA/100_PLUS/IN-HOUSE_MINIMAP2/HG00238-ONT-hg38-R9-LSK110-dorado050_sup_5mCG_v33/HG00238-ONT-hg38-R9-LSK110-dorado050_sup_5mCG_v33.phased.bam		Gustafson	female	EUR
HG00263	https://s3.amazonaws.com/1000g-ont/ALIGNMENT_AND_ASSEMBLY_DATA/100_PLUS/IN-HOUSE_MINIMAP2/HG00263-ONT-hg38-R10-LSK114-dorado034_sup_5mCG_5hmCG_v33/HG00263-ONT-hg38-R10-LSK114-dorado034_sup_5mCG_5hmCG_v33.phased.bam		Gustafson	female	EUR
HG00277	https://s3.amazonaws.com/1000g-ont/ALIGNMENT_AND_ASSEMBLY_DATA/100_PLUS/IN-HOUSE_MINIMAP2/HG00277-ONT-hg38-R10-LSK114-dorado034_sup_5mCG_5hmCG_v33/HG00277-ONT-hg38-R10-LSK114-dorado034_sup_5mCG_5hmCG_v33.phased.bam		Gustafson	male	EUR
HG00326	https://s3.amazonaws.com/1000g-ont/ALIGNMENT_AND_ASSEMBLY_DATA/100_PLUS/IN-HOUSE_MINIMAP2/HG00326-ONT-hg38-R10-LSK114-dorado034_sup_5mCG_5hmCG_v33/HG00326-ONT-hg38-R10-LSK114-dorado034_sup_5mCG_5hmCG_v33.phased.bam		Gustafson	female	EUR
HG00331	https://s3.amazonaws.com/1000g-ont/ALIGNMENT_AND_ASSEMBLY_DATA/FIRST_100/IN-HOUSE_MINIMAP2/HG38/HG00331-ONT-hg38-R9-LSK110-guppy-sup-5hmc_5mc_cg/HG00331-ONT-hg38-R9-LSK110-guppy-sup-5hmc_5mc_cg.phased.bam	https://s3.amazonaws.com/1000g-ont/ALIGNMENT_AND_ASSEMBLY_DATA/FIRST_100/IN-HOUSE_MINIMAP2/CHM13/HG00331-ONT-chm13-R9-LSK110-guppy-sup-5hmc_5mc_cg/HG00331-ONT-chm13-R9-LSK110-guppy-sup-5hmc_5mc_cg.phased.bam	Gustafson	female	EUR
HG00337	https://s3.amazonaws.com/1000g-ont/ALIGNMENT_AND_ASSEMBLY_DATA/100_PLUS/IN-HOUSE_MINIMAP2/HG00337-ONT-hg38-R9-LSK110-dorado050_sup_5mCG_v33/HG00337-ONT-hg38-R9-LSK110-dorado050_sup_5mCG_v33.phased.bam		Gustafson	female	EUR
HG00355	https://s3.amazonaws.com/1000g-ont/ALIGNMENT_AND_ASSEMBLY_DATA/100_PLUS/IN-HOUSE_MINIMAP2/HG00355-ONT-hg38-R9-LSK110-dorado050_sup_5mCG_v33/HG00355-ONT-hg38-R9-LSK110-dorado050_sup_5mCG_v33.phased.bam		Gustafson	female	EUR
HG00372	https://s3.amazonaws.com/1000g-ont/ALIGNMENT_AND_ASSEMBLY_DATA/100_PLUS/IN-HOUSE_MINIMAP2/HG00372-ONT-hg38-R10-LSK114-dorado034_sup_5mCG_5hmCG_v33/HG00372-ONT-hg38-R10-LSK114-dorado034_sup_5mCG_5hmCG_v33.phased.bam		Gustafson	male	EUR
HG00410	https://s3.amazonaws.com/1000g-ont/ALIGNMENT_AND_ASSEMBLY_DATA/FIRST_100/IN-HOUSE_MINIMAP2/HG38/HG00410-ONT-hg38-R9-LSK110-guppy-sup-5mC/HG00410-ONT-hg38-R9-LSK110-guppy-sup-5mC.phased.bam	https://s3.amazonaws.com/1000g-ont/ALIGNMENT_AND_ASSEMBLY_DATA/FIRST_100/IN-HOUSE_MINIMAP2/CHM13/HG00410-ONT-chm13-R9-LSK110-guppy-sup-5mC/HG00410-ONT-chm13-R9-LSK110-guppy-sup-5mC.phased.bam	Gustafson	female	EAS
HG00463	https://s3.amazonaws.com/1000g-ont/ALIGNMENT_AND_ASSEMBLY_DATA/100_PLUS/IN-HOUSE_MINIMAP2/HG00463-ONT-hg38-R10-LSK114-dorado034_sup_5mCG_5hmCG_v33/HG00463-ONT-hg38-R10-LSK114-dorado034_sup_5mCG_5hmCG_v33.phased.bam		Gustafson	male	EAS
HG00473	https://s3.amazonaws.com/1000g-ont/ALIGNMENT_AND_ASSEMBLY_DATA/FIRST_100/IN-HOUSE_MINIMAP2/HG38/HG00473-ONT-hg38-R9-LSK110-guppy-sup-5mC/HG00473-ONT-hg38-R9-LSK110-guppy-sup-5mC.phased.bam	https://s3.amazonaws.com/1000g-ont/ALIGNMENT_AND_ASSEMBLY_DATA/FIRST_100/IN-HOUSE_MINIMAP2/CHM13/HG00473-ONT-chm13-R9-LSK110-guppy-sup-5mC/HG00473-ONT-chm13-R9-LSK110-guppy-sup-5mC.phased.bam	Gustafson	female	EAS
HG00525	https://s3.amazonaws.com/1000g-ont/ALIGNMENT_AND_ASSEMBLY_DATA/FIRST_100/IN-HOUSE_MINIMAP2/HG38/HG00525-ONT-hg38-R9-LSK110-guppy-sup-5mC/HG00525-ONT-hg38-R9-LSK110-guppy-sup-5mC.phased.bam	https://s3.amazonaws.com/1000g-ont/ALIGNMENT_AND_ASSEMBLY_DATA/FIRST_100/IN-HOUSE_MINIMAP2/CHM13/HG00525-ONT-chm13-R9-LSK110-guppy-sup-5mC/HG00525-ONT-chm13-R9-LSK110-guppy-sup-5mC.phased.bam	Gustafson	female	EAS
HG00599	https://s3.amazonaws.com/1000g-ont/ALIGNMENT_AND_ASSEMBLY_DATA/FIRST_100/IN-HOUSE_MINIMAP2/HG38/HG00599-ONT-hg38-R9-LSK110-guppy-sup-5hmc_5mc_cg/HG00599-ONT-hg38-R9-LSK110-guppy-sup-5hmc_5mc_cg.phased.bam	https://s3.amazonaws.com/1000g-ont/ALIGNMENT_AND_ASSEMBLY_DATA/FIRST_100/IN-HOUSE_MINIMAP2/CHM13/HG00599-ONT-chm13-R9-LSK110-guppy-sup-5hmc_5mc_cg/HG00599-ONT-chm13-R9-LSK110-guppy-sup-5hmc_5mc_cg.phased.bam	Gustafson	female	EAS
HG00623	https://s3.amazonaws.com/1000g-ont/ALIGNMENT_AND_ASSEMBLY_DATA/100_PLUS/IN-HOUSE_MINIMAP2/HG00623-ONT-hg38-R9-LSK110-dorado050_sup_5mCG_v33/HG00623-ONT-hg38-R9-LSK110-dorado050_sup_5mCG_v33.phased.bam		Gustafson	female	EAS
HG00631	https://s3.amazonaws.com/1000g-ont/ALIGNMENT_AND_ASSEMBLY_DATA/FIRST_100/IN-HOUSE_MINIMAP2/HG38/HG00631-ONT-hg38-R9-LSK110-guppy-sup-5mC/HG00631-ONT-hg38-R9-LSK110-guppy-sup-5mC.phased.bam	https://s3.amazonaws.com/1000g-ont/ALIGNMENT_AND_ASSEMBLY_DATA/FIRST_100/IN-HOUSE_MINIMAP2/CHM13/HG00631-ONT-chm13-R9-LSK110-guppy-sup-5mC/HG00631-ONT-chm13-R9-LSK110-guppy-sup-5mC.phased.bam	Gustafson	male	EAS
HG00675	https://s3.amazonaws.com/1000g-ont/ALIGNMENT_AND_ASSEMBLY_DATA/FIRST_100/IN-HOUSE_MINIMAP2/HG38/HG00675-ONT-hg38-R9-LSK110-guppy-sup-5mC/HG00675-ONT-hg38-R9-LSK110-guppy-sup-5mC.phased.bam	https://s3.amazonaws.com/1000g-ont/ALIGNMENT_AND_ASSEMBLY_DATA/FIRST_100/IN-HOUSE_MINIMAP2/CHM13/HG00675-ONT-chm13-R9-LSK110-guppy-sup-5mC/HG00675-ONT-chm13-R9-LSK110-guppy-sup-5mC.phased.bam	Gustafson	female	EAS
HG00705	https://s3.amazonaws.com/1000g-ont/ALIGNMENT_AND_ASSEMBLY_DATA/FIRST_100/IN-HOUSE_MINIMAP2/HG38/HG00705-ONT-hg38-R9-LSK110-guppy-sup-5hmc_5mc_cg/HG00705-ONT-hg38-R9-LSK110-guppy-sup-5hmc_5mc_cg.phased.bam	https://s3.amazonaws.com/1000g-ont/ALIGNMENT_AND_ASSEMBLY_DATA/FIRST_100/IN-HOUSE_MINIMAP2/CHM13/HG00705-ONT-chm13-R9-LSK110-guppy-sup-5hmc_5mc_cg/HG00705-ONT-chm13-R9-LSK110-guppy-sup-5hmc_5mc_cg.phased.bam	Gustafson	female	EAS
HG00706	https://s3.amazonaws.com/1000g-ont/ALIGNMENT_AND_ASSEMBLY_DATA/FIRST_100/IN-HOUSE_MINIMAP2/HG38/HG00706-ONT-hg38-R9-LSK110-guppy-sup-5mC/HG00706-ONT-hg38-R9-LSK110-guppy-sup-5mC.phased.bam	https://s3.amazonaws.com/1000g-ont/ALIGNMENT_AND_ASSEMBLY_DATA/FIRST_100/IN-HOUSE_MINIMAP2/CHM13/HG00706-ONT-chm13-R9-LSK110-guppy-sup-5mC/HG00706-ONT-chm13-R9-LSK110-guppy-sup-5mC.phased.bam	Gustafson	male	EAS
HG00728	https://s3.amazonaws.com/1000g-ont/ALIGNMENT_AND_ASSEMBLY_DATA/FIRST_100/IN-HOUSE_MINIMAP2/HG38/HG00728-ONT-hg38-R9-LSK110-guppy-sup-5mC/HG00728-ONT-hg38-R9-LSK110-guppy-sup-5mC.phased.bam	https://s3.amazonaws.com/1000g-ont/ALIGNMENT_AND_ASSEMBLY_DATA/FIRST_100/IN-HOUSE_MINIMAP2/CHM13/HG00728-ONT-chm13-R9-LSK110-guppy-sup-5mC/HG00728-ONT-chm13-R9-LSK110-guppy-sup-5mC.phased.bam	Gustafson	male	EAS
HG00729	https://s3.amazonaws.com/1000g-ont/ALIGNMENT_AND_ASSEMBLY_DATA/100_PLUS/IN-HOUSE_MINIMAP2/HG00729-ONT-hg38-R9-LSK110-dorado050_sup_5mCG_v33/HG00729-ONT-hg38-R9-LSK110-dorado050_sup_5mCG_v33.phased.bam		Gustafson	female	EAS
HG01046	https://s3.amazonaws.com/1000g-ont/ALIGNMENT_AND_ASSEMBLY_DATA/FIRST_100/IN-HOUSE_MINIMAP2/HG38/HG01046-ONT-hg38-R9-LSK110-guppy-sup-5mC/HG01046-ONT-hg38-R9-LSK110-guppy-sup-5mC.phased.bam	https://s3.amazonaws.com/1000g-ont/ALIGNMENT_AND_ASSEMBLY_DATA/FIRST_100/IN-HOUSE_MINIMAP2/CHM13/HG01046-ONT-chm13-R9-LSK110-guppy-sup-5mC/HG01046-ONT-chm13-R9-LSK110-guppy-sup-5mC.phased.bam	Gustafson	female	EAS
HG01063	https://s3.amazonaws.com/1000g-ont/ALIGNMENT_AND_ASSEMBLY_DATA/100_PLUS/IN-HOUSE_MINIMAP2/HG01063-ONT-hg38-R10-LSK114-dorado050_sup_5mCG_5hmCG_v430/HG01063-ONT-hg38-R10-LSK114-dorado050_sup_5mCG_5hmCG_v430.phased.bam		Gustafson	male	AMR
HG01092	https://s3.amazonaws.com/1000g-ont/ALIGNMENT_AND_ASSEMBLY_DATA/100_PLUS/IN-HOUSE_MINIMAP2/HG01092-ONT-hg38-R9-LSK110-dorado050_sup_5mCG_v33/HG01092-ONT-hg38-R9-LSK110-dorado050_sup_5mCG_v33.phased.bam		Gustafson	female	AMR
HG01122	https://s3.amazonaws.com/1000g-ont/ALIGNMENT_AND_ASSEMBLY_DATA/FIRST_100/IN-HOUSE_MINIMAP2/HG38/HG01122-ONT-hg38-R9-LSK110-guppy-sup-5mC/HG01122-ONT-hg38-R9-LSK110-guppy-sup-5mC.phased.bam	https://s3.amazonaws.com/1000g-ont/ALIGNMENT_AND_ASSEMBLY_DATA/FIRST_100/IN-HOUSE_MINIMAP2/CHM13/HG01122-ONT-chm13-R9-LSK110-guppy-sup-5mC/HG01122-ONT-chm13-R9-LSK110-guppy-sup-5mC.phased.bam	Gustafson	female	AMR
HG01164	https://s3.amazonaws.com/1000g-ont/ALIGNMENT_AND_ASSEMBLY_DATA/100_PLUS/IN-HOUSE_MINIMAP2/HG01164-ONT-hg38-R9-LSK110-dorado034_sup_5mCG_5hmCG_v33/HG01164-ONT-hg38-R9-LSK110-dorado034_sup_5mCG_5hmCG_v33.phased.bam		Gustafson	male	AMR
HG01281	https://s3.amazonaws.com/1000g-ont/ALIGNMENT_AND_ASSEMBLY_DATA/FIRST_100/IN-HOUSE_MINIMAP2/HG38/HG01281-ONT-hg38-R9-LSK110-guppy-sup-5mC/HG01281-ONT-hg38-R9-LSK110-guppy-sup-5mC.phased.bam	https://s3.amazonaws.com/1000g-ont/ALIGNMENT_AND_ASSEMBLY_DATA/FIRST_100/IN-HOUSE_MINIMAP2/CHM13/HG01281-ONT-chm13-R9-LSK110-guppy-sup-5mC/HG01281-ONT-chm13-R9-LSK110-guppy-sup-5mC.phased.bam	Gustafson	female	AMR
HG01312	https://s3.amazonaws.com/1000g-ont/ALIGNMENT_AND_ASSEMBLY_DATA/FIRST_100/IN-HOUSE_MINIMAP2/HG38/HG01312-ONT-hg38-R9-LSK110-guppy-sup-5hmc_5mc_cg/HG01312-ONT-hg38-R9-LSK110-guppy-sup-5hmc_5mc_cg.phased.bam	https://s3.amazonaws.com/1000g-ont/ALIGNMENT_AND_ASSEMBLY_DATA/FIRST_100/IN-HOUSE_MINIMAP2/CHM13/HG01312-ONT-chm13-R9-LSK110-guppy-sup-5hmc_5mc_cg/HG01312-ONT-chm13-R9-LSK110-guppy-sup-5hmc_5mc_cg.phased.bam	Gustafson	female	AMR
HG01363	https://s3.amazonaws.com/1000g-ont/ALIGNMENT_AND_ASSEMBLY_DATA/FIRST_100/IN-HOUSE_MINIMAP2/HG38/HG01363-ONT-hg38-R9-LSK110-guppy-sup-5hmc_5mc_cg/HG01363-ONT-hg38-R9-LSK110-guppy-sup-5hmc_5mc_cg.phased.bam	https://s3.amazonaws.com/1000g-ont/ALIGNMENT_AND_ASSEMBLY_DATA/FIRST_100/IN-HOUSE_MINIMAP2/CHM13/HG01363-ONT-chm13-R9-LSK110-guppy-sup-5hmc_5mc_cg/HG01363-ONT-chm13-R9-LSK110-guppy-sup-5hmc_5mc_cg.phased.bam	Gustafson	female	AMR
HG01369	https://s3.amazonaws.com/1000g-ont/ALIGNMENT_AND_ASSEMBLY_DATA/FIRST_100/IN-HOUSE_MINIMAP2/HG38/HG01369-ONT-hg38-R9-LSK110-guppy-sup-5mC/HG01369-ONT-hg38-R9-LSK110-guppy-sup-5mC.phased.bam	https://s3.amazonaws.com/1000g-ont/ALIGNMENT_AND_ASSEMBLY_DATA/FIRST_100/IN-HOUSE_MINIMAP2/CHM13/HG01369-ONT-chm13-R9-LSK110-guppy-sup-5mC/HG01369-ONT-chm13-R9-LSK110-guppy-sup-5mC.phased.bam	Gustafson	female	AMR
HG01372	https://s3.amazonaws.com/1000g-ont/ALIGNMENT_AND_ASSEMBLY_DATA/FIRST_100/IN-HOUSE_MINIMAP2/HG38/HG01372-ONT-hg38-R9-LSK110-guppy-sup-5mC/HG01372-ONT-hg38-R9-LSK110-guppy-sup-5mC.phased.bam	https://s3.amazonaws.com/1000g-ont/ALIGNMENT_AND_ASSEMBLY_DATA/FIRST_100/IN-HOUSE_MINIMAP2/CHM13/HG01372-ONT-chm13-R9-LSK110-guppy-sup-5mC/HG01372-ONT-chm13-R9-LSK110-guppy-sup-5mC.phased.bam	Gustafson	female	AMR
HG01393	https://s3.amazonaws.com/1000g-ont/ALIGNMENT_AND_ASSEMBLY_DATA/100_PLUS/IN-HOUSE_MINIMAP2/HG01393-ONT-hg38-R9-LSK110-dorado050_sup_5mCG_v33/HG01393-ONT-hg38-R9-LSK110-dorado050_sup_5mCG_v33.phased.bam		Gustafson	female	AMR
HG01395	https://s3.amazonaws.com/1000g-ont/ALIGNMENT_AND_ASSEMBLY_DATA/FIRST_100/IN-HOUSE_MINIMAP2/HG38/HG01395-ONT-hg38-R9-LSK110-guppy-sup-5mC/HG01395-ONT-hg38-R9-LSK110-guppy-sup-5mC.phased.bam	https://s3.amazonaws.com/1000g-ont/ALIGNMENT_AND_ASSEMBLY_DATA/FIRST_100/IN-HOUSE_MINIMAP2/CHM13/HG01395-ONT-chm13-R9-LSK110-guppy-sup-5mC/HG01395-ONT-chm13-R9-LSK110-guppy-sup-5mC.phased.bam	Gustafson	male	AMR
HG01414	https://s3.amazonaws.com/1000g-ont/ALIGNMENT_AND_ASSEMBLY_DATA/FIRST_100/IN-HOUSE_MINIMAP2/HG38/HG01414-ONT-hg38-R9-LSK110-guppy-sup-5mC/HG01414-ONT-hg38-R9-LSK110-guppy-sup-5mC.phased.bam	https://s3.amazonaws.com/1000g-ont/ALIGNMENT_AND_ASSEMBLY_DATA/FIRST_100/IN-HOUSE_MINIMAP2/CHM13/HG01414-ONT-chm13-R9-LSK110-guppy-sup-5mC/HG01414-ONT-chm13-R9-LSK110-guppy-sup-5mC.phased.bam	Gustafson	female	AMR
HG01468	https://s3.amazonaws.com/1000g-ont/ALIGNMENT_AND_ASSEMBLY_DATA/FIRST_100/IN-HOUSE_MINIMAP2/HG38/HG01468-ONT-hg38-R9-LSK110-guppy-sup-5mC/HG01468-ONT-hg38-R9-LSK110-guppy-sup-5mC.phased.bam	https://s3.amazonaws.com/1000g-ont/ALIGNMENT_AND_ASSEMBLY_DATA/FIRST_100/IN-HOUSE_MINIMAP2/CHM13/HG01468-ONT-chm13-R9-LSK110-guppy-sup-5mC/HG01468-ONT-chm13-R9-LSK110-guppy-sup-5mC.phased.bam	Gustafson	female	AMR
HG01501	https://s3.amazonaws.com/1000g-ont/ALIGNMENT_AND_ASSEMBLY_DATA/FIRST_100/IN-HOUSE_MINIMAP2/HG38/HG01501-ONT-hg38-R9-LSK110-guppy-sup-5hmc_5mc_cg/HG01501-ONT-hg38-R9-LSK110-guppy-sup-5hmc_5mc_cg.phased.bam	https://s3.amazonaws.com/1000g-ont/ALIGNMENT_AND_ASSEMBLY_DATA/FIRST_100/IN-HOUSE_MINIMAP2/CHM13/HG01501-ONT-chm13-R9-LSK110-guppy-sup-5hmc_5mc_cg/HG01501-ONT-chm13-R9-LSK110-guppy-sup-5hmc_5mc_cg.phased.bam	Gustafson	female	EUR
HG01511	https://s3.amazonaws.com/1000g-ont/ALIGNMENT_AND_ASSEMBLY_DATA/100_PLUS/IN-HOUSE_MINIMAP2/HG01511-ONT-hg38-R9-LSK110-dorado050_sup_5mCG_v33/HG01511-ONT-hg38-R9-LSK110-dorado050_sup_5mCG_v33.phased.bam		Gustafson	female	EUR
HG01522	https://s3.amazonaws.com/1000g-ont/ALIGNMENT_AND_ASSEMBLY_DATA/100_PLUS/IN-HOUSE_MINIMAP2/HG01522-ONT-hg38-R9-LSK110-dorado050_sup_5mCG_v33/HG01522-ONT-hg38-R9-LSK110-dorado050_sup_5mCG_v33.phased.bam		Gustafson	female	EUR
HG01593	https://s3.amazonaws.com/1000g-ont/ALIGNMENT_AND_ASSEMBLY_DATA/100_PLUS/IN-HOUSE_MINIMAP2/HG01593-ONT-hg38-R9-LSK110-dorado050_sup_5mCG_v33/HG01593-ONT-hg38-R9-LSK110-dorado050_sup_5mCG_v33.phased.bam		Gustafson	female	SAS
HG01607	https://s3.amazonaws.com/1000g-ont/ALIGNMENT_AND_ASSEMBLY_DATA/100_PLUS/IN-HOUSE_MINIMAP2/HG01607-ONT-hg38-R9-LSK110-dorado050_sup_5mCG_v33/HG01607-ONT-hg38-R9-LSK110-dorado050_sup_5mCG_v33.phased.bam		Gustafson	female	EUR
HG01613	https://s3.amazonaws.com/1000g-ont/ALIGNMENT_AND_ASSEMBLY_DATA/100_PLUS/IN-HOUSE_MINIMAP2/HG01613-ONT-hg38-R9-LSK110-dorado050_sup_5mCG_v33/HG01613-ONT-hg38-R9-LSK110-dorado050_sup_5mCG_v33.phased.bam		Gustafson	female	EUR
HG01615	https://s3.amazonaws.com/1000g-ont/ALIGNMENT_AND_ASSEMBLY_DATA/FIRST_100/IN-HOUSE_MINIMAP2/HG38/HG01615-ONT-hg38-R9-LSK110-guppy-sup-5mC/HG01615-ONT-hg38-R9-LSK110-guppy-sup-5mC.phased.bam	https://s3.amazonaws.com/1000g-ont/ALIGNMENT_AND_ASSEMBLY_DATA/FIRST_100/IN-HOUSE_MINIMAP2/CHM13/HG01615-ONT-chm13-R9-LSK110-guppy-sup-5mC/HG01615-ONT-chm13-R9-LSK110-guppy-sup-5mC.phased.bam	Gustafson	male	EUR
HG01695	https://s3.amazonaws.com/1000g-ont/ALIGNMENT_AND_ASSEMBLY_DATA/FIRST_100/IN-HOUSE_MINIMAP2/HG38/HG01695-ONT-hg38-R9-LSK110-guppy-sup-5mC/HG01695-ONT-hg38-R9-LSK110-guppy-sup-5mC.phased.bam	https://s3.amazonaws.com/1000g-ont/ALIGNMENT_AND_ASSEMBLY_DATA/FIRST_100/IN-HOUSE_MINIMAP2/CHM13/HG01695-ONT-chm13-R9-LSK110-guppy-sup-5mC/HG01695-ONT-chm13-R9-LSK110-guppy-sup-5mC.phased.bam	Gustafson	female	EUR
HG01790	https://s3.amazonaws.com/1000g-ont/ALIGNMENT_AND_ASSEMBLY_DATA/FIRST_100/IN-HOUSE_MINIMAP2/HG38/HG01790-ONT-hg38-R9-LSK110-guppy-sup-5mC/HG01790-ONT-hg38-R9-LSK110-guppy-sup-5mC.phased.bam	https://s3.amazonaws.com/1000g-ont/ALIGNMENT_AND_ASSEMBLY_DATA/FIRST_100/IN-HOUSE_MINIMAP2/CHM13/HG01790-ONT-chm13-R9-LSK110-guppy-sup-5mC/HG01790-ONT-chm13-R9-LSK110-guppy-sup-5mC.phased.bam	Gustafson	female	EUR
HG01797	https://s3.amazonaws.com/1000g-ont/ALIGNMENT_AND_ASSEMBLY_DATA/FIRST_100/IN-HOUSE_MINIMAP2/HG38/HG01797-ONT-hg38-R9-LSK110-guppy-sup-5mC/HG01797-ONT-hg38-R9-LSK110-guppy-sup-5mC.phased.bam	https://s3.amazonaws.com/1000g-ont/ALIGNMENT_AND_ASSEMBLY_DATA/FIRST_100/IN-HOUSE_MINIMAP2/CHM13/HG01797-ONT-chm13-R9-LSK110-guppy-sup-5mC/HG01797-ONT-chm13-R9-LSK110-guppy-sup-5mC.phased.bam	Gustafson	female	EAS
HG01801	https://s3.amazonaws.com/1000g-ont/ALIGNMENT_AND_ASSEMBLY_DATA/FIRST_100/IN-HOUSE_MINIMAP2/HG38/HG01801-ONT-hg38-R9-LSK110-guppy-sup-5mC/HG01801-ONT-hg38-R9-LSK110-guppy-sup-5mC.phased.bam	https://s3.amazonaws.com/1000g-ont/ALIGNMENT_AND_ASSEMBLY_DATA/FIRST_100/IN-HOUSE_MINIMAP2/CHM13/HG01801-ONT-chm13-R9-LSK110-guppy-sup-5mC/HG01801-ONT-chm13-R9-LSK110-guppy-sup-5mC.phased.bam	Gustafson	female	EAS
HG01812	https://s3.amazonaws.com/1000g-ont/ALIGNMENT_AND_ASSEMBLY_DATA/FIRST_100/IN-HOUSE_MINIMAP2/HG38/HG01812-ONT-hg38-R9-LSK110-guppy-sup-5mC/HG01812-ONT-hg38-R9-LSK110-guppy-sup-5mC.phased.bam	https://s3.amazonaws.com/1000g-ont/ALIGNMENT_AND_ASSEMBLY_DATA/FIRST_100/IN-HOUSE_MINIMAP2/CHM13/HG01812-ONT-chm13-R9-LSK110-guppy-sup-5mC/HG01812-ONT-chm13-R9-LSK110-guppy-sup-5mC.phased.bam	Gustafson	female	EAS
HG01862	https://s3.amazonaws.com/1000g-ont/ALIGNMENT_AND_ASSEMBLY_DATA/FIRST_100/IN-HOUSE_MINIMAP2/HG38/HG01862-ONT-hg38-R9-LSK110-guppy-sup-5hmc_5mc_cg/HG01862-ONT-hg38-R9-LSK110-guppy-sup-5hmc_5mc_cg.phased.bam	https://s3.amazonaws.com/1000g-ont/ALIGNMENT_AND_ASSEMBLY_DATA/FIRST_100/IN-HOUSE_MINIMAP2/CHM13/HG01862-ONT-chm13-R9-LSK110-guppy-sup-5hmc_5mc_cg/HG01862-ONT-chm13-R9-LSK110-guppy-sup-5hmc_5mc_cg.phased.bam	Gustafson	female	EAS
HG02048	https://s3.amazonaws.com/1000g-ont/ALIGNMENT_AND_ASSEMBLY_DATA/FIRST_100/IN-HOUSE_MINIMAP2/HG38/HG02048-ONT-hg38-R9-LSK110-guppy-sup-5mC/HG02048-ONT-hg38-R9-LSK110-guppy-sup-5mC.phased.bam	https://s3.amazonaws.com/1000g-ont/ALIGNMENT_AND_ASSEMBLY_DATA/FIRST_100/IN-HOUSE_MINIMAP2/CHM13/HG02048-ONT-chm13-R9-LSK110-guppy-sup-5mC/HG02048-ONT-chm13-R9-LSK110-guppy-sup-5mC.phased.bam	Gustafson	female	EAS
HG02049	https://s3.amazonaws.com/1000g-ont/ALIGNMENT_AND_ASSEMBLY_DATA/100_PLUS/IN-HOUSE_MINIMAP2/HG02049-ONT-hg38-R9-LSK110-dorado050_sup_5mCG_v33/HG02049-ONT-hg38-R9-LSK110-dorado050_sup_5mCG_v33.phased.bam		Gustafson	female	EAS
HG02051	https://s3.amazonaws.com/1000g-ont/ALIGNMENT_AND_ASSEMBLY_DATA/FIRST_100/IN-HOUSE_MINIMAP2/HG38/HG02051-ONT-hg38-R9-LSK110-guppy-sup-5hmc_5mc_cg/HG02051-ONT-hg38-R9-LSK110-guppy-sup-5hmc_5mc_cg.phased.bam	https://s3.amazonaws.com/1000g-ont/ALIGNMENT_AND_ASSEMBLY_DATA/FIRST_100/IN-HOUSE_MINIMAP2/CHM13/HG02051-ONT-chm13-R9-LSK110-guppy-sup-5hmc_5mc_cg/HG02051-ONT-chm13-R9-LSK110-guppy-sup-5hmc_5mc_cg.phased.bam	Gustafson	male	AFR
HG02102	https://s3.amazonaws.com/1000g-ont/ALIGNMENT_AND_ASSEMBLY_DATA/FIRST_100/IN-HOUSE_MINIMAP2/HG38/HG02102-ONT-hg38-R9-LSK110-guppy-sup-5hmc_5mc_cg/HG02102-ONT-hg38-R9-LSK110-guppy-sup-5hmc_5mc_cg.phased.bam	https://s3.amazonaws.com/1000g-ont/ALIGNMENT_AND_ASSEMBLY_DATA/FIRST_100/IN-HOUSE_MINIMAP2/CHM13/HG02102-ONT-chm13-R9-LSK110-guppy-sup-5hmc_5mc_cg/HG02102-ONT-chm13-R9-LSK110-guppy-sup-5hmc_5mc_cg.phased.bam	Gustafson	female	AMR
HG02150	https://s3.amazonaws.com/1000g-ont/ALIGNMENT_AND_ASSEMBLY_DATA/100_PLUS/IN-HOUSE_MINIMAP2/HG02150-ONT-hg38-R9-LSK110-dorado050_sup_5mCG_v33/HG02150-ONT-hg38-R9-LSK110-dorado050_sup_5mCG_v33.phased.bam		Gustafson	male	AMR
HG02166	https://s3.amazonaws.com/1000g-ont/ALIGNMENT_AND_ASSEMBLY_DATA/100_PLUS/IN-HOUSE_MINIMAP2/HG02166-ONT-hg38-R9-LSK110-dorado050_sup_5mCG_v33/HG02166-ONT-hg38-R9-LSK110-dorado050_sup_5mCG_v33.phased.bam		Gustafson	female	EAS
HG02185	https://s3.amazonaws.com/1000g-ont/ALIGNMENT_AND_ASSEMBLY_DATA/FIRST_100/IN-HOUSE_MINIMAP2/HG38/HG02185-ONT-hg38-R9-LSK110-guppy-sup-5mC/HG02185-ONT-hg38-R9-LSK110-guppy-sup-5mC.phased.bam	https://s3.amazonaws.com/1000g-ont/ALIGNMENT_AND_ASSEMBLY_DATA/FIRST_100/IN-HOUSE_MINIMAP2/CHM13/HG02185-ONT-chm13-R9-LSK110-guppy-sup-5mC/HG02185-ONT-chm13-R9-LSK110-guppy-sup-5mC.phased.bam	Gustafson	female	EAS
HG02188	https://s3.amazonaws.com/1000g-ont/ALIGNMENT_AND_ASSEMBLY_DATA/100_PLUS/IN-HOUSE_MINIMAP2/HG02188-ONT-hg38-R9-LSK110-dorado050_sup_5mCG_v33/HG02188-ONT-hg38-R9-LSK110-dorado050_sup_5mCG_v33.phased.bam		Gustafson	female	EAS
HG02190	https://s3.amazonaws.com/1000g-ont/ALIGNMENT_AND_ASSEMBLY_DATA/100_PLUS/IN-HOUSE_MINIMAP2/HG02190-ONT-hg38-R9-LSK110-dorado050_sup_5mCG_v33/HG02190-ONT-hg38-R9-LSK110-dorado050_sup_5mCG_v33.phased.bam		Gustafson	female	EAS
HG02215	https://s3.amazonaws.com/1000g-ont/ALIGNMENT_AND_ASSEMBLY_DATA/100_PLUS/IN-HOUSE_MINIMAP2/HG02215-ONT-hg38-R9-LSK110-dorado050_sup_5mCG_v33/HG02215-ONT-hg38-R9-LSK110-dorado050_sup_5mCG_v33.phased.bam		Gustafson	female	EUR
HG02252	https://s3.amazonaws.com/1000g-ont/ALIGNMENT_AND_ASSEMBLY_DATA/FIRST_100/IN-HOUSE_MINIMAP2/HG38/HG02252-ONT-hg38-R9-LSK110-guppy-sup-5mC/HG02252-ONT-hg38-R9-LSK110-guppy-sup-5mC.phased.bam	https://s3.amazonaws.com/1000g-ont/ALIGNMENT_AND_ASSEMBLY_DATA/FIRST_100/IN-HOUSE_MINIMAP2/CHM13/HG02252-ONT-chm13-R9-LSK110-guppy-sup-5mC/HG02252-ONT-chm13-R9-LSK110-guppy-sup-5mC.phased.bam	Gustafson	female	AMR
HG02262	https://s3.amazonaws.com/1000g-ont/ALIGNMENT_AND_ASSEMBLY_DATA/FIRST_100/IN-HOUSE_MINIMAP2/HG38/HG02262-ONT-hg38-R9-LSK110-guppy-sup-5mC/HG02262-ONT-hg38-R9-LSK110-guppy-sup-5mC.phased.bam	https://s3.amazonaws.com/1000g-ont/ALIGNMENT_AND_ASSEMBLY_DATA/FIRST_100/IN-HOUSE_MINIMAP2/CHM13/HG02262-ONT-chm13-R9-LSK110-guppy-sup-5mC/HG02262-ONT-chm13-R9-LSK110-guppy-sup-5mC.phased.bam	Gustafson	male	AMR
HG02282	https://s3.amazonaws.com/1000g-ont/ALIGNMENT_AND_ASSEMBLY_DATA/FIRST_100/IN-HOUSE_MINIMAP2/HG38/HG02282-ONT-hg38-R9-LSK110-guppy-sup-5mC/HG02282-ONT-hg38-R9-LSK110-guppy-sup-5mC.phased.bam	https://s3.amazonaws.com/1000g-ont/ALIGNMENT_AND_ASSEMBLY_DATA/FIRST_100/IN-HOUSE_MINIMAP2/CHM13/HG02282-ONT-chm13-R9-LSK110-guppy-sup-5mC/HG02282-ONT-chm13-R9-LSK110-guppy-sup-5mC.phased.bam	Gustafson	female	AFR
HG02312	https://s3.amazonaws.com/1000g-ont/ALIGNMENT_AND_ASSEMBLY_DATA/FIRST_100/IN-HOUSE_MINIMAP2/HG38/HG02312-ONT-hg38-R9-LSK110-guppy-sup-5hmc_5mc_cg/HG02312-ONT-hg38-R9-LSK110-guppy-sup-5hmc_5mc_cg.phased.bam	https://s3.amazonaws.com/1000g-ont/ALIGNMENT_AND_ASSEMBLY_DATA/FIRST_100/IN-HOUSE_MINIMAP2/CHM13/HG02312-ONT-chm13-R9-LSK110-guppy-sup-5hmc_5mc_cg/HG02312-ONT-chm13-R9-LSK110-guppy-sup-5hmc_5mc_cg.phased.bam	Gustafson	female	AMR
HG02339	https://s3.amazonaws.com/1000g-ont/ALIGNMENT_AND_ASSEMBLY_DATA/100_PLUS/IN-HOUSE_MINIMAP2/HG02339-ONT-hg38-R9-LSK110-dorado034_sup_5mCG_5hmCG_v33/HG02339-ONT-hg38-R9-LSK110-dorado034_sup_5mCG_5hmCG_v33.phased.bam		Gustafson	female	AFR
HG02345	https://s3.amazonaws.com/1000g-ont/ALIGNMENT_AND_ASSEMBLY_DATA/FIRST_100/IN-HOUSE_MINIMAP2/HG38/HG02345-ONT-hg38-R9-LSK110-guppy-sup-5mC/HG02345-ONT-hg38-R9-LSK110-guppy-sup-5mC.phased.bam	https://s3.amazonaws.com/1000g-ont/ALIGNMENT_AND_ASSEMBLY_DATA/FIRST_100/IN-HOUSE_MINIMAP2/CHM13/HG02345-ONT-chm13-R9-LSK110-guppy-sup-5mC/HG02345-ONT-chm13-R9-LSK110-guppy-sup-5mC.phased.bam	Gustafson	female	AMR
HG02348	https://s3.amazonaws.com/1000g-ont/ALIGNMENT_AND_ASSEMBLY_DATA/100_PLUS/IN-HOUSE_MINIMAP2/HG02348-ONT-hg38-R9-LSK110-dorado050_sup_5mCG_v33/HG02348-ONT-hg38-R9-LSK110-dorado050_sup_5mCG_v33.phased.bam		Gustafson	female	AMR
HG02373	https://s3.amazonaws.com/1000g-ont/ALIGNMENT_AND_ASSEMBLY_DATA/FIRST_100/IN-HOUSE_MINIMAP2/HG38/HG02373-ONT-hg38-R9-LSK110-guppy-sup-5mC/HG02373-ONT-hg38-R9-LSK110-guppy-sup-5mC.phased.bam	https://s3.amazonaws.com/1000g-ont/ALIGNMENT_AND_ASSEMBLY_DATA/FIRST_100/IN-HOUSE_MINIMAP2/CHM13/HG02373-ONT-chm13-R9-LSK110-guppy-sup-5mC/HG02373-ONT-chm13-R9-LSK110-guppy-sup-5mC.phased.bam	Gustafson	male	EAS
HG02389	https://s3.amazonaws.com/1000g-ont/ALIGNMENT_AND_ASSEMBLY_DATA/FIRST_100/IN-HOUSE_MINIMAP2/HG38/HG02389-ONT-hg38-R9-LSK110-guppy-sup-5mC/HG02389-ONT-hg38-R9-LSK110-guppy-sup-5mC.phased.bam	https://s3.amazonaws.com/1000g-ont/ALIGNMENT_AND_ASSEMBLY_DATA/FIRST_100/IN-HOUSE_MINIMAP2/CHM13/HG02389-ONT-chm13-R9-LSK110-guppy-sup-5mC/HG02389-ONT-chm13-R9-LSK110-guppy-sup-5mC.phased.bam	Gustafson	male	EAS
HG02396	https://s3.amazonaws.com/1000g-ont/ALIGNMENT_AND_ASSEMBLY_DATA/FIRST_100/IN-HOUSE_MINIMAP2/HG38/HG02396-ONT-hg38-R9-LSK110-guppy-sup-5mC/HG02396-ONT-hg38-R9-LSK110-guppy-sup-5mC.phased.bam	https://s3.amazonaws.com/1000g-ont/ALIGNMENT_AND_ASSEMBLY_DATA/FIRST_100/IN-HOUSE_MINIMAP2/CHM13/HG02396-ONT-chm13-R9-LSK110-guppy-sup-5mC/HG02396-ONT-chm13-R9-LSK110-guppy-sup-5mC.phased.bam	Gustafson	male	EAS
HG02409	https://s3.amazonaws.com/1000g-ont/ALIGNMENT_AND_ASSEMBLY_DATA/FIRST_100/IN-HOUSE_MINIMAP2/HG38/HG02409-ONT-hg38-R9-LSK110-guppy-sup-5mC/HG02409-ONT-hg38-R9-LSK110-guppy-sup-5mC.phased.bam	https://s3.amazonaws.com/1000g-ont/ALIGNMENT_AND_ASSEMBLY_DATA/FIRST_100/IN-HOUSE_MINIMAP2/CHM13/HG02409-ONT-chm13-R9-LSK110-guppy-sup-5mC/HG02409-ONT-chm13-R9-LSK110-guppy-sup-5mC.phased.bam	Gustafson	male	EAS
HG02439	https://s3.amazonaws.com/1000g-ont/ALIGNMENT_AND_ASSEMBLY_DATA/100_PLUS/IN-HOUSE_MINIMAP2/HG02439-ONT-hg38-R9-LSK110-dorado034_sup_5mCG_5hmCG_v33/HG02439-ONT-hg38-R9-LSK110-dorado034_sup_5mCG_5hmCG_v33.phased.bam		Gustafson	male	AFR
HG02471	https://s3.amazonaws.com/1000g-ont/ALIGNMENT_AND_ASSEMBLY_DATA/100_PLUS/IN-HOUSE_MINIMAP2/HG02471-ONT-hg38-R9-LSK110-dorado034_sup_5mCG_5hmCG_v33/HG02471-ONT-hg38-R9-LSK110-dorado034_sup_5mCG_5hmCG_v33.phased.bam		Gustafson	female	AFR
HG02479	https://s3.amazonaws.com/1000g-ont/ALIGNMENT_AND_ASSEMBLY_DATA/100_PLUS/IN-HOUSE_MINIMAP2/HG02479-ONT-hg38-R9-LSK110-dorado050_sup_5mCG_v33/HG02479-ONT-hg38-R9-LSK110-dorado050_sup_5mCG_v33.phased.bam		Gustafson	female	AFR
HG02497	https://s3.amazonaws.com/1000g-ont/ALIGNMENT_AND_ASSEMBLY_DATA/100_PLUS/IN-HOUSE_MINIMAP2/HG02497-ONT-hg38-R9-LSK110-dorado050_sup_5mCG_v33/HG02497-ONT-hg38-R9-LSK110-dorado050_sup_5mCG_v33.phased.bam		Gustafson	female	AFR
HG02501	https://s3.amazonaws.com/1000g-ont/ALIGNMENT_AND_ASSEMBLY_DATA/100_PLUS/IN-HOUSE_MINIMAP2/HG02501-ONT-hg38-R9-LSK110-dorado050_sup_5mCG_v33/HG02501-ONT-hg38-R9-LSK110-dorado050_sup_5mCG_v33.phased.bam		Gustafson	male	AFR
HG02502	https://s3.amazonaws.com/1000g-ont/ALIGNMENT_AND_ASSEMBLY_DATA/FIRST_100/IN-HOUSE_MINIMAP2/HG38/HG02502-ONT-hg38-R9-LSK110-guppy-sup-5mC/HG02502-ONT-hg38-R9-LSK110-guppy-sup-5mC.phased.bam	https://s3.amazonaws.com/1000g-ont/ALIGNMENT_AND_ASSEMBLY_DATA/FIRST_100/IN-HOUSE_MINIMAP2/CHM13/HG02502-ONT-chm13-R9-LSK110-guppy-sup-5mC/HG02502-ONT-chm13-R9-LSK110-guppy-sup-5mC.phased.bam	Gustafson	female	AFR
HG02511	https://s3.amazonaws.com/1000g-ont/ALIGNMENT_AND_ASSEMBLY_DATA/100_PLUS/IN-HOUSE_MINIMAP2/HG02511-ONT-hg38-R9-LSK110-dorado034_sup_5mCG_5hmCG_v33/HG02511-ONT-hg38-R9-LSK110-dorado034_sup_5mCG_5hmCG_v33.phased.bam		Gustafson	female	AFR
HG02614	https://s3.amazonaws.com/1000g-ont/ALIGNMENT_AND_ASSEMBLY_DATA/FIRST_100/IN-HOUSE_MINIMAP2/HG38/HG02614-ONT-hg38-R9-LSK110-guppy-sup-5hmc_5mc_cg/HG02614-ONT-hg38-R9-LSK110-guppy-sup-5hmc_5mc_cg.phased.bam	https://s3.amazonaws.com/1000g-ont/ALIGNMENT_AND_ASSEMBLY_DATA/FIRST_100/IN-HOUSE_MINIMAP2/CHM13/HG02614-ONT-chm13-R9-LSK110-guppy-sup-5hmc_5mc_cg/HG02614-ONT-chm13-R9-LSK110-guppy-sup-5hmc_5mc_cg.phased.bam	Gustafson	female	AFR
HG02615	https://s3.amazonaws.com/1000g-ont/ALIGNMENT_AND_ASSEMBLY_DATA/FIRST_100/IN-HOUSE_MINIMAP2/HG38/HG02615-ONT-hg38-R9-LSK110-guppy-sup-5hmc_5mc_cg/HG02615-ONT-hg38-R9-LSK110-guppy-sup-5hmc_5mc_cg.phased.bam	https://s3.amazonaws.com/1000g-ont/ALIGNMENT_AND_ASSEMBLY_DATA/FIRST_100/IN-HOUSE_MINIMAP2/CHM13/HG02615-ONT-chm13-R9-LSK110-guppy-sup-5hmc_5mc_cg/HG02615-ONT-chm13-R9-LSK110-guppy-sup-5hmc_5mc_cg.phased.bam	Gustafson	female	AFR
HG02624	https://s3.amazonaws.com/1000g-ont/ALIGNMENT_AND_ASSEMBLY_DATA/100_PLUS/IN-HOUSE_MINIMAP2/HG02624-ONT-hg38-R9-LSK110-dorado050_sup_5mCG_v33/HG02624-ONT-hg38-R9-LSK110-dorado050_sup_5mCG_v33.phased.bam		Gustafson	female	AFR
HG02645	https://s3.amazonaws.com/1000g-ont/ALIGNMENT_AND_ASSEMBLY_DATA/100_PLUS/IN-HOUSE_MINIMAP2/HG02645-ONT-hg38-R9-LSK110-dorado050_sup_5mCG_v33/HG02645-ONT-hg38-R9-LSK110-dorado050_sup_5mCG_v33.phased.bam		Gustafson	male	AFR
HG02675	https://s3.amazonaws.com/1000g-ont/ALIGNMENT_AND_ASSEMBLY_DATA/100_PLUS/IN-HOUSE_MINIMAP2/HG02675-ONT-hg38-R9-LSK110-dorado050_sup_5mCG_v33/HG02675-ONT-hg38-R9-LSK110-dorado050_sup_5mCG_v33.phased.bam		Gustafson	male	AFR
HG02694	https://s3.amazonaws.com/1000g-ont/ALIGNMENT_AND_ASSEMBLY_DATA/FIRST_100/IN-HOUSE_MINIMAP2/HG38/HG02694-ONT-hg38-R9-LSK110-guppy-sup-5hmc_5mc_cg/HG02694-ONT-hg38-R9-LSK110-guppy-sup-5hmc_5mc_cg.phased.bam	https://s3.amazonaws.com/1000g-ont/ALIGNMENT_AND_ASSEMBLY_DATA/FIRST_100/IN-HOUSE_MINIMAP2/CHM13/HG02694-ONT-chm13-R9-LSK110-guppy-sup-5hmc_5mc_cg/HG02694-ONT-chm13-R9-LSK110-guppy-sup-5hmc_5mc_cg.phased.bam	Gustafson	female	SAS
HG02731	https://s3.amazonaws.com/1000g-ont/ALIGNMENT_AND_ASSEMBLY_DATA/FIRST_100/IN-HOUSE_MINIMAP2/HG38/HG02731-ONT-hg38-R9-LSK110-guppy-sup-5hmc_5mc_cg/HG02731-ONT-hg38-R9-LSK110-guppy-sup-5hmc_5mc_cg.phased.bam	https://s3.amazonaws.com/1000g-ont/ALIGNMENT_AND_ASSEMBLY_DATA/FIRST_100/IN-HOUSE_MINIMAP2/CHM13/HG02731-ONT-chm13-R9-LSK110-guppy-sup-5hmc_5mc_cg/HG02731-ONT-chm13-R9-LSK110-guppy-sup-5hmc_5mc_cg.phased.bam	Gustafson	female	SAS
HG02817	https://s3.amazonaws.com/1000g-ont/ALIGNMENT_AND_ASSEMBLY_DATA/FIRST_100/IN-HOUSE_MINIMAP2/HG38/HG02817-ONT-hg38-R9-LSK110-guppy-sup-5mC/HG02817-ONT-hg38-R9-LSK110-guppy-sup-5mC.phased.bam	https://s3.amazonaws.com/1000g-ont/ALIGNMENT_AND_ASSEMBLY_DATA/FIRST_100/IN-HOUSE_MINIMAP2/CHM13/HG02817-ONT-chm13-R9-LSK110-guppy-sup-5mC/HG02817-ONT-chm13-R9-LSK110-guppy-sup-5mC.phased.bam	Gustafson	female	AFR
HG02974	https://s3.amazonaws.com/1000g-ont/ALIGNMENT_AND_ASSEMBLY_DATA/FIRST_100/IN-HOUSE_MINIMAP2/HG38/HG02974-ONT-hg38-R9-LSK110-guppy-sup-5hmc_5mc_cg/HG02974-ONT-hg38-R9-LSK110-guppy-sup-5hmc_5mc_cg.phased.bam	https://s3.amazonaws.com/1000g-ont/ALIGNMENT_AND_ASSEMBLY_DATA/FIRST_100/IN-HOUSE_MINIMAP2/CHM13/HG02974-ONT-chm13-R9-LSK110-guppy-sup-5hmc_5mc_cg/HG02974-ONT-chm13-R9-LSK110-guppy-sup-5hmc_5mc_cg.phased.bam	Gustafson	female	AFR
HG02979	https://s3.amazonaws.com/1000g-ont/ALIGNMENT_AND_ASSEMBLY_DATA/FIRST_100/IN-HOUSE_MINIMAP2/HG38/HG02979-ONT-hg38-R9-LSK110-guppy-sup-5hmc_5mc_cg/HG02979-ONT-hg38-R9-LSK110-guppy-sup-5hmc_5mc_cg.phased.bam	https://s3.amazonaws.com/1000g-ont/ALIGNMENT_AND_ASSEMBLY_DATA/FIRST_100/IN-HOUSE_MINIMAP2/CHM13/HG02979-ONT-chm13-R9-LSK110-guppy-sup-5hmc_5mc_cg/HG02979-ONT-chm13-R9-LSK110-guppy-sup-5hmc_5mc_cg.phased.bam	Gustafson	female	AFR
HG02981	https://s3.amazonaws.com/1000g-ont/ALIGNMENT_AND_ASSEMBLY_DATA/100_PLUS/IN-HOUSE_MINIMAP2/HG02981-ONT-hg38-R9-LSK110-dorado034_sup_5mCG_5hmCG_v33/HG02981-ONT-hg38-R9-LSK110-dorado034_sup_5mCG_5hmCG_v33.phased.bam		Gustafson	male	AFR
HG03022	https://s3.amazonaws.com/1000g-ont/ALIGNMENT_AND_ASSEMBLY_DATA/FIRST_100/IN-HOUSE_MINIMAP2/HG38/HG03022-ONT-hg38-R9-LSK110-guppy-sup-5mC/HG03022-ONT-hg38-R9-LSK110-guppy-sup-5mC.phased.bam	https://s3.amazonaws.com/1000g-ont/ALIGNMENT_AND_ASSEMBLY_DATA/FIRST_100/IN-HOUSE_MINIMAP2/CHM13/HG03022-ONT-chm13-R9-LSK110-guppy-sup-5mC/HG03022-ONT-chm13-R9-LSK110-guppy-sup-5mC.phased.bam	Gustafson	female	SAS
HG03069	https://s3.amazonaws.com/1000g-ont/ALIGNMENT_AND_ASSEMBLY_DATA/FIRST_100/IN-HOUSE_MINIMAP2/HG38/HG03069-ONT-hg38-R9-LSK110-guppy-sup-5mC/HG03069-ONT-hg38-R9-LSK110-guppy-sup-5mC.phased.bam	https://s3.amazonaws.com/1000g-ont/ALIGNMENT_AND_ASSEMBLY_DATA/FIRST_100/IN-HOUSE_MINIMAP2/CHM13/HG03069-ONT-chm13-R9-LSK110-guppy-sup-5mC/HG03069-ONT-chm13-R9-LSK110-guppy-sup-5mC.phased.bam	Gustafson	male	AFR
HG03086	https://s3.amazonaws.com/1000g-ont/ALIGNMENT_AND_ASSEMBLY_DATA/100_PLUS/IN-HOUSE_MINIMAP2/HG03086-ONT-hg38-R9-LSK110-dorado050_sup_5mCG_v33/HG03086-ONT-hg38-R9-LSK110-dorado050_sup_5mCG_v33.phased.bam		Gustafson	female	AFR
HG03120	https://s3.amazonaws.com/1000g-ont/ALIGNMENT_AND_ASSEMBLY_DATA/FIRST_100/IN-HOUSE_MINIMAP2/HG38/HG03120-ONT-hg38-R9-LSK110-guppy-sup-5hmc_5mc_cg/HG03120-ONT-hg38-R9-LSK110-guppy-sup-5hmc_5mc_cg.phased.bam	https://s3.amazonaws.com/1000g-ont/ALIGNMENT_AND_ASSEMBLY_DATA/FIRST_100/IN-HOUSE_MINIMAP2/CHM13/HG03120-ONT-chm13-R9-LSK110-guppy-sup-5hmc_5mc_cg/HG03120-ONT-chm13-R9-LSK110-guppy-sup-5hmc_5mc_cg.phased.bam	Gustafson	male	AFR
HG03121	https://s3.amazonaws.com/1000g-ont/ALIGNMENT_AND_ASSEMBLY_DATA/FIRST_100/IN-HOUSE_MINIMAP2/HG38/HG03121-ONT-hg38-R9-LSK110-guppy-sup-5hmc_5mc_cg/HG03121-ONT-hg38-R9-LSK110-guppy-sup-5hmc_5mc_cg.phased.bam	https://s3.amazonaws.com/1000g-ont/ALIGNMENT_AND_ASSEMBLY_DATA/FIRST_100/IN-HOUSE_MINIMAP2/CHM13/HG03121-ONT-chm13-R9-LSK110-guppy-sup-5hmc_5mc_cg/HG03121-ONT-chm13-R9-LSK110-guppy-sup-5hmc_5mc_cg.phased.bam	Gustafson	female	AFR
HG03168	https://s3.amazonaws.com/1000g-ont/ALIGNMENT_AND_ASSEMBLY_DATA/FIRST_100/IN-HOUSE_MINIMAP2/HG38/HG03168-ONT-hg38-R9-LSK110-guppy-sup-5hmc_5mc_cg/HG03168-ONT-hg38-R9-LSK110-guppy-sup-5hmc_5mc_cg.phased.bam	https://s3.amazonaws.com/1000g-ont/ALIGNMENT_AND_ASSEMBLY_DATA/FIRST_100/IN-HOUSE_MINIMAP2/CHM13/HG03168-ONT-chm13-R9-LSK110-guppy-sup-5hmc_5mc_cg/HG03168-ONT-chm13-R9-LSK110-guppy-sup-5hmc_5mc_cg.phased.bam	Gustafson	female	AFR
HG03279	https://s3.amazonaws.com/1000g-ont/ALIGNMENT_AND_ASSEMBLY_DATA/FIRST_100/IN-HOUSE_MINIMAP2/HG38/HG03279-ONT-hg38-R9-LSK110-guppy-sup-5mC/HG03279-ONT-hg38-R9-LSK110-guppy-sup-5mC.phased.bam	https://s3.amazonaws.com/1000g-ont/ALIGNMENT_AND_ASSEMBLY_DATA/FIRST_100/IN-HOUSE_MINIMAP2/CHM13/HG03279-ONT-chm13-R9-LSK110-guppy-sup-5mC/HG03279-ONT-chm13-R9-LSK110-guppy-sup-5mC.phased.bam	Gustafson	female	AFR
HG03280	https://s3.amazonaws.com/1000g-ont/ALIGNMENT_AND_ASSEMBLY_DATA/100_PLUS/IN-HOUSE_MINIMAP2/HG03280-ONT-hg38-R9-LSK110-dorado050_sup_5mCG_v33/HG03280-ONT-hg38-R9-LSK110-dorado050_sup_5mCG_v33.phased.bam		Gustafson	male	AFR
HG03366	https://s3.amazonaws.com/1000g-ont/ALIGNMENT_AND_ASSEMBLY_DATA/100_PLUS/IN-HOUSE_MINIMAP2/HG03366-ONT-hg38-R9-LSK110-dorado034_sup_5mCG_5hmCG_v33/HG03366-ONT-hg38-R9-LSK110-dorado034_sup_5mCG_5hmCG_v33.phased.bam		Gustafson	female	AFR
HG03401	https://s3.amazonaws.com/1000g-ont/ALIGNMENT_AND_ASSEMBLY_DATA/100_PLUS/IN-HOUSE_MINIMAP2/HG03401-ONT-hg38-R9-LSK110-dorado034_sup_5mCG_5hmCG_v33/HG03401-ONT-hg38-R9-LSK110-dorado034_sup_5mCG_5hmCG_v33.phased.bam		Gustafson	female	AFR
HG03479	https://s3.amazonaws.com/1000g-ont/ALIGNMENT_AND_ASSEMBLY_DATA/100_PLUS/IN-HOUSE_MINIMAP2/HG03479-ONT-hg38-R9-LSK110-dorado034_sup_5mCG_5hmCG_v33/HG03479-ONT-hg38-R9-LSK110-dorado034_sup_5mCG_5hmCG_v33.phased.bam		Gustafson	female	AFR
HG03499	https://s3.amazonaws.com/1000g-ont/ALIGNMENT_AND_ASSEMBLY_DATA/FIRST_100/IN-HOUSE_MINIMAP2/HG38/HG03499-ONT-hg38-R9-LSK110-guppy-sup-5hmc_5mc_cg/HG03499-ONT-hg38-R9-LSK110-guppy-sup-5hmc_5mc_cg.phased.bam	https://s3.amazonaws.com/1000g-ont/ALIGNMENT_AND_ASSEMBLY_DATA/FIRST_100/IN-HOUSE_MINIMAP2/CHM13/HG03499-ONT-chm13-R9-LSK110-guppy-sup-5hmc_5mc_cg/HG03499-ONT-chm13-R9-LSK110-guppy-sup-5hmc_5mc_cg.phased.bam	Gustafson	female	AFR
HG03548	https://s3.amazonaws.com/1000g-ont/ALIGNMENT_AND_ASSEMBLY_DATA/FIRST_100/IN-HOUSE_MINIMAP2/HG38/HG03548-ONT-hg38-R9-LSK110-guppy-sup-5mC/HG03548-ONT-hg38-R9-LSK110-guppy-sup-5mC.phased.bam	https://s3.amazonaws.com/1000g-ont/ALIGNMENT_AND_ASSEMBLY_DATA/FIRST_100/IN-HOUSE_MINIMAP2/CHM13/HG03548-ONT-chm13-R9-LSK110-guppy-sup-5mC/HG03548-ONT-chm13-R9-LSK110-guppy-sup-5mC.phased.bam	Gustafson	female	AFR
HG03563	https://s3.amazonaws.com/1000g-ont/ALIGNMENT_AND_ASSEMBLY_DATA/FIRST_100/IN-HOUSE_MINIMAP2/HG38/HG03563-ONT-hg38-R9-LSK110-guppy-sup-5mC/HG03563-ONT-hg38-R9-LSK110-guppy-sup-5mC.phased.bam	https://s3.amazonaws.com/1000g-ont/ALIGNMENT_AND_ASSEMBLY_DATA/FIRST_100/IN-HOUSE_MINIMAP2/CHM13/HG03563-ONT-chm13-R9-LSK110-guppy-sup-5mC/HG03563-ONT-chm13-R9-LSK110-guppy-sup-5mC.phased.bam	Gustafson	female	AFR
HG03571	https://s3.amazonaws.com/1000g-ont/ALIGNMENT_AND_ASSEMBLY_DATA/FIRST_100/IN-HOUSE_MINIMAP2/HG38/HG03571-ONT-hg38-R9-LSK110-guppy-sup-5mC/HG03571-ONT-hg38-R9-LSK110-guppy-sup-5mC.phased.bam	https://s3.amazonaws.com/1000g-ont/ALIGNMENT_AND_ASSEMBLY_DATA/FIRST_100/IN-HOUSE_MINIMAP2/CHM13/HG03571-ONT-chm13-R9-LSK110-guppy-sup-5mC/HG03571-ONT-chm13-R9-LSK110-guppy-sup-5mC.phased.bam	Gustafson	male	AFR
HG03616	https://s3.amazonaws.com/1000g-ont/ALIGNMENT_AND_ASSEMBLY_DATA/100_PLUS/IN-HOUSE_MINIMAP2/HG03616-ONT-hg38-R9-LSK110-dorado050_sup_5mCG_v33/HG03616-ONT-hg38-R9-LSK110-dorado050_sup_5mCG_v33.phased.bam		Gustafson	female	SAS
HG03631	https://s3.amazonaws.com/1000g-ont/ALIGNMENT_AND_ASSEMBLY_DATA/FIRST_100/IN-HOUSE_MINIMAP2/HG38/HG03631-ONT-hg38-R9-LSK110-guppy-sup-5hmc_5mc_cg/HG03631-ONT-hg38-R9-LSK110-guppy-sup-5hmc_5mc_cg.phased.bam	https://s3.amazonaws.com/1000g-ont/ALIGNMENT_AND_ASSEMBLY_DATA/FIRST_100/IN-HOUSE_MINIMAP2/CHM13/HG03631-ONT-chm13-R9-LSK110-guppy-sup-5hmc_5mc_cg/HG03631-ONT-chm13-R9-LSK110-guppy-sup-5hmc_5mc_cg.phased.bam	Gustafson	female	SAS
HG03643	https://s3.amazonaws.com/1000g-ont/ALIGNMENT_AND_ASSEMBLY_DATA/FIRST_100/IN-HOUSE_MINIMAP2/HG38/HG03643-ONT-hg38-R9-LSK110-guppy-sup-5mC/HG03643-ONT-hg38-R9-LSK110-guppy-sup-5mC.phased.bam	https://s3.amazonaws.com/1000g-ont/ALIGNMENT_AND_ASSEMBLY_DATA/FIRST_100/IN-HOUSE_MINIMAP2/CHM13/HG03643-ONT-chm13-R9-LSK110-guppy-sup-5mC/HG03643-ONT-chm13-R9-LSK110-guppy-sup-5mC.phased.bam	Gustafson	female	SAS
HG03646	https://s3.amazonaws.com/1000g-ont/ALIGNMENT_AND_ASSEMBLY_DATA/FIRST_100/IN-HOUSE_MINIMAP2/HG38/HG03646-ONT-hg38-R9-LSK110-guppy-sup-5mC/HG03646-ONT-hg38-R9-LSK110-guppy-sup-5mC.phased.bam	https://s3.amazonaws.com/1000g-ont/ALIGNMENT_AND_ASSEMBLY_DATA/FIRST_100/IN-HOUSE_MINIMAP2/CHM13/HG03646-ONT-chm13-R9-LSK110-guppy-sup-5mC/HG03646-ONT-chm13-R9-LSK110-guppy-sup-5mC.phased.bam	Gustafson	male	SAS
HG03668	https://s3.amazonaws.com/1000g-ont/ALIGNMENT_AND_ASSEMBLY_DATA/FIRST_100/IN-HOUSE_MINIMAP2/HG38/HG03668-ONT-hg38-R9-LSK110-guppy-sup-5mC/HG03668-ONT-hg38-R9-LSK110-guppy-sup-5mC.phased.bam	https://s3.amazonaws.com/1000g-ont/ALIGNMENT_AND_ASSEMBLY_DATA/FIRST_100/IN-HOUSE_MINIMAP2/CHM13/HG03668-ONT-chm13-R9-LSK110-guppy-sup-5mC/HG03668-ONT-chm13-R9-LSK110-guppy-sup-5mC.phased.bam	Gustafson	female	SAS
HG03692	https://s3.amazonaws.com/1000g-ont/ALIGNMENT_AND_ASSEMBLY_DATA/100_PLUS/IN-HOUSE_MINIMAP2/HG03692-ONT-hg38-R9-LSK110-dorado034_sup_5mCG_5hmCG_v33/HG03692-ONT-hg38-R9-LSK110-dorado034_sup_5mCG_5hmCG_v33.phased.bam		Gustafson	female	SAS
HG03717	https://s3.amazonaws.com/1000g-ont/ALIGNMENT_AND_ASSEMBLY_DATA/FIRST_100/IN-HOUSE_MINIMAP2/HG38/HG03717-ONT-hg38-R9-LSK110-guppy-sup-5mC/HG03717-ONT-hg38-R9-LSK110-guppy-sup-5mC.phased.bam	https://s3.amazonaws.com/1000g-ont/ALIGNMENT_AND_ASSEMBLY_DATA/FIRST_100/IN-HOUSE_MINIMAP2/CHM13/HG03717-ONT-chm13-R9-LSK110-guppy-sup-5mC/HG03717-ONT-chm13-R9-LSK110-guppy-sup-5mC.phased.bam	Gustafson	female	SAS
HG03731	https://s3.amazonaws.com/1000g-ont/ALIGNMENT_AND_ASSEMBLY_DATA/FIRST_100/IN-HOUSE_MINIMAP2/HG38/HG03731-ONT-hg38-R9-LSK110-guppy-sup-5mC/HG03731-ONT-hg38-R9-LSK110-guppy-sup-5mC.phased.bam	https://s3.amazonaws.com/1000g-ont/ALIGNMENT_AND_ASSEMBLY_DATA/FIRST_100/IN-HOUSE_MINIMAP2/CHM13/HG03731-ONT-chm13-R9-LSK110-guppy-sup-5mC/HG03731-ONT-chm13-R9-LSK110-guppy-sup-5mC.phased.bam	Gustafson	female	SAS
HG03736	https://s3.amazonaws.com/1000g-ont/ALIGNMENT_AND_ASSEMBLY_DATA/100_PLUS/IN-HOUSE_MINIMAP2/HG03736-ONT-hg38-R9-LSK110-dorado034_sup_5mCG_5hmCG_v33/HG03736-ONT-hg38-R9-LSK110-dorado034_sup_5mCG_5hmCG_v33.phased.bam		Gustafson	female	SAS
HG03744	https://s3.amazonaws.com/1000g-ont/ALIGNMENT_AND_ASSEMBLY_DATA/FIRST_100/IN-HOUSE_MINIMAP2/HG38/HG03744-ONT-hg38-R9-LSK110-guppy-sup-5mC/HG03744-ONT-hg38-R9-LSK110-guppy-sup-5mC.phased.bam	https://s3.amazonaws.com/1000g-ont/ALIGNMENT_AND_ASSEMBLY_DATA/FIRST_100/IN-HOUSE_MINIMAP2/CHM13/HG03744-ONT-chm13-R9-LSK110-guppy-sup-5mC/HG03744-ONT-chm13-R9-LSK110-guppy-sup-5mC.phased.bam	Gustafson	male	SAS
HG03770	https://s3.amazonaws.com/1000g-ont/ALIGNMENT_AND_ASSEMBLY_DATA/FIRST_100/IN-HOUSE_MINIMAP2/HG38/HG03770-ONT-hg38-R9-LSK110-guppy-sup-5mC/HG03770-ONT-hg38-R9-LSK110-guppy-sup-5mC.phased.bam	https://s3.amazonaws.com/1000g-ont/ALIGNMENT_AND_ASSEMBLY_DATA/FIRST_100/IN-HOUSE_MINIMAP2/CHM13/HG03770-ONT-chm13-R9-LSK110-guppy-sup-5mC/HG03770-ONT-chm13-R9-LSK110-guppy-sup-5mC.phased.bam	Gustafson	female	SAS
HG03774	https://s3.amazonaws.com/1000g-ont/ALIGNMENT_AND_ASSEMBLY_DATA/FIRST_100/IN-HOUSE_MINIMAP2/HG38/HG03774-ONT-hg38-R9-LSK110-guppy-sup-5mC/HG03774-ONT-hg38-R9-LSK110-guppy-sup-5mC.phased.bam	https://s3.amazonaws.com/1000g-ont/ALIGNMENT_AND_ASSEMBLY_DATA/FIRST_100/IN-HOUSE_MINIMAP2/CHM13/HG03774-ONT-chm13-R9-LSK110-guppy-sup-5mC/HG03774-ONT-chm13-R9-LSK110-guppy-sup-5mC.phased.bam	Gustafson	female	SAS
HG03814	https://s3.amazonaws.com/1000g-ont/ALIGNMENT_AND_ASSEMBLY_DATA/FIRST_100/IN-HOUSE_MINIMAP2/HG38/HG03814-ONT-hg38-R9-LSK110-guppy-sup-5mC/HG03814-ONT-hg38-R9-LSK110-guppy-sup-5mC.phased.bam	https://s3.amazonaws.com/1000g-ont/ALIGNMENT_AND_ASSEMBLY_DATA/FIRST_100/IN-HOUSE_MINIMAP2/CHM13/HG03814-ONT-chm13-R9-LSK110-guppy-sup-5mC/HG03814-ONT-chm13-R9-LSK110-guppy-sup-5mC.phased.bam	Gustafson	female	SAS
HG03826	https://s3.amazonaws.com/1000g-ont/ALIGNMENT_AND_ASSEMBLY_DATA/100_PLUS/IN-HOUSE_MINIMAP2/HG03826-ONT-hg38-R9-LSK110-dorado034_sup_5mCG_5hmCG_v33/HG03826-ONT-hg38-R9-LSK110-dorado034_sup_5mCG_5hmCG_v33.phased.bam		Gustafson	female	SAS
HG03857	https://s3.amazonaws.com/1000g-ont/ALIGNMENT_AND_ASSEMBLY_DATA/100_PLUS/IN-HOUSE_MINIMAP2/HG03857-ONT-hg38-R9-LSK110-dorado034_sup_5mCG_5hmCG_v33/HG03857-ONT-hg38-R9-LSK110-dorado034_sup_5mCG_5hmCG_v33.phased.bam		Gustafson	female	SAS
HG03861	https://s3.amazonaws.com/1000g-ont/ALIGNMENT_AND_ASSEMBLY_DATA/FIRST_100/IN-HOUSE_MINIMAP2/HG38/HG03861-ONT-hg38-R9-LSK110-guppy-sup-5hmc_5mc_cg/HG03861-ONT-hg38-R9-LSK110-guppy-sup-5hmc_5mc_cg.phased.bam	https://s3.amazonaws.com/1000g-ont/ALIGNMENT_AND_ASSEMBLY_DATA/FIRST_100/IN-HOUSE_MINIMAP2/CHM13/HG03861-ONT-chm13-R9-LSK110-guppy-sup-5hmc_5mc_cg/HG03861-ONT-chm13-R9-LSK110-guppy-sup-5hmc_5mc_cg.phased.bam	Gustafson	female	SAS
HG03864	https://s3.amazonaws.com/1000g-ont/ALIGNMENT_AND_ASSEMBLY_DATA/FIRST_100/IN-HOUSE_MINIMAP2/HG38/HG03864-ONT-hg38-R9-LSK110-guppy-sup-5mC/HG03864-ONT-hg38-R9-LSK110-guppy-sup-5mC.phased.bam	https://s3.amazonaws.com/1000g-ont/ALIGNMENT_AND_ASSEMBLY_DATA/FIRST_100/IN-HOUSE_MINIMAP2/CHM13/HG03864-ONT-chm13-R9-LSK110-guppy-sup-5mC/HG03864-ONT-chm13-R9-LSK110-guppy-sup-5mC.phased.bam	Gustafson	male	SAS
HG03868	https://s3.amazonaws.com/1000g-ont/ALIGNMENT_AND_ASSEMBLY_DATA/FIRST_100/IN-HOUSE_MINIMAP2/HG38/HG03868-ONT-hg38-R9-LSK110-guppy-sup-5mC/HG03868-ONT-hg38-R9-LSK110-guppy-sup-5mC.phased.bam	https://s3.amazonaws.com/1000g-ont/ALIGNMENT_AND_ASSEMBLY_DATA/FIRST_100/IN-HOUSE_MINIMAP2/CHM13/HG03868-ONT-chm13-R9-LSK110-guppy-sup-5mC/HG03868-ONT-chm13-R9-LSK110-guppy-sup-5mC.phased.bam	Gustafson	female	SAS
HG03898	https://s3.amazonaws.com/1000g-ont/ALIGNMENT_AND_ASSEMBLY_DATA/FIRST_100/IN-HOUSE_MINIMAP2/HG38/HG03898-ONT-hg38-R9-LSK110-guppy-sup-5hmc_5mc_cg/HG03898-ONT-hg38-R9-LSK110-guppy-sup-5hmc_5mc_cg.phased.bam	https://s3.amazonaws.com/1000g-ont/ALIGNMENT_AND_ASSEMBLY_DATA/FIRST_100/IN-HOUSE_MINIMAP2/CHM13/HG03898-ONT-chm13-R9-LSK110-guppy-sup-5hmc_5mc_cg/HG03898-ONT-chm13-R9-LSK110-guppy-sup-5hmc_5mc_cg.phased.bam	Gustafson	female	SAS
HG03919	https://s3.amazonaws.com/1000g-ont/ALIGNMENT_AND_ASSEMBLY_DATA/FIRST_100/IN-HOUSE_MINIMAP2/HG38/HG03919-ONT-hg38-R9-LSK110-guppy-sup-5mC/HG03919-ONT-hg38-R9-LSK110-guppy-sup-5mC.phased.bam	https://s3.amazonaws.com/1000g-ont/ALIGNMENT_AND_ASSEMBLY_DATA/FIRST_100/IN-HOUSE_MINIMAP2/CHM13/HG03919-ONT-chm13-R9-LSK110-guppy-sup-5mC/HG03919-ONT-chm13-R9-LSK110-guppy-sup-5mC.phased.bam	Gustafson	female	SAS
HG03971	https://s3.amazonaws.com/1000g-ont/ALIGNMENT_AND_ASSEMBLY_DATA/FIRST_100/IN-HOUSE_MINIMAP2/HG38/HG03971-ONT-hg38-R9-LSK110-guppy-sup-5mC/HG03971-ONT-hg38-R9-LSK110-guppy-sup-5mC.phased.bam	https://s3.amazonaws.com/1000g-ont/ALIGNMENT_AND_ASSEMBLY_DATA/FIRST_100/IN-HOUSE_MINIMAP2/CHM13/HG03971-ONT-chm13-R9-LSK110-guppy-sup-5mC/HG03971-ONT-chm13-R9-LSK110-guppy-sup-5mC.phased.bam	Gustafson	male	SAS
HG03989	https://s3.amazonaws.com/1000g-ont/ALIGNMENT_AND_ASSEMBLY_DATA/100_PLUS/IN-HOUSE_MINIMAP2/HG03989-ONT-hg38-R9-LSK110-dorado050_sup_5mCG_v33/HG03989-ONT-hg38-R9-LSK110-dorado050_sup_5mCG_v33.phased.bam		Gustafson	female	SAS
HG03995	https://s3.amazonaws.com/1000g-ont/ALIGNMENT_AND_ASSEMBLY_DATA/100_PLUS/IN-HOUSE_MINIMAP2/HG03995-ONT-hg38-R9-LSK110-dorado050_sup_5mCG_v33/HG03995-ONT-hg38-R9-LSK110-dorado050_sup_5mCG_v33.phased.bam		Gustafson	female	SAS
HG04054	https://s3.amazonaws.com/1000g-ont/ALIGNMENT_AND_ASSEMBLY_DATA/FIRST_100/IN-HOUSE_MINIMAP2/HG38/HG04054-ONT-hg38-R9-LSK110-guppy-sup-5hmc_5mc_cg/HG04054-ONT-hg38-R9-LSK110-guppy-sup-5hmc_5mc_cg.phased.bam	https://s3.amazonaws.com/1000g-ont/ALIGNMENT_AND_ASSEMBLY_DATA/FIRST_100/IN-HOUSE_MINIMAP2/CHM13/HG04054-ONT-chm13-R9-LSK110-guppy-sup-5hmc_5mc_cg/HG04054-ONT-chm13-R9-LSK110-guppy-sup-5hmc_5mc_cg.phased.bam	Gustafson	female	SAS
HG04063	https://s3.amazonaws.com/1000g-ont/ALIGNMENT_AND_ASSEMBLY_DATA/FIRST_100/IN-HOUSE_MINIMAP2/HG38/HG04063-ONT-hg38-R9-LSK110-guppy-sup-5mC/HG04063-ONT-hg38-R9-LSK110-guppy-sup-5mC.phased.bam	https://s3.amazonaws.com/1000g-ont/ALIGNMENT_AND_ASSEMBLY_DATA/FIRST_100/IN-HOUSE_MINIMAP2/CHM13/HG04063-ONT-chm13-R9-LSK110-guppy-sup-5mC/HG04063-ONT-chm13-R9-LSK110-guppy-sup-5mC.phased.bam	Gustafson	female	SAS
HG04153	https://s3.amazonaws.com/1000g-ont/ALIGNMENT_AND_ASSEMBLY_DATA/100_PLUS/IN-HOUSE_MINIMAP2/HG04153-ONT-hg38-R9-LSK110-dorado050_sup_5mCG_v33/HG04153-ONT-hg38-R9-LSK110-dorado050_sup_5mCG_v33.phased.bam		Gustafson	female	SAS
HG04157	https://s3.amazonaws.com/1000g-ont/ALIGNMENT_AND_ASSEMBLY_DATA/100_PLUS/IN-HOUSE_MINIMAP2/HG04157-ONT-hg38-R9-LSK110-dorado034_sup_5mCG_5hmCG_v33/HG04157-ONT-hg38-R9-LSK110-dorado034_sup_5mCG_5hmCG_v33.phased.bam		Gustafson	male	SAS
HG04189	https://s3.amazonaws.com/1000g-ont/ALIGNMENT_AND_ASSEMBLY_DATA/100_PLUS/IN-HOUSE_MINIMAP2/HG04189-ONT-hg38-R9-LSK110-dorado034_sup_5mCG_5hmCG_v33/HG04189-ONT-hg38-R9-LSK110-dorado034_sup_5mCG_5hmCG_v33.phased.bam		Gustafson	female	SAS
HG04216	https://s3.amazonaws.com/1000g-ont/ALIGNMENT_AND_ASSEMBLY_DATA/FIRST_100/IN-HOUSE_MINIMAP2/HG38/HG04216-ONT-hg38-R9-LSK110-guppy-sup-5mC/HG04216-ONT-hg38-R9-LSK110-guppy-sup-5mC.phased.bam	https://s3.amazonaws.com/1000g-ont/ALIGNMENT_AND_ASSEMBLY_DATA/FIRST_100/IN-HOUSE_MINIMAP2/CHM13/HG04216-ONT-chm13-R9-LSK110-guppy-sup-5mC/HG04216-ONT-chm13-R9-LSK110-guppy-sup-5mC.phased.bam	Gustafson	female	SAS
NA18501	https://s3.amazonaws.com/1000g-ont/ALIGNMENT_AND_ASSEMBLY_DATA/FIRST_100/IN-HOUSE_MINIMAP2/HG38/GM18501-ONT-hg38-R9-LSK110-guppy-sup-5mC/GM18501-ONT-hg38-R9-LSK110-guppy-sup-5mC.phased.bam	https://s3.amazonaws.com/1000g-ont/ALIGNMENT_AND_ASSEMBLY_DATA/FIRST_100/IN-HOUSE_MINIMAP2/CHM13/GM18501-ONT-chm13-R9-LSK110-guppy-sup-5mC/GM18501-ONT-chm13-R9-LSK110-guppy-sup-5mC.phased.bam	Gustafson	male	AFR
NA18507	https://s3.amazonaws.com/1000g-ont/ALIGNMENT_AND_ASSEMBLY_DATA/100_PLUS/IN-HOUSE_MINIMAP2/GM18507-ONT-hg38-R9-LSK110-dorado050_sup_5mCG_v33/GM18507-ONT-hg38-R9-LSK110-dorado050_sup_5mCG_v33.phased.bam		Gustafson	male	AFR
NA18519	https://s3.amazonaws.com/1000g-ont/ALIGNMENT_AND_ASSEMBLY_DATA/FIRST_100/IN-HOUSE_MINIMAP2/HG38/GM18519-ONT-hg38-R9-LSK110-guppy-sup-5mC/GM18519-ONT-hg38-R9-LSK110-guppy-sup-5mC.phased.bam	https://s3.amazonaws.com/1000g-ont/ALIGNMENT_AND_ASSEMBLY_DATA/FIRST_100/IN-HOUSE_MINIMAP2/CHM13/GM18519-ONT-chm13-R9-LSK110-guppy-sup-5mC/GM18519-ONT-chm13-R9-LSK110-guppy-sup-5mC.phased.bam	Gustafson	male	AFR
NA18856	https://s3.amazonaws.com/1000g-ont/ALIGNMENT_AND_ASSEMBLY_DATA/FIRST_100/IN-HOUSE_MINIMAP2/HG38/GM18856-ONT-hg38-R9-LSK110-guppy-sup-5mC/GM18856-ONT-hg38-R9-LSK110-guppy-sup-5mC.phased.bam	https://s3.amazonaws.com/1000g-ont/ALIGNMENT_AND_ASSEMBLY_DATA/FIRST_100/IN-HOUSE_MINIMAP2/CHM13/GM18856-ONT-chm13-R9-LSK110-guppy-sup-5mC/GM18856-ONT-chm13-R9-LSK110-guppy-sup-5mC.phased.bam	Gustafson	male	AFR
NA18861	https://s3.amazonaws.com/1000g-ont/ALIGNMENT_AND_ASSEMBLY_DATA/FIRST_100/IN-HOUSE_MINIMAP2/HG38/GM18861-ONT-hg38-R9-LSK110-guppy-sup-5mC/GM18861-ONT-hg38-R9-LSK110-guppy-sup-5mC.phased.bam	https://s3.amazonaws.com/1000g-ont/ALIGNMENT_AND_ASSEMBLY_DATA/FIRST_100/IN-HOUSE_MINIMAP2/CHM13/GM18861-ONT-chm13-R9-LSK110-guppy-sup-5mC/GM18861-ONT-chm13-R9-LSK110-guppy-sup-5mC.phased.bam	Gustafson	female	AFR
NA18864	https://s3.amazonaws.com/1000g-ont/ALIGNMENT_AND_ASSEMBLY_DATA/FIRST_100/IN-HOUSE_MINIMAP2/HG38/GM18864-ONT-hg38-R9-LSK110-guppy-sup-5mC/GM18864-ONT-hg38-R9-LSK110-guppy-sup-5mC.phased.bam	https://s3.amazonaws.com/1000g-ont/ALIGNMENT_AND_ASSEMBLY_DATA/FIRST_100/IN-HOUSE_MINIMAP2/CHM13/GM18864-ONT-chm13-R9-LSK110-guppy-sup-5mC/GM18864-ONT-chm13-R9-LSK110-guppy-sup-5mC.phased.bam	Gustafson	female	AFR
NA18865	https://s3.amazonaws.com/1000g-ont/ALIGNMENT_AND_ASSEMBLY_DATA/FIRST_100/IN-HOUSE_MINIMAP2/HG38/GM18865-ONT-hg38-R9-LSK110-guppy-sup-5mC/GM18865-ONT-hg38-R9-LSK110-guppy-sup-5mC.phased.bam	https://s3.amazonaws.com/1000g-ont/ALIGNMENT_AND_ASSEMBLY_DATA/FIRST_100/IN-HOUSE_MINIMAP2/CHM13/GM18865-ONT-chm13-R9-LSK110-guppy-sup-5mC/GM18865-ONT-chm13-R9-LSK110-guppy-sup-5mC.phased.bam	Gustafson	male	AFR
NA18871	https://s3.amazonaws.com/1000g-ont/ALIGNMENT_AND_ASSEMBLY_DATA/FIRST_100/IN-HOUSE_MINIMAP2/HG38/GM18871-ONT-hg38-R9-LSK110-guppy-sup-5mC/GM18871-ONT-hg38-R9-LSK110-guppy-sup-5mC.phased.bam	https://s3.amazonaws.com/1000g-ont/ALIGNMENT_AND_ASSEMBLY_DATA/FIRST_100/IN-HOUSE_MINIMAP2/CHM13/GM18871-ONT-chm13-R9-LSK110-guppy-sup-5mC/GM18871-ONT-chm13-R9-LSK110-guppy-sup-5mC.phased.bam	Gustafson	male	AFR
NA18876	https://s3.amazonaws.com/1000g-ont/ALIGNMENT_AND_ASSEMBLY_DATA/FIRST_100/IN-HOUSE_MINIMAP2/HG38/GM18876-ONT-hg38-R9-LSK110-guppy-sup-5mC/GM18876-ONT-hg38-R9-LSK110-guppy-sup-5mC.phased.bam	https://s3.amazonaws.com/1000g-ont/ALIGNMENT_AND_ASSEMBLY_DATA/FIRST_100/IN-HOUSE_MINIMAP2/CHM13/GM18876-ONT-chm13-R9-LSK110-guppy-sup-5mC/GM18876-ONT-chm13-R9-LSK110-guppy-sup-5mC.phased.bam	Gustafson	female	AFR
NA18879	https://s3.amazonaws.com/1000g-ont/ALIGNMENT_AND_ASSEMBLY_DATA/100_PLUS/IN-HOUSE_MINIMAP2/GM18879-ONT-hg38-R9-LSK110-dorado050_sup_5mCG_v33/GM18879-ONT-hg38-R9-LSK110-dorado050_sup_5mCG_v33.phased.bam		Gustafson	male	AFR
NA18924	https://s3.amazonaws.com/1000g-ont/ALIGNMENT_AND_ASSEMBLY_DATA/FIRST_100/IN-HOUSE_MINIMAP2/HG38/GM18924-ONT-hg38-R9-LSK110-guppy-sup-5mC/GM18924-ONT-hg38-R9-LSK110-guppy-sup-5mC.phased.bam	https://s3.amazonaws.com/1000g-ont/ALIGNMENT_AND_ASSEMBLY_DATA/FIRST_100/IN-HOUSE_MINIMAP2/CHM13/GM18924-ONT-chm13-R9-LSK110-guppy-sup-5mC/GM18924-ONT-chm13-R9-LSK110-guppy-sup-5mC.phased.bam	Gustafson	female	AFR
NA19035	https://s3.amazonaws.com/1000g-ont/ALIGNMENT_AND_ASSEMBLY_DATA/FIRST_100/IN-HOUSE_MINIMAP2/HG38/GM19035-ONT-hg38-R9-LSK110-guppy-sup-5mC/GM19035-ONT-hg38-R9-LSK110-guppy-sup-5mC.phased.bam	https://s3.amazonaws.com/1000g-ont/ALIGNMENT_AND_ASSEMBLY_DATA/FIRST_100/IN-HOUSE_MINIMAP2/CHM13/GM19035-ONT-chm13-R9-LSK110-guppy-sup-5mC/GM19035-ONT-chm13-R9-LSK110-guppy-sup-5mC.phased.bam	Gustafson	male	AFR
NA19041	https://s3.amazonaws.com/1000g-ont/ALIGNMENT_AND_ASSEMBLY_DATA/FIRST_100/IN-HOUSE_MINIMAP2/HG38/GM19041-ONT-hg38-R9-LSK110-guppy-sup-5mC/GM19041-ONT-hg38-R9-LSK110-guppy-sup-5mC.phased.bam	https://s3.amazonaws.com/1000g-ont/ALIGNMENT_AND_ASSEMBLY_DATA/FIRST_100/IN-HOUSE_MINIMAP2/CHM13/GM19041-ONT-chm13-R9-LSK110-guppy-sup-5mC/GM19041-ONT-chm13-R9-LSK110-guppy-sup-5mC.phased.bam	Gustafson	male	AFR
NA19308	https://s3.amazonaws.com/1000g-ont/ALIGNMENT_AND_ASSEMBLY_DATA/FIRST_100/IN-HOUSE_MINIMAP2/HG38/GM19308-ONT-hg38-R9-LSK110-guppy-sup-5mC/GM19308-ONT-hg38-R9-LSK110-guppy-sup-5mC.phased.bam	https://s3.amazonaws.com/1000g-ont/ALIGNMENT_AND_ASSEMBLY_DATA/FIRST_100/IN-HOUSE_MINIMAP2/CHM13/GM19308-ONT-chm13-R9-LSK110-guppy-sup-5mC/GM19308-ONT-chm13-R9-LSK110-guppy-sup-5mC.phased.bam	Gustafson	male	AFR
NA19312	https://s3.amazonaws.com/1000g-ont/ALIGNMENT_AND_ASSEMBLY_DATA/FIRST_100/IN-HOUSE_MINIMAP2/HG38/GM19312-ONT-hg38-R9-LSK110-guppy-sup-5mC/GM19312-ONT-hg38-R9-LSK110-guppy-sup-5mC.phased.bam	https://s3.amazonaws.com/1000g-ont/ALIGNMENT_AND_ASSEMBLY_DATA/FIRST_100/IN-HOUSE_MINIMAP2/CHM13/GM19312-ONT-chm13-R9-LSK110-guppy-sup-5mC/GM19312-ONT-chm13-R9-LSK110-guppy-sup-5mC.phased.bam	Gustafson	male	AFR
NA19429	https://s3.amazonaws.com/1000g-ont/ALIGNMENT_AND_ASSEMBLY_DATA/100_PLUS/IN-HOUSE_MINIMAP2/GM19429-ONT-hg38-R10-LSK114-dorado034_sup_5mCG_5hmCG_v33/GM19429-ONT-hg38-R10-LSK114-dorado034_sup_5mCG_5hmCG_v33.phased.bam		Gustafson	male	AFR
NA19437	https://s3.amazonaws.com/1000g-ont/ALIGNMENT_AND_ASSEMBLY_DATA/100_PLUS/IN-HOUSE_MINIMAP2/GM19437-ONT-hg38-R9-LSK110-dorado034_sup_5mCG_5hmCG_v33/GM19437-ONT-hg38-R9-LSK110-dorado034_sup_5mCG_5hmCG_v33.phased.bam		Gustafson	female	AFR
NA19440	https://s3.amazonaws.com/1000g-ont/ALIGNMENT_AND_ASSEMBLY_DATA/100_PLUS/IN-HOUSE_MINIMAP2/GM19440-ONT-hg38-R9-LSK110-dorado034_sup_5mCG_5hmCG_v33/GM19440-ONT-hg38-R9-LSK110-dorado034_sup_5mCG_5hmCG_v33.phased.bam		Gustafson	female	AFR
NA19462	https://s3.amazonaws.com/1000g-ont/ALIGNMENT_AND_ASSEMBLY_DATA/FIRST_100/IN-HOUSE_MINIMAP2/HG38/GM19462-ONT-hg38-R9-LSK110-guppy-sup-5mC/GM19462-ONT-hg38-R9-LSK110-guppy-sup-5mC.phased.bam	https://s3.amazonaws.com/1000g-ont/ALIGNMENT_AND_ASSEMBLY_DATA/FIRST_100/IN-HOUSE_MINIMAP2/CHM13/GM19462-ONT-chm13-R9-LSK110-guppy-sup-5mC/GM19462-ONT-chm13-R9-LSK110-guppy-sup-5mC.phased.bam	Gustafson	female	AFR
NA19467	https://s3.amazonaws.com/1000g-ont/ALIGNMENT_AND_ASSEMBLY_DATA/100_PLUS/IN-HOUSE_MINIMAP2/GM19467-ONT-hg38-R9-LSK110-dorado050_sup_5mCG_v33/GM19467-ONT-hg38-R9-LSK110-dorado050_sup_5mCG_v33.phased.bam		Gustafson	female	AFR
NA19471	https://s3.amazonaws.com/1000g-ont/ALIGNMENT_AND_ASSEMBLY_DATA/FIRST_100/IN-HOUSE_MINIMAP2/HG38/GM19471-ONT-hg38-R9-LSK110-guppy-sup-5mC/GM19471-ONT-hg38-R9-LSK110-guppy-sup-5mC.phased.bam	https://s3.amazonaws.com/1000g-ont/ALIGNMENT_AND_ASSEMBLY_DATA/FIRST_100/IN-HOUSE_MINIMAP2/CHM13/GM19471-ONT-chm13-R9-LSK110-guppy-sup-5mC/GM19471-ONT-chm13-R9-LSK110-guppy-sup-5mC.phased.bam	Gustafson	female	AFR
NA19473	https://s3.amazonaws.com/1000g-ont/ALIGNMENT_AND_ASSEMBLY_DATA/FIRST_100/IN-HOUSE_MINIMAP2/HG38/GM19473-ONT-hg38-R9-LSK110-guppy-sup-5mC/GM19473-ONT-hg38-R9-LSK110-guppy-sup-5mC.phased.bam	https://s3.amazonaws.com/1000g-ont/ALIGNMENT_AND_ASSEMBLY_DATA/FIRST_100/IN-HOUSE_MINIMAP2/CHM13/GM19473-ONT-chm13-R9-LSK110-guppy-sup-5mC/GM19473-ONT-chm13-R9-LSK110-guppy-sup-5mC.phased.bam	Gustafson	female	AFR
