# Supplementary material for: Visualization and analysis of medically relevant tandem repeats in nanopore sequencing of control cohorts with pathSTR
Source: Genome Res. 2024 Nov;34(11):2074–80. doi: 10.1101/gr.279265.124 (PMC11610575; doi:10.1101/gr.279265.124)
Supplement: Supplement 2 [file Supplemental_Code.zip › pathSTR-main/pathSTR-main/notebooks/combining-figures.ipynb]

# %% [code]
import numpy as np
from PIL import Image, ImageFont, ImageDraw
import os

# %% [code]
def change_width_proportionally(img, height):
    """Change width of image proportional to given height."""
    hpercent = height / img.size[1]
    proportional_width = int(img.size[0] * hpercent)
    return img.resize((proportional_width, height), Image.LANCZOS)

def make_same_height(image_list):
    """Make all images in input list the same height."""
    imgs = [Image.open(i) for i in image_list]
    cropped = [crop(i) for i in imgs]
    min_height = min([i.size[1] for i in cropped])
    resized = [change_width_proportionally(img, min_height) for img in imgs]
    return [np.asarray(i) for i in resized]

def crop(img):
    """Crop image to remove white space."""
    img = img.convert('L')
    img = np.array(img)
    img = img[~np.all(img == 255, axis=1)]
    img = img[:, ~np.all(img == 255, axis=0)]
    return Image.fromarray(img)

# %% [code]
images = [
    "/home/wdecoster/temp/images_pathSTR/Figure 1A.jpeg",
    "/home/wdecoster/temp/images_pathSTR/Figure 1B.jpeg",
]
combined = Image.fromarray(np.hstack(make_same_height(images)))

# Add text
font = ImageFont.truetype("/usr/share/fonts/truetype/lato/Lato-Bold.ttf", 40)
draw = ImageDraw.Draw(combined)
draw.text((5, 5), "A", (0, 0, 0), font=font)
draw.text((700, 5), "B", (0, 0, 0), font=font)
combined.save("/home/wdecoster/temp/images_pathSTR/Figure 1.jpeg", dpi=combined.size)

# %% [code]
images = [
    "/home/wdecoster/temp/images_pathSTR/Figure 4A.jpeg",
    "/home/wdecoster/temp/images_pathSTR/Figure 4B.jpeg",
]
combined = Image.fromarray(np.hstack(make_same_height(images)))

# Add text
font = ImageFont.truetype("/usr/share/fonts/truetype/lato/Lato-Bold.ttf", 40)
draw = ImageDraw.Draw(combined)
draw.text((5, 5), "A", (0, 0, 0), font=font)
draw.text((630, 5), "B", (0, 0, 0), font=font)
combined.save("/home/wdecoster/temp/images_pathSTR/Figure 4.jpeg", dpi=combined.size)

# %% [code]
