# Supplementary material for: Visualization and analysis of medically relevant tandem repeats in nanopore sequencing of control cohorts with pathSTR
Source: Genome Res. 2024 Nov;34(11):2074–80. doi: 10.1101/gr.279265.124 (PMC11610575; doi:10.1101/gr.279265.124)
Supplement: Supplement 2 [file Supplemental_Code.zip › pathSTR-main/pathSTR-main/scripts/yield_vs_length.py]

from argparse import ArgumentParser
import plotly.express as px
import pandas as pd
import plotly


def main():
    args = get_args()
    plot_yield_vs_length(args)


def plot_yield_vs_length(args):
    df = (
        pd.read_csv(args.input, sep="\t")
        .assign(
            identifier=lambda d: d["identifier"]
            .str.replace(".hg38", "", regex=False)
            .str.split("_")
            .str[0]
            .str.split("-")
            .str[0]
        )
        .set_index("identifier", drop=False)
        .join(
            pd.read_csv(args.sampleinfo, sep="\t", usecols=["sample", "source"])
            .rename(columns={"sample": "identifier"})
            .set_index("identifier"),
            how="outer",
        )
    )
    df.to_csv("yield_vs_length.tsv", sep="\t", index=False)
    fig = px.scatter(
        df,
        x="N50",
        y="Yield [Gb]",
        color="source",
        hover_data=["identifier"],
        marginal_y="violin",
    )
    fig.add_hline(y=32, line_dash="dot", line_color="red")
    fig.update_xaxes(ticks="inside", dtick=10000)
    fig.update_traces(marker=dict(size=3))

    fig.update_layout(
        xaxis_title="N50 [bp]",
        yaxis_title="Yield [Gb]",
        plot_bgcolor="white",
        width=800,
        height=800,
    )
    fig = fix_marginal_violin(fig)
    with open(args.output, "w") as f:
        f.write(fig.to_html())


def fix_marginal_violin(fig):
    for trace in fig.data:
        if type(trace) == plotly.graph_objs._violin.Violin:
            trace.points = False
            trace.spanmode = "hard"
    return fig


def get_args():
    parser = ArgumentParser("")
    parser.add_argument("-i", "--input", help="Merged cramino file")
    parser.add_argument(
        "-o", "--output", help="Output plot file", default="yield_vs_length.html"
    )
    parser.add_argument("-s", "--sampleinfo", help="Sample info file")
    return parser.parse_args()


if __name__ == "__main__":
    main()
